# Supplementary material for: Transcriptome and proteome dynamics in chemostat culture reveal how Campylobacter jejuni modulates metabolism, stress responses and virulence factors upon changes in oxygen availability
Source: Environ Microbiol. 2017 Oct 2;19(10):4326–48. doi: 10.1111/1462-2920.13930 (PMC5656828; doi:10.1111/1462-2920.13930)
Supplement: Supplementary file 2 — Table S1. Microarray data and RT‐PCR comparing the 150% and 40% aerobiosis steady states and at time points during the transition from 150% to 40% aerobiosis. In the ‘All significant (p < 0.05) genes’ tab, the fold‐changes of genes which showed a greater than twofold change in expression with a significance of p < 0.05 at any one of the time points or in a steady‐state are listed in a simple coloured heat map format (shades of red indicate > 2.0‐fold up‐regulation and shades of blue indicate > 2.0‐fold down‐regulation). Fold‐changes less than twofold are shown as greyed out values. A few values were not significant at p < 0.05 and are highlighted in red. The ‘summary’ tab just shows the significant twofold changes in either direction. The ‘RT‐PCR’ tab, shows the results of RT‐PCR on the same steady‐state samples as used for the microarray, for the mfrA, peb1a, cstA, putA and aspA genes, using the primers shown. [file EMI-19-4326-s002.xlsx]

## Sheet: Table S1 LEGEND
	Table S1. Microarry data and RT-PCR comparing the 150% and 40% aerobiosis steady states and at time points during the transition from 150% to 40% aerobiosis. In the “All significant (p <0.05) genes” tab, the fold-changes of genes which showed a >2-fold change in expression with a significance of p<0.05 at any one of the time points or in a steady-state are listed in a simple coloured heat map for…

## Sheet: All significant (p<0.05) genes
		150% aerobiosis steady-state conditions (1-fold) vs
Locus tag	gene name	5 min	15 min	30 min	60 min	40% Steady State	Product Name	TiGR Functional Classification Main Role	TiGR Functional Classification Sub Role
Cj0008	Cj0008	1.34114	2.06518	1.37467	-1.32536	-1.51459	hypothetical protein Cj0008	Unknown function	General
Cj0009	gltD	1.40434	2.28159	1.9321	1.40826	-1.21673	glutamate synthase subunit beta	Central intermediary metabolism	Other
Cj0012c	Cj0012c	1.35222	2.35949	2.71472	2.24492	-1.53491	non-haem iron protein	Transport and binding proteins	Cations and iron carrying compounds
Cj0017c	Cj0017c	1.09281	1.28823	1.03804	-1.00368	2.69199	disulphide bond formation protein	Protein fate	Protein modification and repair
Cj0018c	Cj0018c	1.05377	1.01288	-1.08644	-1.11892	3.13627	disulphide bond formation protein	Protein fate	Protein modification and repair
Cj0023	purB	-2.08776	-3.17138	-3.35231	-2.7413	-1.20947	adenylosuccinate lyase	Purines, pyrimidines, nucleosides, and nucleotides	Purine ribonucleotide biosynthesis
Cj0024	nrdA	-1.22879	-2.32909	-2.6092	-2.32899	-1.03436	ribonucleotide-diphosphate reductase subunit alpha	Purines, pyrimidines, nucleosides, and nucleotides	2'-Deoxyribonucleotide metabolism
Cj0033	Cj0033	-1.49158	-1.28261	-1.50678	-1.5218	-2.09044	putative integral membrane protein	Cell envelope	Other
Cj0034c	Cj0034c	-1.40447	-1.81126	-2.22157	-1.86001	-3.77042	putative periplasmic protein	Cell envelope	Other
Cj0035c	Cj0035c	-1.72087	-1.65465	-2.40094	-2.21851	-2.08252	putative efflux protein	Cellular processes	Toxin production and resistance
Cj0036	Cj0036	-1.04037	-1.58282	-2.01053	-2.18803	-1.98277	hypothetical protein Cj0036	Hypothetical proteins	Conserved
cj0037c	Cj0037c	-1.08088	-2.8515	-4.51957	-5.43153	-4.41646	putative cytochrome C	Energy metabolism	Electron transport
cj0039c	typA	-1.05265	-1.72643	-2.00289	-2.64074	-1.09528	GTP-binding protein TypA	Unknown function	General
Cj0042	flgD	-1.09034	-1.00291	-1.0114	-1.35997	-2.73853	flagellar basal body rod modification protein	Cell envelope	Surface structures
Cj0057	Cj0057	-1.73218	-1.74991	-2.25961	-2.00835	-2.4361	putative periplasmic protein	Cell envelope	Other
Cj0064c	flhF	-1.15136	-3.24939	-6.27168	-4.22614	-2.84273	flagellar biosynthesis regulator FlhF	Cell envelope	Biosynthesis and degradation of surface polysaccharides and lipopolysaccharides
Cj0067	Cj0067	-2.01543	-2.51541	-2.59121	-2.15382	-1.66791	chlorohydrolase	Cellular processes	Detoxification
Cj0069	Cj0069	1.46794	2.25315	2.97766	2.50883	-1.01608	hypothetical protein Cj0069	Hypothetical proteins	Conserved
Cj0070c	Cj0070c	1.20486	2.01069	2.32804	1.65596	-1.15233	hypothetical protein Cj0070c	Hypothetical proteins	Conserved
Cj0074c	lutB/lldF	-1.18399	-2.68779	-4.21637	-3.56165	-4.61009	iron-sulfur protein Ldh	Energy metabolism	Electron transport
Cj0075c	lutA/lldE	1.02042	-4.73444	-5.28248	-5.10871	-4.62719	Lactate dehydrogenase iron-sulfur subunit	Energy metabolism	Electron transport
Cj0076c	lctP	1.02345	-5.65343	-5.56435	-5.53023	-5.27615	L-lactate permease	Transport and binding proteins	Carbohydrates, organic alcohols, and acids
Cj0087	aspA	2.07814	7.9338	8.59944	8.39968	2.28286	aspartate ammonia-lyase	Energy metabolism	Amino acids and amines
Cj0088	dcuA	-1.20519	2.13219	3.04971	4.69083	1.67067	anaerobic C4-dicarboxylate transporter	Transport and binding proteins	Carbohydrates, organic alcohols, and acids
Cj0089	Cj0089	-3.19505	-3.13472	-6.61333	-6.21521	-1.16277	putative lipoprotein	Cell envelope	Other
Cj0090	Cj0090	-1.96218	-5.3171	-6.28424	-5.11748	-1.66303	putative lipoprotein	Cell envelope	Other
Cj0091	Cj0091	-1.4847	-3.13388	-4.05655	-2.56976	-1.65979	putative lipoprotein	Cell envelope	Other
Cj0092	Cj0092	-1.38033	-2.39981	-4.67754	-2.73924	-1.24945	putative periplasmic protein	Cell envelope	Other
Cj0093	Cj0093	-1.11337	-2.77043	-3.07427	-2.4039	-1.53186	putative periplasmic protein	Cell envelope	Other
Cj0106	atpG	-2.04693	-2.26716	-1.97846	-1.64635	-1.31728	F0F1 ATP synthase subunit gamma	Energy metabolism	ATP-proton motive force interconversion
Cj0109	exbB3	-2.07308	-1.80027	-1.50756	-1.14623	-1.22057	putative MotA/TolQ/ExbB proton channel family protein	Transport and binding proteins	Other
Cj0120	Cj0120	-2.76158	-1.18271	-1.22116	-1.15922	-1.1481	putative recombination protein RecO	Hypothetical proteins	Conserved
Cj0126c	Cj0126c	-1.8965	-2.7043	-2.79358	-2.15569	-2.19528	hypothetical protein Cj0126c	Unclassified	Role category not yet assigned
Cj0135	Cj0135	-1.59428	-1.81214	-2.15411	-2.18128	-1.45796	hypothetical protein Cj0135	Unknown function	General
Cj0155c	rpmE	-1.4597	-2.79965	-1.68574	-1.49578	-1.3581	50S ribosomal protein L31	Protein synthesis	Ribosomal proteins synthesis and modification
Cj0168c	Cj0168c	-2.64226	-3.74834	-4.57376	-3.7819	-2.08725	putative periplasmic protein	Cell envelope	Other
Cj0169	sodB	-1.93601	-2.40087	-2.4728	-2.63043	-3.62575	superoxide dismutase	Cellular processes	Detoxification
Cj0170	Cj0170	-1.2823	-2.14293	-2.70691	-2.4516	-3.31518	hypothetical protein Cj0170	Hypothetical proteins	Conserved
Cj0173c	Cj0173c	-2.05583	-1.3454	-1.38752	-1.18	-1.6072	putative iron-uptake ABC transporter ATP-binding protein	Transport and binding proteins	Cations and iron carrying compounds
Cj0175c	Cj0175c	-1.17405	-1.59252	-1.1653	1.03155	-2.49672	putative iron-uptake ABC transporter,periplasmic iron-binding protein	Transport and binding proteins	Cations and iron carrying compounds
Cj0183	Cj0183	2.62015	3.17041	4.11473	3.24222	2.2856	putative integral membrane protein	Cellular processes	Pathogenesis
Cj0200c	Cj0200c	1.71382	2.14558	2.05499	2.23898	1.56735	putative periplasmic protein	Cell envelope	Other
Cj0203	Cj0203	-1.59505	-2.48434	-2.86431	2.82565	-2.28076	putative citrate transporter	Transport and binding proteins	Other
Cj0204	Cj0204	-1.8071	-2.42199	-2.90472	-2.36692	-1.22576	putative oligopeptide transporter, OPT family	Transport and binding proteins	Amino acids, peptides and amines
Cj0224	argC	-3.06702	-6.37098	-4.33961	-3.14636	-1.12894	N-acetyl-gamma-glutamyl-phosphate reductase	Amino acid biosynthesis	Glutamate family
Cj0225	Cj0225	-2.92211	-3.88664	-4.18041	-3.18575	-1.00119	putative acetyltransferase	Cellular processes	Other
Cj0226	argB	-1.98425	-4.85178	-3.68765	-3.04734	-1.02281	acetylglutamate kinase	Amino acid biosynthesis	Glutamate family
Cj0233c	pyrE	-1.57135	-2.11849	-1.98313	-1.67901	-2.24328	orotate phosphoribosyltransferase	Purines, pyrimidines, nucleosides, and nucleotides	Pyrimidine ribonucleotide biosynthesis
Cj0237	canB (cynT)	-1.18085	-1.54469	-1.63137	-1.5514	-2.46199	carbonic anyhydrase	Central intermediary metabolism	Other
Cj0241c	Cj0241c	-2.97547	-3.98341	-4.65594	-3.50289	-1.64725	putative iron-binding protein	Transport and binding proteins	Cations and iron carrying compounds
Cj0243c	Cj0243c	-2.08423	-1.81314	-2.18553	-2.01424	-2.20409	hypothetical protein Cj0243c	Hypothetical proteins	Conserved
Cj0244	rpmI	-2.44824	-4.28263	-4.67891	-3.94605	-1.99874	50S ribosomal protein L35	Protein synthesis	Ribosomal proteins synthesis and modification
Cj0262c	Cj0262c	-1.62935	-3.57014	-4.60378	-3.61027	-1.66034	putative methyl-accepting chemotaxis signal transduction protein	Cellular processes	Chemotaxis and motility
Cj0263	Cj0263	1.02984	1.44979	2.26442	1.36974	-1.59501	zinc transporter ZupT	Transport and binding proteins	Cations and iron carrying compounds
Cj0264c	torA	1.38385	3.60993	4.06749	3.78596	1.06161	molybdopterin containing TMAO reductase	Energy metabolism	Electron transport
Cj0265c	torB	2.32777	4.21057	3.91081	2.73278	1.16844	putative cytochrome C-type haem-binding periplasmic protein	Energy metabolism	Electron transport
Cj0267c	Cj0267c	-1.96788	-2.06959	-1.92936	-1.66205	-1.48912	putative integral membrane protein	Cell envelope	Other
Cj0269c	ilvE	-1.84683	-3.08614	-3.41295	-2.36234	-2.11544	branched-chain amino acid aminotransferase	Amino acid biosynthesis	Pyruvate family
Cj0272	Cj0272	-1.68068	-2.07679	-1.77069	-1.49787	-1.90627	hypothetical protein Cj0272	Unclassified	Role category not yet assigned
Cj0273	fabZ	-1.61529	-2.07861	-1.7808	-1.72737	-1.17009	(3R)-hydroxymyristoyl-ACP dehydratase	Fatty acid and phospholipid metabolism	Biosynthesis
Cj0274	lpxA	-2.0325	-2.36262	-2.32656	-2.08119	-1.24962	UDP-N-acetylglucosamine acyltransferase	Cell envelope	Biosynthesis and degradation of surface polysaccharides and lipopolysaccharides
Cj0275	clpX	-1.16484	-2.15949	-1.46358	-1.47308	1.23684	ATP-dependent protease ATP-binding subunit ClpX	Protein fate	Degradation of proteins, peptides, and glycopeptides
Cj0285c	cheV	-1.04784	-1.68494	-1.7923	-1.77778	-2.47077	chemotaxis protein	Cellular processes	Chemotaxis and motility
Cj0298c	panB	-2.00264	-1.71078	-1.42931	-1.1793	-1.71712	3-methyl-2-oxobutanoate hydroxymethyltransferase	Biosynthesis of cofactors, prosthetic groups, and carriers	Pantothenate and coenzyme A
Cj0302c	Cj0302c	-1.16324	-2.85766	-2.83658	-2.28054	-1.20543	putative molybdenum-pterin binding protein	Biosynthesis of cofactors, prosthetic groups, and carriers	Molybdopterin
Cj0329c	plsX	-2.06745	-2.22503	-2.46255	-2.02992	-1.36661	putative glycerol-3-phosphate acyltransferase PlsX	Fatty acid and phospholipid metabolism	Biosynthesis
Cj0330c	rpmF	-2.19661	-2.61095	-2.58866	-2.34061	-2.0499	50S ribosomal protein L32	Protein synthesis	Ribosomal proteins synthesis and modification
Cj0331c	Cj0331c	-2.2172	-2.58095	-2.59147	-2.12535	-2.56727	hypothetical protein Cj0331c	Hypothetical proteins	Conserved
Cj0343c	Cj0343c	-2.84966	-2.8218	-3.92312	-3.21883	-4.2351	putative integral membrane protein	Cell envelope	Other
Cj0345	trpE	-1.49874	-1.489	-1.80144	-2.08376	-1.09918	putative anthranilate synthase component I	Amino acid biosynthesis	Aromatic amino acid family
Cj0346	trpD	-1.70142	-1.84992	-2.24051	-1.81643	-1.14789	anthranilate synthase component II	Amino acid biosynthesis	Aromatic amino acid family
Cj0358	Cj0358	1.87028	3.18568	4.07587	4.26469	1.76493	putative cytochrome C551 peroxidase	Cellular processes	Detoxification
Cj0366c	Cj0366c	-1.18747	-1.84369	-1.81225	-1.95514	-2.18941	inner membrane efflux transporter CmeB	Cellular processes	Toxin production and resistance
Cj0370	rpsU	1.36405	2.09813	1.8548	1.61277	1.21777	30S ribosomal protein S21	Protein synthesis	Ribosomal proteins synthesis and modification
Cj0374	Cj0374	-1.83201	-2.69026	-2.97788	-2.7932	-1.98769	putative nucleotide-binding protein	Hypothetical proteins	Conserved
Cj0375	Cj0375	-1.48672	-2.71716	-2.16111	-1.79393	-1.64691	putative lipoprotein	Cell envelope	Other
Cj0389	serS	1.88365	2.0197	2.12332	1.68082	1.20797	seryl-tRNA synthetase	Protein synthesis	tRNA aminoacylation
Cj0395c	Cj0395c	1.47321	1.72447	2.25103	1.989	1.68036	hypothetical protein Cj0395c	Hypothetical proteins	Conserved
Cj0397c	Cj0397c	-1.31065	-1.49686	-1.49011	-1.32964	-2.05073	hypothetical protein Cj0397c	Hypothetical proteins	Conserved
Cj0408	frdC	2.63715	3.3199	2.82154	2.41094	-1.33667	fumarate reductase cytochrome b-556 subunit	Energy metabolism	TCA cycle
Cj0409	frdA	1.64787	3.8365	4.41545	3.21945	1.19496	fumarate reductase flavoprotein subunit	Energy metabolism	TCA cycle
Cj0410	frdB	1.58705	3.54695	4.07779	2.05149	-1.00685	fumarate reductase iron-sulfur subunit	Energy metabolism	TCA cycle
Cj0414	Cj0414	1.07651	-2.58449	-2.84373	-2.91313	-3.3349	putative oxidoreductase subunit	Energy metabolism	Electron transport
Cj0423	Cj0423	-1.11714	-1.75974	-2.05774	-1.85694	-1.96387	putative integral membrane protein	Cell envelope	Other
Cj0425	Cj0425	3.09378	4.05958	3.53201	2.59655	-1.12604	putative periplasmic protein	Cell envelope	Other
Cj0426	Cj0426	1.0221	-1.42627	-1.73506	-1.39459	-3.30737	putative ABC transporter ATP-binding protein	Transport and binding proteins	Other
Cj0428	Cj0428	2.36054	2.29294	2.89123	1.86576	1.12295	hypothetical protein Cj0428	Hypothetical proteins	Conserved
Cj0437	mfrA	1.80337	15.1793	19.3644	24.824	6.10474	methylmenaquinol: fumarate reductase flavoprotein subunit	Energy metabolism	Electron transport
Cj0438	mfrB	1.58523	14.1502	19.0274	18.8711	6.85472	methylmenaquinol: fumarate reductase flavoprotein subunit iron-sulfur protein	Energy metabolism	Electron transport
Cj0439	mfrE	-1.17954	7.25509	10.6009	9.43054	2.70415	methylmenaquinol: fumarate reductase flavoprotein subunit subunit E	Energy metabolism	Electron transport
Cj0440c	Cj0440c	1.29746	1.65508	2.31593	2.3673	-1.57242	putative transcriptional regulator	Regulatory functions	Other
Cj0447	Cj0447	1.91057	2.55191	2.69168	2.89758	-1.15155	putative NUDIX hydrolase family protein	Hypothetical proteins	Conserved
Cj0448c	Cj0448c	3.0647	6.12716	7.07392	4.92984	1.81736	putative MCP-type signal transduction protein	Regulatory functions	Other
Cj0449c	Cj0449c	2.26763	3.0498	2.58851	2.80003	-1.25244	hypothetical protein Cj0449c	Hypothetical proteins	Conserved
Cj0465c	Cj0465c	-1.12579	-2.80973	-1.64535	-1.75203	-1.79629	group III truncated haemoglobin	Hypothetical proteins	Conserved
Cj0470	tuf	1.59878	-2.08734	1.12365	1.29133	-1.02166	elongation factor Tu	Protein synthesis	Translation factors
Cj0471	rpmG	-2.64853	-3.8042	-3.45738	-3.10653	-1.95818	50S ribosomal protein L33	Protein synthesis	Ribosomal proteins synthesis and modification
Cj0472	secE	1.09234	-4.58374	-1.55915	-1.57334	-1.06433	preprotein translocase subunit SecE	Protein fate	Protein and peptide secretion and trafficking
Cj0473	nusG	-2.04912	-4.75824	-4.88866	-3.90172	-1.94589	transcription antitermination protein NusG	Transcription	Transcription factors
Cj0474	rplK	-1.96871	-5.00561	-4.86102	-3.47548	-3.38064	50S ribosomal protein L11	Protein synthesis	Ribosomal proteins synthesis and modification
Cj0475	rplA	2.09658	1.24828	1.74794	1.46791	1.77994	50S ribosomal protein L1	Protein synthesis	Ribosomal proteins synthesis and modification
Cj0478	rpoB	-1.41188	-1.69424	-2.58316	-1.94337	-1.5724	DNA-directed RNA polymerase subunit beta	Transcription	DNA-dependent RNA polymerase
Cj0481	Cj0481	-1.81408	-3.35923	-3.87792	-2.77395	-3.94643	putative dihydrodipicolinate synthase	Cellular processes	Other
Cj0483-1	uxaA'	-1.34521	-1.88225	-2.59868	-2.1631	-1.52858
Cj0485	Cj0485	-1.03058	-1.61496	-2.17381	-1.57089	-1.94574	short chain dehydrogenase	Cellular processes	Other
Cj0488	Cj0488	1.11765	-1.67036	-2.179	-2.30964	-2.98665	hypothetical protein Cj0488	Hypothetical proteins	Conserved
Cj0490-1	Ald'	1.07841	-1.6755	-1.9986	-2.25773	-2.82854
Cj0491	rpsL	1.27494	-3.3371	-1.50595	-1.52747	1.40108	30S ribosomal protein S12	Protein synthesis	Ribosomal proteins synthesis and modification
Cj0492	rpsG	-2.04562	-3.13525	-3.73419	-3.8097	-1.38038	30S ribosomal protein S7	Protein synthesis	Ribosomal proteins synthesis and modification
Cj0504c	Cj0504c	-2.1424	-2.89116	-3.14844	-2.42463	1.03467	putative oxidoreductase	Unknown function	Enzymes of unknown specificity
Cj0505c	Cj0505c	-2.00263	-2.10884	-2.44818	-2.09182	1.04771	putative DegT family aminotransferase	Cellular processes	Other
Cj0511	Cj0511	-1.90556	-2.62776	-2.42173	-2.57973	-1.73117	putative secreted protease	Protein synthesis	Translation factors
Cj0513	Cj0513	1.03451	-2.14076	-1.22747	-1.14244	1.07953	phosphoribosylformylglycinamidine synthase	Purines, pyrimidines, nucleosides, and nucleotides	Purine ribonucleotide biosynthesis
Cj0518	htpG	-1.70428	-2.43333	-2.42501	-1.87242	-1.27766	heat shock protein 90	Protein synthesis	Ribosomal proteins synthesis and modification
Cj0519	Cj0519	-1.70229	-2.21676	-1.95123	-1.84247	-1.1372	putative rhodanese-like domain protein	Hypothetical proteins	Conserved
Cj0531	icd	1.70744	1.11416	-1.04994	-1.01995	-2.38484	isocitrate dehydrogenase	Energy metabolism	TCA cycle
Cj0532	mdh	1.47658	-1.22636	-1.03762	-1.56855	-2.16171	malate dehydrogenase	Energy metabolism	TCA cycle
Cj0533	sucC	-1.01403	-1.11849	-1.17449	-1.30732	-2.32265	succinyl-CoA synthetase subunit beta	Energy metabolism	TCA cycle
Cj0535	oorD	-1.04271	-1.23337	-1.26235	-1.16962	-2.05276	2-oxoglutarate-acceptor oxidoreductase subunit OorD	Energy metabolism	TCA cycle
Cj0538	oorC	-1.10229	1.02917	-1.11514	1.1785	-2.12849	2-oxoglutarate-acceptor oxidoreductase subunit OorC	Energy metabolism	TCA cycle
Cj0551	efp	-1.72524	-2.18855	-2.19592	-1.95785	-1.74223	elongation factor P	Protein synthesis	Translation factors
Cj0552	Cj0552	-1.32137	-2.52954	-2.32734	-2.34831	-3.26375	hypothetical protein Cj0552	Unknown function	General
Cj0553	Cj0553	1.36871	-1.43776	-1.3011	-1.47505	-2.28578	putative integral membrane protein	Cell envelope	Other
Cj0554	Cj0554	2.23796	-1.05425	1.26335	1.00214	-1.47786	hypothetical protein Cj0554	Hypothetical proteins	Conserved
Cj0561c	Cj0561c	-1.16635	-1.28384	-1.30827	-2.36329	-2.72821	putative periplasmic protein	Cell envelope	Other
Cj0597	fba	1.47631	2.0837	3.01815	2.52205	1.45544	fructose-bisphosphate aldolase	Energy metabolism	Glycolysis/gluconeogenesis
Cj0604	Cj0604	1.77724	2.60717	1.85199	2.28588	-1.49739	putative polyphosphate kinase	Unknown function	General
Cj0612c	cft	1.69704	2.38472	2.48291	1.99999	1.05328	ferritin	Transport and binding proteins	Cations and iron carrying compounds
Cj0640c	aspS	-1.40973	-1.82021	-2.04086	-1.65906	-2.28718	aspartyl-tRNA synthetase	Protein synthesis	tRNA aminoacylation
Cj0646	Cj0646	1.19993	-2.30697	-1.34117	-1.29636	1.19802	putative lipoprotein	Regulatory functions	Other
Cj0671	dcuB	1.75713	5.7223	6.86105	6.52348	1.48586	anaerobic C4-dicarboxylate transporter	Transport and binding proteins	Carbohydrates, organic alcohols, and acids
Cj0683	Cj0683	1.08934	1.59361	2.25727	2.52109	1.03565	putative periplasmic protein	Cell envelope	Other
Cj0696	ftsZ	1.47065	1.79386	2.11087	1.59287	1.30142	cell division protein FtsZ	Cellular processes	Cell division
Cj0713	trmD	-1.7979	-2.07767	-1.80691	-1.76834	-1.26545	tRNA (guanine-N(1)-)-methyltransferase	Protein synthesis	tRNA and rRNA base modification
Cj0714	rplS	-2.23821	-2.38402	-2.25027	-1.7748	-1.44352	50S ribosomal protein L19	Protein synthesis	Ribosomal proteins synthesis and modification
Cj0716	Cj0716	1.36155	1.71212	2.10109	2.27822	1.07775	putative phospho-2-dehydro-3-deoxyheptonate aldolase	Amino acid biosynthesis	Aromatic amino acid family
Cj0717	Cj0717	1.69811	1.79878	3.13838	2.99798	1.37833	putative ArsC family protein	Unknown function	General
Cj0720c	flaC	2.49502	2.94976	3.88271	2.68365	1.40909	flagellin	Cellular processes	Chemotaxis and motility
Cj0725c	mogA	1.52287	2.07332	2.2332	1.78555	1.05356	molybdenum cofactor biosynthesis protein MogA	Biosynthesis of cofactors, prosthetic groups, and carriers	Molybdopterin
Cj0730	Cj0730	-1.88195	-1.30305	-2.24631	-1.42215	-2.06603	putative ABC transporter permease	Transport and binding proteins	Other
Cj0757	hrcA	2.08872	-2.09089	-1.00644	1.22242	1.13354	heat-inducible transcription repressor	Regulatory functions	Other
Cj0771c	Cj0771c	-1.1928	-1.9793	-2.32369	-2.49989	-3.17738	putative NLPA family lipoprotein	Cell envelope	Other
Cj0778	peb2	-1.8564	-2.09216	-1.6338	-1.52298	-1.95927	major antigenic peptide PEB2	Cell envelope	Other
Cj0780	napA	1.4072	3.54202	4.14245	3.2567	1.56308	nitrate reductase catalytic subunit	Energy metabolism	Electron transport
Cj0782	napH	1.33648	2.58998	4.02049	4.11785	1.66011	quinol dehydrogenase membrane component	Energy metabolism	Electron transport
Cj0783	napB	1.93948	4.3404	8.29224	5.99945	3.30315	periplasmic nitrate reductase small subunit	Energy metabolism	Electron transport
Cj0810	nadE	-1.06153	3.42885	3.02567	2.67852	1.40885	NAD synthetase	Biosynthesis of cofactors, prosthetic groups, and carriers	Pyridine nucleotides
Cj0835c	acnB	-1.00348	-2.05115	-1.94551	-1.86915	-3.48006	bifunctional aconitate hydratase 2/2-methylisocitrate dehydratase	Energy metabolism	TCA cycle
Cj0836	ogt	-1.29655	-1.90393	-2.22924	-2.05384	-3.82029	methylated-DNA--protein-cysteine methyltransferase	DNA metabolism	DNA replication, recombination, and repair
Cj0852c	Cj0852c	1.82249	2.44511	3.15983	3.18664	1.62584	putative integral membrane protein	Cell envelope	Other
Cj0853c	hemL	1.51447	2.28741	2.47828	2.67976	-1.02967	glutamate-1-semialdehyde aminotransferase	Biosynthesis of cofactors, prosthetic groups, and carriers	Heme, porphyrin, and cobalamin
Cj0865	dsbB	1.26904	2.5659	2.384	1.68551	1.10651	putative disulfide oxidoreductase	Protein fate	Translation factors
Cj0880c	Cj0880c	-1.71896	-2.22346	-2.30048	-1.78226	-1.53643	hypothetical protein Cj0880c	Hypothetical proteins	Conserved
Cj0887c	flaD	-2.02633	-1.54149	-1.868	-1.3824	-1.73662	lagellar hook-associated protein FlgL	Cell envelope	Surface structures
Cj0903c	Cj0903c	-1.20064	-1.40454	-1.57505	-1.71668	-2.77514	putative amino-acid transport protein	Transport and binding proteins	Amino acids, peptides and amines
Cj0913c	hupB	-1.60167	-1.44082	-1.7652	1.08455	-4.33144	DNA-binding protein HU	DNA metabolism	DNA replication, recombination, and repair
Cj0915	Cj0915	-1.51585	-1.68102	-2.30977	-1.30358	-1.51355	putative hydrolase	Cellular processes	Other
Cj0916c	Cj0916c	-1.46967	-5.55162	-4.81538	-4.63308	-3.59706	hypothetical protein Cj0916c	Hypothetical proteins	Conserved
Cj0917c	cstA	-2.18553	-7.03095	-8.79205	-8.04637	-6.4272	integral membrane peptide transporter	Cell envelope	Other
Cj0919c	peb1d	-1.14842	-3.38019	-3.58417	-3.72851	-3.60975	putative ABC-type amino-acid transporter permease	Transport and binding proteins	Amino acids, peptides and amines
Cj0920c	peb1b	1.3188	-2.93703	-3.1045	-3.02832	-3.62254	putative ABC-type amino-acid transporter permease	Transport and binding proteins	Amino acids, peptides and amines
Cj0921c	peb1a	1.18065	-1.05198	-1.68607	-2.4847	-3.83479	bifunctional adhesin/ABC transporter aspartate/glutamate-binding protein	Transport and binding proteins	Amino acids, peptides and amines
Cj0922c	peb1c(pebC)	-1.2071	-7.54462	-3.54947	-4.09769	-4.02141	amino-acid ABC transporter ATP-binding protein	Transport and binding proteins	Amino acids, peptides and amines
Cj0924c	cheB'	2.28702	1.66947	2.32538	1.37204	2.23844	putative MCP protein-glutamate methylesterase	Cellular processes	Chemotaxis and motility
Cj0933c	pycB	-1.42889	-2.2962	-1.99911	-1.55918	-2.75619	putative pyruvate carboxylase B subunit	Energy metabolism	Glycolysis/gluconeogenesis
Cj0948c	Cj0948c	-2.26687	-1.9284	-1.81821	-1.70485	1.18154	putative cation efflux family protein	Transport and binding proteins	Other
Cj0953c	purH	-1.56071	-2.21509	-2.43727	-1.89152	1.18985	bifunctional phosphoribosylaminoimidazolecarboxamide formyltransferase/IMP cyclohydrolase	Purines, pyrimidines, nucleosides, and nucleotides	Purine ribonucleotide biosynthesis
Cj0954c	Cj0954c	-1.69778	-5.7556	-5.08224	-3.99521	-1.26663	putative DnaJ-like protein	Protein fate	Protein folding and stabilization
Cj0958c	Cj0958c	-1.83926	-3.77375	-4.249	-3.52845	-1.91144	putative inner membrane protein translocase component YidC	Protein fate	Protein and peptide secretion and trafficking
Cj0960c	rnpA	-1.53988	-2.29566	-2.10741	-2.12775	1.04287	ribonuclease P protein component	Transcription	RNA processing
Cj0961c	rpmH	-1.78764	-2.27572	-2.26224	-1.78278	-1.5197	50S ribosomal protein L34	Protein synthesis	Ribosomal proteins synthesis and modification
Cj0962	Cj0962	-1.20379	-2.26892	-1.68554	-1.62338	-1.1641	putative acetyltransferase	Cellular processes	Other
Cj0983	Cj0983	-1.00261	-2.4224	-1.56496	-1.6506	-1.10385	putative lipoprotein	Cell envelope	other
Cj0986c	Cj0986c	-1.1922	-1.23379	-1.28878	-1.05904	-2.21524	putative integral membrane protein	Cell envelope	Other
Cj0995c	hemB	-1.46289	-1.90486	-1.82588	-1.73915	-2.05914	delta-aminolevulinic acid dehydratase	Biosynthesis of cofactors, prosthetic groups, and carriers	Heme, porphyrin, and cobalamin
Cj0996	ribA	-1.49974	-1.87007	-2.06879	-1.90208	-2.18609	GTP cyclohydrolase II	Biosynthesis of cofactors, prosthetic groups, and carriers	Riboflavin, FMN, and FAD
Cj0998c	Cj0998c	1.85293	2.79743	3.16939	2.0914	1.12962	putative periplasmic protein	Cell envelope	Other
Cj1016c	livM	-1.58694	-2.39099	-2.35676	-1.75381	-1.46925	branched-chain amino-acid ABC transporter permease	Transport and binding proteins	Amino acids, peptides and amines
Cj1023c	asd	-1.2376	1.18944	1.15327	-1.39411	7.18587	aspartate-semialdehyde dehydrogenase	Amino acid biosynthesis	Aspartate family
Cj1038	Cj1038	-1.79437	-1.90644	-2.06401	-1.93357	-1.09367	putative cell division/peptidoglycan biosynthesis protein	Cellular processes	Cell division
Cj1044c	thiH	1.43743	1.72138	2.03934	1.6776	1.19593	thiamine biosynthesis protein ThiH	Biosynthesis of cofactors, prosthetic groups, and carriers	Thiamine
Cj1060c	Cj1060c	-1.5183	-1.77944	-2.19818	-1.93071	-1.5643	hypothetical protein Cj1060c	Unknown function	General
Cj1070	rpsF	-1.90494	-3.94276	-5.45297	-4.93865	-3.06662	30S ribosomal protein S6	Protein synthesis	Ribosomal proteins synthesis and modification
Cj1071	ssb	-1.68546	-5.35884	-6.20051	-6.45529	-3.20456	single-stranded DNA-binding protein	DNA metabolism	DNA replication, recombination, and repair
Cj1115c	Cj1115c	-2.07115	-2.1045	-2.22745	-1.73156	-1.58645	putative phosphatidylserine decarboxylase-related protein	Cell envelope	Other
Cj1117c	prmA	-2.13858	-2.42248	-1.91884	-1.79106	-1.34084	ribosomal protein L11 methyltransferase	Protein synthesis	Ribosomal proteins synthesis and modification
Cj1144c	Cj1144c	-1.72441	-2.32051	-2.42735	-1.79358	-1.36566		Hypothetical proteins	Conserved
Cj1149c	gmhA	1.31067	2.00104	2.46053	1.87079	1.50461	phosphoheptose isomerase	Cell envelope	Biosynthesis and degradation of surface polysaccharides and lipopolysaccharides
Cj1153	Cj1153	1.48574	2.37637	2.54943	2.07572	1.17501	putative periplasmic cytochrome C	Energy metabolism	Electron transport
Cj1156	rho	-1.5092	-1.96721	-2.08987	-1.79115	-1.37886	transcription termination factor Rho	Transcription	Transcription factors
Cj1164c	Cj1164c	-2.01695	-1.43316	-1.25574	-1.11167	-1.08541	hypothetical protein Cj1164c	Hypothetical proteins	Conserved
Cj1169c	Cj1169c	-1.88672	-2.37727	-2.55231	-2.2602	-1.0345	putative periplasmic protein	Cell envelope	Other
Cj1170c	Cj1170c	-1.21319	-2.38421	-1.98766	-2.04631	1.75732	50 kda outer membrane protein precursor	Cell envelope	Other
Cj1175c	Cj1172c	-1.93541	-2.57494	-2.81028	-2.51306	-1.6389	hypothetical protein Cj1172c	Hypothetical proteins	Conserved
Cj1180c	Cj1180c	-1.95491	-1.90889	-2.23615	-2.04838	-1.2691	putative ABC transporter ATP-binding protein	Transport and binding proteins	Other
Cj1182c	rpsB	1.23043	-2.82353	-2.07977	-2.12201	1.23557	30S ribosomal protein S2	Protein synthesis	Ribosomal proteins synthesis and modification
Cj1190c	Cj1190c	-2.28562	-4.0589	-4.49732	-4.5049	-5.15256	bipartate energy taxis response protein CetA	Regulatory functions	Other
Cj1191c	Cj1191c	-1.90876	-2.06385	-1.62997	-1.32987	-1.40551	putative PAS domain containing signal-transduction sensor protein	Regulatory functions	Other
Cj1199	Cj1199	-1.14818	-1.69762	-1.92105	-2.14119	-2.00661	putative iron/ascorbate-dependent oxidoreductase	Unknown function	Enzymes of unknown specificity
Cj1200	Cj1200	-1.32616	-1.69089	-2.28717	-2.27461	-2.29555	putative NLPA family lipoprotein	Cell envelope	Other
Cj1221	groEL	2.89835	2.49166	4.64948	3.29979	1.57659	chaperonin GroEL	Protein fate	Protein folding and stabilization
Cj1224	Cj1224	1.89192	2.28717	2.06656	2.11923	1.01712	putative iron-binding protein	Transport and binding proteins	Cations and iron carrying compounds
Cj1225	Cj1225	1.62726	2.31209	2.01929	2.06887	1.07715	hypothetical protein Cj1225	Hypothetical proteins	Conserved
Cj1259	porA	1.79862	2.16243	3.29457	2.92443	1.74052	major outer membrane protein	Cell envelope	Other
Cj1264c	hydD	1.1859	2.54721	2.90013	2.48512	1.23207	putative hydrogenase maturation protease	Energy metabolism	Electron transport
Cj1265c	hydC	2.0066	3.84117	5.01471	3.57543	1.81878	Ni/Fe-hydrogenase B-type cytochrome subunit	Energy metabolism	Electron transport
Cj1266c	hydB	2.71827	3.10227	5.00364	4.09028	1.96239	Ni/Fe-hydrogenase large subunit	Energy metabolism	Electron transport
Cj1267c	hydA	1.89598	2.4767	2.14297	2.33249	1.14835	Ni/Fe-hydrogenase small chain	Energy metabolism	Electron transport
Cj1274c	pyrH	-1.2032	-1.6338	-1.47013	-1.47476	-2.17111	uridylate kinase	Purines, pyrimidines, nucleosides, and nucleotides	Nucleotide and nucleoside interconversions
Cj1285c	Cj1285c	1.5255	2.27997	2.06679	1.71521	1.16923	hypothetical protein Cj1285c	Hypothetical proteins	Conserved
Cj1325	Cj1325	-1.34707	-2.32723	-2.35281	-2.29348	-1.5943	putative methyltransferase	Hypothetical proteins	Conserved
Cj1339c	flaA	1.67622	2.25742	2.44048	1.83865	1.29785	flagellin	Cell envelope	Surface structures
Cj1353	ceuC	-2.32717	-1.35008	-1.75411	-1.12957	-2.7008	enterochelin uptake permease	Transport and binding proteins	Cations and iron carrying compounds
Cj1356c	Cj1356c	1.25256	1.80791	1.99509	2.01691	1.12249	putative integral membrane protein	Cell envelope	Other
Cj1357c	nrfA	2.37037	4.59387	5.33908	4.28588	2.14901	periplasmic cytochrome C nitrite reductase	Energy metabolism	Electron transport
Cj1358c	nrfH	2.17058	2.23898	2.0063	2.33792	1.46807	nitrite reductase cytochrome C subunit	Energy metabolism	Electron transport
Cj1375	Cj1375	-1.49118	-2.93238	-4.67992	-3.53635	-1.65148	putative multidrug efflux transporter	Transport and binding proteins	Other
Cj1382c	fldA	1.68086	2.20033	2.33189	1.63685	1.00537	flavodoxin FldA	Energy metabolism	Electron transport
Cj1387c	Cj1387c	1.8648	2.13091	2.00166	1.67956	1.06668	helix-turn-helix containing protein	Regulatory functions	Other
Cj1388	Cj1388	1.5917	3.33261	3.01318	2.31441	-1.00194	putative endoribonuclease L-PSP	Transcription	Degradation of RNA
Cj1393-1	MetC'	1.03139	2.31297	2.50527	1.97722	1.23071
Cj1426c	Cj1426c	-1.37031	-2.19668	-2.78622	-1.34603	-1.78852	putative methyltransferase family protein	Amino acid biosynthesis	Serine family
Cj1427c	Cj1427c	-1.19347	-2.43698	-2.39242	-1.79207	-1.37669	putative sugar-nucleotide epimerase/dehydratease	Cell envelope	Biosynthesis and degradation of surface polysaccharides and lipopolysaccharides
Cj1430c	Cj1430c	-1.41487	-2.3957	-2.37926	-1.71196	-1.49549	putative dTDP-4-dehydrorhamnose 3,5-epimerase	Cell envelope	Biosynthesis and degradation of surface polysaccharides and lipopolysaccharides
Cj1439c	glf	-1.57	-1.84677	-2.0172	-1.74853	-1.73349	UDP-galactopyranose mutase	Cell envelope	Biosynthesis and degradation of surface polysaccharides and lipopolysaccharides
Cj1462	flgI	-1.46454	-1.54232	-1.77251	-1.7222	-2.48509	flagellar basal body P-ring protein	Cellular processes	Chemotaxis and motility
Cj1475c	Cj1475c	1.08772	1.62492	2.25576	1.69226	-1.03412	hypothetical protein Cj1475c	Hypothetical proteins	Conserved
Cj1476c	Cj1476c	1.56009	2.66904	2.58615	2.24562	1.16305	pyruvate-flavodoxin oxidoreductase	Energy metabolism	Electron transport
Cj1479c	rpsI	-1.99293	-3.34436	-3.51612	-3.13241	-1.83858	30S ribosomal protein S9	Protein synthesis	Ribosomal proteins synthesis and modification
Cj1480c	rplM	-2.08176	-4.27995	-4.59695	-4.05757	-1.85735	50S ribosomal protein L13	Protein synthesis	Ribosomal proteins synthesis and modification
Cj1485c	Cj1485c	1.48762	2.98461	2.85209	2.59971	1.79085	putative periplasmic protein	Cell envelope	Other
Cj1486c	Cj1486c	1.84927	2.17859	3.17635	2.5183	1.71135	putative periplasmic protein	Cell envelope	Other
Cj1487c	ccoP	1.91842	2.55714	3.60449	2.1454	2.13331	cb-type cytochrome C oxidase subunit III	Energy metabolism	Electron transport
Cj1493c	Cj1493c	-1.05635	2.03459	2.43851	2.4533	1.15381	putative integral membrane protein	Cell envelope	Other
Cj1500	Cj1500	-1.78338	-2.51482	-3.01281	-2.73806	1.27269	putative inner membrane protein	Cell envelope	Other
Cj1501	Cj1501	-1.40414	-3.56003	-4.10861	-3.29843	-1.05204	hypothetical protein Cj1501	Unclassified	Role category not yet assigned
Cj1502c	putP	1.70696	-2.72246	-3.41876	-3.91994	-2.77839	putative sodium/proline symporter	Transport and binding proteins	Amino acids, peptides and amines
Cj1503c	putA	1.00839	-16.2954	-20.0104	-16.7337	-16.6169	putative proline dehydrogenase/delta-1-pyrroline-5-carboxylate dehydrogenase	Energy metabolism	Amino acids and amines
Cj1513c	Cj1513c	2.28012	2.68679	2.81454	2.01799	1.51895	putative periplasmic protein	Cell envelope	Other
Cj1514c	Cj1514c	3.42522	2.53734	4.17691	2.85695	2.17384	hypothetical protein Cj1514c	Hypothetical proteins	Conserved
Cj1523c	Cj1523c	1.47022	-4.21637	-1.9135	-1.84491	1.52717	putative CRISPR-associated protein	Unknown function	General
Cj1537c	acs	-1.05624	-2.89552	-4.15616	-4.00281	-3.07639	acetyl-CoA synthetase	Fatty acid and phospholipid metabolism	Biosynthesis
Cj1538c	Cj1538c	-1.59566	-2.01412	-2.45299	-1.90243	-2.64159	putative anion-uptake ABC-transport system ATP-binding protein	Transport and binding proteins	Anions
Cj1541	Cj1541	-1.29493	-1.87741	-1.6796	-1.92442	-2.81082	LamB/YcsF family protein	Unclassified	Role category not yet assigned
Cj1542	Cj1542	-1.32932	-1.90637	-1.86855	-1.82697	-2.08574	putative allophanate hydrolase subunit 1	Hypothetical proteins	Conserved
Cj1543	Cj1543	-1.27575	-2.13299	-2.19117	-1.79592	-2.81011	putative allophanate hydrolase subunit 2	Unknown function	General
Cj1544c	Cj1544c	-1.51492	-1.54451	-1.13123	-1.53422	-2.78991	putative integral membrane protein	Cell envelope	Other
Cj1545c	Cj1545c	1.33872	1.31294	1.52458	1.13289	-2.15493	MdaB protein	Energy metabolism	Electron transport
Cj1566c	nuoN	1.16107	1.24666	1.9092	2.06924	-1.28936	NADH dehydrogenase I chain N	Energy metabolism	Electron transport
Cj1567c	nuoM	1.26974	1.2749	2.28651	2.43931	-1.02992	NADH dehydrogenase I chain M	Energy metabolism	Electron transport
Cj1568c	nuoL	1.11787	1.52387	1.93517	2.08451	-1.08809	NADH dehydrogenase subunit L	Energy metabolism	Electron transport
Cj1569c	nuoK	1.22914	2.46816	2.49527	2.35719	-1.08118	NADH dehydrogenase I chain K	Energy metabolism	Electron transport
Cj1570c	nuoJ	1.65573	2.72046	3.57375	3.21529	1.35253	NADH dehydrogenase subunit J	Energy metabolism	Electron transport
Cj1571c	nuoI	1.65116	2.51954	2.57768	2.3135	1.35613	NADH dehydrogenase subunit I	Energy metabolism	Electron transport
Cj1572c	nuoH	1.14307	1.94095	2.04996	1.85186	-1.29709	NADH dehydrogenase subunit H	Energy metabolism	Electron transport
Cj1573c	nuoG	1.10535	2.13937	2.22534	2.10148	-1.05025	NADH dehydrogenase subunit G	Energy metabolism	Electron transport
Cj1577c	nuoC	2.2778	2.32316	2.26527	1.76383	1.10287	NADH dehydrogenase subunit C	Energy metabolism	Electron transport
Cj1579c	nuoA	2.11102	1.55258	1.6524	1.47268	-1.41053	NADH dehydrogenase subunit A	Energy metabolism	Electron transport
Cj1584c	nikZ	-1.97098	-2.7786	-2.98436	-2.46179	-1.94684	Nickel ABC transporter periplasmic binding protein	Transport and binding proteins	Other
Cj1589	Cj1589	-2.33696	-2.13667	-2.25433	-1.6547	-1.60591	hypothetical protein Cj1589	Unknown function	Enzymes of unknown specificity
Cj1590	infA	-4.0511	-5.52321	-6.47539	-4.36895	-1.81642	translation initiation factor IF-1	Protein synthesis	Translation factors
Cj1591	rpmJ	-2.82439	-5.51811	-7.95599	-5.43659	-2.10347	50S ribosomal protein L36	Protein synthesis	Ribosomal proteins synthesis and modification
Cj1592	rpsM	-2.61051	-6.84675	-7.95477	-6.54078	-2.47062	30S ribosomal protein S13	Protein synthesis	Ribosomal proteins synthesis and modification
Cj1593	rpsK	-2.01654	-5.80001	-5.96287	-5.46416	-1.98503	30S ribosomal protein S11	Protein synthesis	Ribosomal proteins synthesis and modification
Cj1594	rpsD	-1.66169	-4.1944	-4.12681	-3.79027	-1.59028	rpsD	Protein synthesis	Ribosomal proteins synthesis and modification
Cj1595	rpoA	-1.58206	-4.73165	-6.26825	-4.06388	-2.39796	rpoA	Transcription	DNA-dependent RNA polymerase
Cj1596	rplQ	-1.13418	-1.8156	-2.04786	-1.80896	1.01673	rplQ	Protein synthesis	Ribosomal proteins synthesis and modification
Cj1606c	mrp	-1.93642	-2.29983	-4.25022	-2.91833	-2.47645	Mrp FeS trafficking protein	Unknown function	General
Cj1608	Cj1608,	1.03096	-1.67437	-2.01172	-1.83459	-1.98775	Cj1608	Signal transduction	Two-component systems
Cj1609	Cj1609,	1.06826	-1.91739	-1.86827	-2.04062	-2.38625	Cj1609	Central intermediary metabolism	Sulfur metabolism
Cj1624c	sdaA	1.3162	-1.14088	-1.05449	-1.03372	-2.38921	sdaA	Energy metabolism	Amino acids and amines
Cj1625c	sdaC	1.08845	-1.94262	-1.81376	-1.90304	-2.23441	sdaC	Transport and binding proteins	Amino acids, peptides and amines
Cj1628	exbB2	1.13194	-1.13666	1.02795	1.01522	-2.53398	exbB2	Transport and binding proteins	Other
Cj1633	Cj1633	-1.77931	-1.66425	-2.32207	-2.14328	-1.56508	Cj1633	Hypothetical proteins	Conserved
Cj1636c	rnhA	1.82477	2.45432	2.19562	2.41281	-1.14603	rnhA	Transcription	Degradation of RNA
Cj1644	ispA	-2.19613	-1.96385	-1.96967	-1.74533	-1.60442	ispA	Biosynthesis of cofactors, prosthetic groups, and carriers	Menaquinone and ubiquinone
Cj1654c	nhaA2	-1.91923	-2.22829	-1.81921	-1.76068	-1.62763	nhaA2	Transport and binding proteins	Cations and iron carrying compounds
Cj1659	p19	1.81821	2.67676	2.75203	2.3191	1.08817	p19	Cell envelope	Other
Cj1661	Cj1661	1.05836	2.34569	1.74127	1.89905	-1.04408	Cj1661	Transport and binding proteins	Other
Cj1662	Cj1662	1.12013	2.00271	1.69765	1.72519	-1.05394	Cj1662	Transport and binding proteins	Other
Cj1663	Cj1663	-1.0525	2.00706	1.39523	1.32208	1.32623	Cj1663	Transport and binding proteins	Other
Cj1682c	gltA	-1.20399	-1.79899	-1.61326	-1.47153	-2.52885	gltA	Energy metabolism	TCA cycle
Cj1690c	rpsE	1.09415	-6.4697	-4.71358	-4.1985	-1.74755	rpsE	Protein synthesis	Ribosomal proteins synthesis and modification
Cj1691c	rplR	1.04512	-3.25149	-5.38459	-4.38917	-1.9328	rplR	Protein synthesis	Ribosomal proteins synthesis and modification
Cj1692c	rplF	-1.03781	-3.90503	-6.33189	-4.41649	-2.31994	rplF	Protein synthesis	Ribosomal proteins synthesis and modification
Cj1693c	rpsH	2.75167	-3.98462	-2.21691	-2.16633	1.18577	rpsH	Protein synthesis	Ribosomal proteins synthesis and modification
Cj1694c	rpsN	-1.14899	-4.64352	-5.52095	-4.0753	-2.03514	rpsN	Protein synthesis	Ribosomal proteins synthesis and modification
Cj1695c	rplE	-1.06828	-5.36614	-7.71101	-5.9904	-2.80212	rplE	Protein synthesis	Ribosomal proteins synthesis and modification
Cj1696c	rplX	-1.32309	-5.92982	-9.65991	-6.1472	-2.33019	rplX	Protein synthesis	Ribosomal proteins synthesis and modification
Cj1697c	rplN	1.24833	-4.50832	-5.13029	-4.03802	-1.625	rplN	Protein synthesis	Ribosomal proteins synthesis and modification
Cj1698c	rpsQ	1.45408	-6.63395	-3.49064	-2.30477	1.07671	rpsQ	Protein synthesis	Ribosomal proteins synthesis and modification
Cj1699c	rpmC	1.88293	-6.00884	-3.28429	-2.39804	1.12795	rpmC	Protein synthesis	Ribosomal proteins synthesis and modification
Cj1700c	rplP	2.5071	-5.99384	-2.33557	-1.95964	1.05807	rplP	Protein synthesis	Ribosomal proteins synthesis and modification
Cj1701c	rpsC	2.5071	-7.22507	-2.83048	-2.70236	1.15642	rpsC	Protein synthesis	Ribosomal proteins synthesis and modification
Cj1702c	rplV	-1.12491	-5.61324	-8.49962	-7.18356	-1.92072	rplV	Protein synthesis	Ribosomal proteins synthesis and modification
Cj1704c	rplB	1.01635	-6.66247	-6.28918	-6.4454	-1.82946	rplB	Protein synthesis	Ribosomal proteins synthesis and modification
Cj1708c	rpsJ	-2.05519	-5.79565	-6.68561	-5.77538	-2.46784	rpsJ	Protein synthesis	Ribosomal proteins synthesis and modification
Cj1709c	Cj1709c	-1.16248	-2.99443	-2.05181	-1.71983	-1.40745	Cj1709c	Transcription	RNA processing
Cj1710c	Cj1710c	-2.95001	-3.90176	-4.7105	-3.83681	-1.53963	Cj1710c	Hypothetical proteins	Conserved
Cj1713	Cj1713	-1.61731	-1.38079	-2.00361	-1.5765	-1.04007	Cj1713	Unknown function	Enzymes of unknown specificity
Cj1718c	leuB	-1.40027	-2.26309	-3.04087	-2.53218	-1.9246	leuB	Amino acid biosynthesis	Pyruvate family
Cj1719c	leuA	-1.63311	-3.44847	-4.91645	-4.01597	-2.05851	COG0119E		COG0119E
Cj1727c	metY	-1.6334	-3.88408	-4.84182	-4.35761	-5.77496	COG2873E		COG2873E

## Sheet: Down-regulated for pivot table
Genes Significant in at least one pathway	Present after FP correction	7.5% v 5	7.5% v 15	7.5% v 30	7.5% v 60	7.5% v 1.88% Steady	CampyDB link	Proteomics at steady state	Proteomic uncertainty	Product Name	Description	Common Name	TiGR Functional Classification Main Role	TiGR Functional Classification Sub Role	Comments	EC		EC	Accession		Accession	GeneID	COG(s)	Protein Clusters		Protein Clusters
cj0346	+	1	1	1	1		Cj0346			anthranilate synthase component II	anthranilate synthase component II	trpD	Amino acid biosynthesis	Aromatic amino acid family		1.11.1.5	http://www.genome.jp/dbget-bin/www_bget?ec:	1.11.1.5	YP_002343796.1	http://www.ncbi.nlm.nih.gov/gene?term=	YP_002343796.1	904682	COG1858P	CLSK872559	http://www.ncbi.nlm.nih.gov/cdd/?term=	CLSK872559
cj0358	+						Cj0358	2.5	x	putative cytochrome C551 peroxidase	putative cytochrome C551 peroxidase	Cj0358	Amino acid biosynthesis	Aromatic amino acid family		0	http://www.genome.jp/dbget-bin/www_bget?ec:		0	http://www.ncbi.nlm.nih.gov/gene?term=				0	http://www.ncbi.nlm.nih.gov/cdd/?term=
cj0717	-			1		1	Cj0717	1.8	x	putative ArsC family protein	hypothetical protein	Cj0717	Amino acid biosynthesis	Aromatic amino acid family			http://www.genome.jp/dbget-bin/www_bget?ec:		YP_002343966.1	http://www.ncbi.nlm.nih.gov/gene?term=	YP_002343966.1	904863	COG1146C	PRK09626	http://www.ncbi.nlm.nih.gov/cdd/?term=	PRK09626
cj1044c	+		1	1	1	1	Cj1044c			thiamine biosynthesis protein ThiH	thiamine biosynthesis protein ThiH	thiH	Amino acid biosynthesis	Aspartate family			http://www.genome.jp/dbget-bin/www_bget?ec:		YP_002343489.1	http://www.ncbi.nlm.nih.gov/gene?term=	YP_002343489.1	904354	COG1495O	CLSK872389	http://www.ncbi.nlm.nih.gov/cdd/?term=	CLSK872389
			1	1	1	1	Cj1186	2.5					Amino acid biosynthesis	Aspartate family		0	http://www.genome.jp/dbget-bin/www_bget?ec:		0	http://www.ncbi.nlm.nih.gov/gene?term=				0	http://www.ncbi.nlm.nih.gov/cdd/?term=
cj0224	+						Cj0224			N-acetyl-gamma-glutamyl-phosphate reductase	N-acetyl-gamma-glutamyl-phosphate reductase	argC	Amino acid biosynthesis	Glutamate family			http://www.genome.jp/dbget-bin/www_bget?ec:		YP_002344393.1	http://www.ncbi.nlm.nih.gov/gene?term=	YP_002344393.1	905289	-	CLSK879033	http://www.ncbi.nlm.nih.gov/cdd/?term=	CLSK879033
cj0226	+						Cj0226	-1.3	x	acetylglutamate kinase	acetylglutamate kinase	argB	Amino acid biosynthesis	Glutamate family			http://www.genome.jp/dbget-bin/www_bget?ec:		YP_002344560.1	http://www.ncbi.nlm.nih.gov/gene?term=	YP_002344560.1	905459	-	CLSK879125	http://www.ncbi.nlm.nih.gov/cdd/?term=	CLSK879125
cj0272	+		1				Cj0272			hypothetical protein Cj0272	hypothetical protein	Cj0272	Amino acid biosynthesis	Pyruvate family			http://www.genome.jp/dbget-bin/www_bget?ec:		YP_002344433.1	http://www.ncbi.nlm.nih.gov/gene?term=	YP_002344433.1	905330	COG0772D	CLSK872589	http://www.ncbi.nlm.nih.gov/cdd/?term=	CLSK872589
							Cj0779	-2.6					Amino acid biosynthesis	Pyruvate family		0	http://www.genome.jp/dbget-bin/www_bget?ec:		0	http://www.ncbi.nlm.nih.gov/gene?term=				0	http://www.ncbi.nlm.nih.gov/cdd/?term=
			1	1			Cj0240c	-1.9	x				Amino acid biosynthesis	Pyruvate family		0	http://www.genome.jp/dbget-bin/www_bget?ec:		0	http://www.ncbi.nlm.nih.gov/gene?term=				0	http://www.ncbi.nlm.nih.gov/cdd/?term=
cj1439c	+		1	1	1		Cj1439c			UDP-galactopyranose mutase	UDP-galactopyranose mutase	glf	Amino acid biosynthesis	Serine family		6.1.1.12	http://www.genome.jp/dbget-bin/www_bget?ec:	6.1.1.12	YP_002344069.1	http://www.ncbi.nlm.nih.gov/gene?term=	YP_002344069.1	904820	COG0173J	PRK00476	http://www.ncbi.nlm.nih.gov/cdd/?term=	PRK00476
cj0880c	+		1				Cj0880c			hypothetical protein Cj0880c	hypothetical protein	Cj0880c	Biosynthesis of cofactors, prosthetic groups, and carriers	Heme, porphyrin, and cobalamin		0	http://www.genome.jp/dbget-bin/www_bget?ec:		0	http://www.ncbi.nlm.nih.gov/gene?term=				0	http://www.ncbi.nlm.nih.gov/cdd/?term=
cj0998c	+		1		1		Cj0998c			putative periplasmic protein	putative periplasmic protein	Cj0998c	Biosynthesis of cofactors, prosthetic groups, and carriers	Heme, porphyrin, and cobalamin			http://www.genome.jp/dbget-bin/www_bget?ec:		YP_002343950.1	http://www.ncbi.nlm.nih.gov/gene?term=	YP_002343950.1	904847	COG0326O	PRK05218	http://www.ncbi.nlm.nih.gov/cdd/?term=	PRK05218
cj1661	+						Cj1661			Cj1661	putative ABC transporter permease	Cj1661	Biosynthesis of cofactors, prosthetic groups, and carriers	Menaquinone and ubiquinone			http://www.genome.jp/dbget-bin/www_bget?ec:		YP_002344997.1	http://www.ncbi.nlm.nih.gov/gene?term=	YP_002344997.1	905901	COG0811U	CLSK879341	http://www.ncbi.nlm.nih.gov/cdd/?term=	CLSK879341
cj0329c	+						Cj0329c			putative glycerol-3-phosphate acyltransferase PlsX	fatty acid/phospholipid synthesis protein	plsX	Biosynthesis of cofactors, prosthetic groups, and carriers	Molybdopterin			http://www.genome.jp/dbget-bin/www_bget?ec:		YP_002344286.1	http://www.ncbi.nlm.nih.gov/gene?term=	YP_002344286.1	905178	COG1344N	PRK14692	http://www.ncbi.nlm.nih.gov/cdd/?term=	PRK14692
cj0730	+		1	1	1	1	Cj0730			putative ABC transporter permease	putative ABC transport system permease	Cj0730	Biosynthesis of cofactors, prosthetic groups, and carriers	Molybdopterin		2.3.3.1	http://www.genome.jp/dbget-bin/www_bget?ec:	2.3.3.1	YP_002345049.1	http://www.ncbi.nlm.nih.gov/gene?term=	YP_002345049.1	905957	COG0372C	CLSK879368	http://www.ncbi.nlm.nih.gov/cdd/?term=	CLSK879368
cj0302c	-		1	1			Cj0302c			putative molybdenum-pterin binding protein	hypothetical protein	Cj0302c	Biosynthesis of cofactors, prosthetic groups, and carriers	Pantothenate and coenzyme A			http://www.genome.jp/dbget-bin/www_bget?ec:		YP_002344138.1	http://www.ncbi.nlm.nih.gov/gene?term=	YP_002344138.1	905038	COG1344N	CLSK878904	http://www.ncbi.nlm.nih.gov/cdd/?term=	CLSK878904
cj0836	-						Cj0836			methylated-DNA--protein-cysteine methyltransferase	methylated-DNA--protein-cysteine methyltransferase	ogt	Biosynthesis of cofactors, prosthetic groups, and carriers	Pyridine nucleotides			http://www.genome.jp/dbget-bin/www_bget?ec:		YP_002343714.1	http://www.ncbi.nlm.nih.gov/gene?term=	YP_002343714.1	904597	COG1636S	CLSK878718	http://www.ncbi.nlm.nih.gov/cdd/?term=	CLSK878718
cj1016c	+			1	1		Cj1016c			branched-chain amino-acid ABC transporter permease	putative branched-chain amino-acid ABC transport system permease protein	livM	Biosynthesis of cofactors, prosthetic groups, and carriers	Riboflavin, FMN, and FAD		0	http://www.genome.jp/dbget-bin/www_bget?ec:		0	http://www.ncbi.nlm.nih.gov/gene?term=				0	http://www.ncbi.nlm.nih.gov/cdd/?term=
cj1070	+					1	Cj1070			30S ribosomal protein S6	30S ribosomal protein S6	rpsF	Biosynthesis of cofactors, prosthetic groups, and carriers	Thiamine			http://www.genome.jp/dbget-bin/www_bget?ec:		YP_002343943.1	http://www.ncbi.nlm.nih.gov/gene?term=	YP_002343943.1	904840	COG0793M	CLSK872543	http://www.ncbi.nlm.nih.gov/cdd/?term=	CLSK872543
cj0042	-		1	1	1		Cj0042			flagellar basal body rod modification protein	putative flagellar hook assembly protein	flgD	Cell envelope	Surface structures		2.5.1.10	http://www.genome.jp/dbget-bin/www_bget?ec:	2.5.1.10	YP_002345013.1	http://www.ncbi.nlm.nih.gov/gene?term=	YP_002345013.1	905917	COG0142H	CLSK872468	http://www.ncbi.nlm.nih.gov/cdd/?term=	CLSK872468
cj0275	+		1	1	1	1	Cj0275			ATP-dependent protease ATP-binding subunit ClpX	ATP-dependent protease ATP-binding subunit	clpX	Cell envelope	Biosynthesis and degradation of surface polysaccharides and lipopolysaccharides			http://www.genome.jp/dbget-bin/www_bget?ec:		YP_002343704.1	http://www.ncbi.nlm.nih.gov/gene?term=	YP_002343704.1	904377	COG0840NT	CLSK2463960	http://www.ncbi.nlm.nih.gov/cdd/?term=	CLSK2463960
cj1156	+		1	1	1		Cj1156			transcription termination factor Rho	transcription termination factor Rho	rho	Cell envelope	Biosynthesis and degradation of surface polysaccharides and lipopolysaccharides			http://www.genome.jp/dbget-bin/www_bget?ec:		YP_002343908.1	http://www.ncbi.nlm.nih.gov/gene?term=	YP_002343908.1	904802	COG0080J	PRK00140	http://www.ncbi.nlm.nih.gov/cdd/?term=	PRK00140
cj1462	-	1	1	1	1		Cj1462			flagellar basal body P-ring protein	flagellar P-ring protein precursor	flgI	Cell envelope	Biosynthesis and degradation of surface polysaccharides and lipopolysaccharides		2.1.1.31	http://www.genome.jp/dbget-bin/www_bget?ec:	2.1.1.31	YP_002344131.1	http://www.ncbi.nlm.nih.gov/gene?term=	YP_002344131.1	904477	COG0336J	PRK00026	http://www.ncbi.nlm.nih.gov/cdd/?term=	PRK00026
cj1475c	+						Cj1475c			hypothetical protein Cj1475c	hypothetical protein	Cj1475c	Cell envelope	Biosynthesis and degradation of surface polysaccharides and lipopolysaccharides		1.17.4.1	http://www.genome.jp/dbget-bin/www_bget?ec:	1.17.4.1	YP_002343496.1	http://www.ncbi.nlm.nih.gov/gene?term=	YP_002343496.1	904363	COG0209F	PRK08447	http://www.ncbi.nlm.nih.gov/cdd/?term=	PRK08447
cj1476c	+					1	Cj1476c	-2.3 or 3.9 or 5.6	X	pyruvate-flavodoxin oxidoreductase	pyruvate-flavodoxin oxidoreductase	Cj1476c	Cell envelope	Biosynthesis and degradation of surface polysaccharides and lipopolysaccharides		2.7.4.22	http://www.genome.jp/dbget-bin/www_bget?ec:	2.7.4.22	YP_002344665.1	http://www.ncbi.nlm.nih.gov/gene?term=	YP_002344665.1	905565	COG0528F	PRK00358	http://www.ncbi.nlm.nih.gov/cdd/?term=	PRK00358
cj0033	-		1	1	1	1	Cj0033			putative integral membrane protein	putative integral membrane protein	Cj0033	Cell envelope	Other		2.6.1.42	http://www.genome.jp/dbget-bin/www_bget?ec:	2.6.1.42	YP_002343711.1	http://www.ncbi.nlm.nih.gov/gene?term=	YP_002343711.1	904594	COG0115EH	PRK06606	http://www.ncbi.nlm.nih.gov/cdd/?term=	PRK06606
cj0034c	+	1	1	1	1	1	Cj0034c			putative periplasmic protein	putative periplasmic protein	Cj0034c	Cell envelope	Other		1.1.1.85	http://www.genome.jp/dbget-bin/www_bget?ec:	1.1.1.85	YP_002345084.1	http://www.ncbi.nlm.nih.gov/gene?term=	YP_002345084.1	905995	COG0473CE	PRK00772	http://www.ncbi.nlm.nih.gov/cdd/?term=	PRK00772
cj0057	+		1	1	1	1	Cj0057	-4	x	putative periplasmic protein	putative periplasmic protein	Cj0057	Cell envelope	Other			http://www.genome.jp/dbget-bin/www_bget?ec:		YP_002343740.1	http://www.ncbi.nlm.nih.gov/gene?term=	YP_002343740.1	904626	COG3585H	CLSK878726	http://www.ncbi.nlm.nih.gov/cdd/?term=	CLSK878726
cj0168c	+				1	1	Cj0168c			putative periplasmic protein	putative periplasmic protein	Cj0168c	Cell envelope	Other			http://www.genome.jp/dbget-bin/www_bget?ec:		YP_002343984.1	http://www.ncbi.nlm.nih.gov/gene?term=	YP_002343984.1	904881	COG3817S	CLSK2525213	http://www.ncbi.nlm.nih.gov/cdd/?term=	CLSK2525213
cj0200c	+		1	1	1	1	Cj0200c			putative periplasmic protein	putative periplasmic protein	Cj0200c	Cell envelope	Other			http://www.genome.jp/dbget-bin/www_bget?ec:		YP_002344259.1	http://www.ncbi.nlm.nih.gov/gene?term=	YP_002344259.1	905153	COG5336S	CLSK694643	http://www.ncbi.nlm.nih.gov/cdd/?term=	CLSK694643
cj0269c	+						Cj0269c			branched-chain amino acid aminotransferase	branched-chain amino acid aminotransferase	ilvE	Cell envelope	Other			http://www.genome.jp/dbget-bin/www_bget?ec:		YP_002344114.1	http://www.ncbi.nlm.nih.gov/gene?term=	YP_002344114.1	905015	COG0206D	PRK09330	http://www.ncbi.nlm.nih.gov/cdd/?term=	PRK09330
cj0345	-		1	1	1	1	Cj0345	-1.8	x	putative anthranilate synthase component I	putative anthranilate synthase component I	trpE	Cell envelope	Other		1.15.1.1	http://www.genome.jp/dbget-bin/www_bget?ec:	1.15.1.1	YP_002343628.1	http://www.ncbi.nlm.nih.gov/gene?term=	YP_002343628.1	904414	COG0605P	CLSK872490	http://www.ncbi.nlm.nih.gov/cdd/?term=	CLSK872490
cj0389	+		1	1	1		Cj0389			seryl-tRNA synthetase	seryl-tRNA synthetase	serS	Cell envelope	Other		0	http://www.genome.jp/dbget-bin/www_bget?ec:		0	http://www.ncbi.nlm.nih.gov/gene?term=				0	http://www.ncbi.nlm.nih.gov/cdd/?term=
cj0425	+		1				Cj0425			putative periplasmic protein	putative periplasmic protein	Cj0425	Cell envelope	Other			http://www.genome.jp/dbget-bin/www_bget?ec:		YP_002343641.1	http://www.ncbi.nlm.nih.gov/gene?term=	YP_002343641.1	904526	COG1253R	CLSK872564	http://www.ncbi.nlm.nih.gov/cdd/?term=	CLSK872564
cj0426	-					1	Cj0426	1.3	x	putative ABC transporter ATP-binding protein	ABC transporter ATP-binding protein	Cj0426	Cell envelope	Other			http://www.genome.jp/dbget-bin/www_bget?ec:		YP_002343506.1	http://www.ncbi.nlm.nih.gov/gene?term=	YP_002343506.1	904517	COG2814G	CLSK878611	http://www.ncbi.nlm.nih.gov/cdd/?term=	CLSK878611
cj0554	-	1	1	1	1	1	Cj0554			hypothetical protein Cj0554	hypothetical protein	Cj0554	Cell envelope	Other		1.6.5.3	http://www.genome.jp/dbget-bin/www_bget?ec:	1.6.5.3	YP_002344939.1	http://www.ncbi.nlm.nih.gov/gene?term=	YP_002344939.1	905841	COG0839C	PRK06638	http://www.ncbi.nlm.nih.gov/cdd/?term=	PRK06638
cj0597	+		1			1	Cj0597			fructose-bisphosphate aldolase	fructose-bisphosphate aldolase	fba	Cell envelope	Other		1.6.5.3	http://www.genome.jp/dbget-bin/www_bget?ec:	1.6.5.3	YP_002344941.1	http://www.ncbi.nlm.nih.gov/gene?term=	YP_002344941.1	905843	COG1005C	PRK06076	http://www.ncbi.nlm.nih.gov/cdd/?term=	PRK06076
cj0696	+						Cj0696			cell division protein FtsZ	cell division protein FtsZ	ftsZ	Cell envelope	Other		1.3.99.1	http://www.genome.jp/dbget-bin/www_bget?ec:	1.3.99.1	YP_002343847.1	http://www.ncbi.nlm.nih.gov/gene?term=	YP_002343847.1	904734	COG0479C	PRK13552	http://www.ncbi.nlm.nih.gov/cdd/?term=	PRK13552
cj0778	-		1	1			Cj0778			major antigenic peptide PEB2	major antigenic peptide PEB2	peb2	Cell envelope	Other		6.2.1.1	http://www.genome.jp/dbget-bin/www_bget?ec:	6.2.1.1	YP_002344909.1	http://www.ncbi.nlm.nih.gov/gene?term=	YP_002344909.1	905819	COG0365I	PRK00174	http://www.ncbi.nlm.nih.gov/cdd/?term=	PRK00174
cj0780	+			1			Cj0780	2.4		nitrate reductase catalytic subunit	periplasmic nitrate reductase	napA	Cell envelope	Other			http://www.genome.jp/dbget-bin/www_bget?ec:		YP_002343507.1	http://www.ncbi.nlm.nih.gov/gene?term=	YP_002343507.1	904813	COG4487S	CLSK878612	http://www.ncbi.nlm.nih.gov/cdd/?term=	CLSK878612
cj0865	+						Cj0865			putative disulfide oxidoreductase	putative disulfide oxidoreductase	dsbB	Cell envelope	Other			http://www.genome.jp/dbget-bin/www_bget?ec:		YP_002343834.1	http://www.ncbi.nlm.nih.gov/gene?term=	YP_002343834.1	904720	-	CLSK878767	http://www.ncbi.nlm.nih.gov/cdd/?term=	CLSK878767
cj0920c	-					1	Cj0920c			putative ABC-type amino-acid transporter permease	putative ABC-type amino-acid transporter permease protein	Cj0920c	Cell envelope	Other		0	http://www.genome.jp/dbget-bin/www_bget?ec:		0	http://www.ncbi.nlm.nih.gov/gene?term=				0	http://www.ncbi.nlm.nih.gov/cdd/?term=
cj0995c	-						Cj0995c			delta-aminolevulinic acid dehydratase	delta-aminolevulinic acid dehydratase	hemB	Cell envelope	other			http://www.genome.jp/dbget-bin/www_bget?ec:		YP_002343906.1	http://www.ncbi.nlm.nih.gov/gene?term=	YP_002343906.1	904799	COG0690U	PRK07597	http://www.ncbi.nlm.nih.gov/cdd/?term=	PRK07597
cj0996	+						Cj0996			GTP cyclohydrolase II	GTP cyclohydrolase II protein	ribA	Cell envelope	Other			http://www.genome.jp/dbget-bin/www_bget?ec:		YP_002344356.1	http://www.ncbi.nlm.nih.gov/gene?term=	YP_002344356.1	904358	COG0706U	PRK01318	http://www.ncbi.nlm.nih.gov/cdd/?term=	PRK01318
cj1023c	-						Cj1023c			aspartate-semialdehyde dehydrogenase	aspartate-semialdehyde dehydrogenase	asd	Cell envelope	Other			http://www.genome.jp/dbget-bin/www_bget?ec:		YP_002344352.1	http://www.ncbi.nlm.nih.gov/gene?term=	YP_002344352.1	905248	COG1076O	CLSK879011	http://www.ncbi.nlm.nih.gov/cdd/?term=	CLSK879011
cj1144c	+			1			Cj1144c					Cj1144c	Cell envelope	Other			http://www.genome.jp/dbget-bin/www_bget?ec:		YP_002343768.1	http://www.ncbi.nlm.nih.gov/gene?term=	YP_002343768.1	904654	COG0333J	PRK01110	http://www.ncbi.nlm.nih.gov/cdd/?term=	PRK01110
cj1172c	+					1	Cj1175c			hypothetical protein Cj1172c	hypothetical protein	Cj1172c	Cell envelope	Other			http://www.genome.jp/dbget-bin/www_bget?ec:		YP_002344132.1	http://www.ncbi.nlm.nih.gov/gene?term=	YP_002344132.1	905031	COG0335J	PRK05338	http://www.ncbi.nlm.nih.gov/cdd/?term=	PRK05338
cj1180c	+	1	1	1	1	1	Cj1180c			putative ABC transporter ATP-binding protein	putative ABC transporter ATP binding protein	Cj1180c	Cell envelope	Other			http://www.genome.jp/dbget-bin/www_bget?ec:		YP_002344359.1	http://www.ncbi.nlm.nih.gov/gene?term=	YP_002344359.1	905034	-	PRK00399	http://www.ncbi.nlm.nih.gov/cdd/?term=	PRK00399
cj1225	+						Cj1225			hypothetical protein Cj1225	hypothetical protein	Cj1225	Cell envelope	Other			http://www.genome.jp/dbget-bin/www_bget?ec:		YP_002344962.1	http://www.ncbi.nlm.nih.gov/gene?term=	YP_002344962.1	905862	COG0100J	PRK05309	http://www.ncbi.nlm.nih.gov/cdd/?term=	PRK05309
cj1266c	+		1	1	1		Cj1266c			Ni/Fe-hydrogenase large subunit	Ni/Fe-hydrogenase large subunit	hydB	Cell envelope	Other			http://www.genome.jp/dbget-bin/www_bget?ec:		YP_002345057.1	http://www.ncbi.nlm.nih.gov/gene?term=	YP_002345057.1	905965	COG0256J	PRK05593	http://www.ncbi.nlm.nih.gov/cdd/?term=	PRK05593
cj1375	+						Cj1375			putative multidrug efflux transporter	putative efflux protein	Cj1375	Cell envelope	Other			http://www.genome.jp/dbget-bin/www_bget?ec:		YP_002345067.1	http://www.ncbi.nlm.nih.gov/gene?term=	YP_002345067.1	905975	COG0092J	PRK00310	http://www.ncbi.nlm.nih.gov/cdd/?term=	PRK00310
cj1493c	+						Cj1493c			putative integral membrane protein	putative integral membrane protein	Cj1493c	Cell envelope	Other			http://www.genome.jp/dbget-bin/www_bget?ec:		YP_002343877.1	http://www.ncbi.nlm.nih.gov/gene?term=	YP_002343877.1	904765	COG0819K	CLSK878792	http://www.ncbi.nlm.nih.gov/cdd/?term=	CLSK878792
cj1500	+						Cj1500			putative inner membrane protein	putative integral membrane protein	Cj1500	Cell envelope	Other			http://www.genome.jp/dbget-bin/www_bget?ec:		YP_002344164.1	http://www.ncbi.nlm.nih.gov/gene?term=	YP_002344164.1	905067	COG1420K	PRK03911	http://www.ncbi.nlm.nih.gov/cdd/?term=	PRK03911
cj1502c	+		1	1	1	1	Cj1502c			putative sodium/proline symporter	sodium/proline symporter	putP	Cell envelope	Other			http://www.genome.jp/dbget-bin/www_bget?ec:		YP_002344582.1	http://www.ncbi.nlm.nih.gov/gene?term=	YP_002344582.1	905481	COG2202T	CLSK879133	http://www.ncbi.nlm.nih.gov/cdd/?term=	CLSK879133
cj1503c	+						Cj1503c	-6.7		putative proline dehydrogenase/delta-1-pyrroline-5-carboxylate dehydrogenase	putative proline dehydrogenase/delta-1-pyrroline-5-carboxylate dehydrogenase	putA	Cell envelope	Other			http://www.genome.jp/dbget-bin/www_bget?ec:		YP_002344775.1	http://www.ncbi.nlm.nih.gov/gene?term=	YP_002344775.1	905680	COG2964S	CLSK879233	http://www.ncbi.nlm.nih.gov/cdd/?term=	CLSK879233
cj1537c	+						Cj1537c	-6.39113		acetyl-CoA synthetase	acetyl-coenzyme A synthetase	acs	Cell envelope	Other		2.7.7.6	http://www.genome.jp/dbget-bin/www_bget?ec:	2.7.7.6	YP_002343912.1	http://www.ncbi.nlm.nih.gov/gene?term=	YP_002343912.1	904806	COG0085K	PRK00405	http://www.ncbi.nlm.nih.gov/cdd/?term=	PRK00405
cj1567c	-					1	Cj1567c			NADH dehydrogenase I chain M	NADH dehydrogenase I chain M	nuoM	Cell envelope	Other			http://www.genome.jp/dbget-bin/www_bget?ec:		YP_002344317.1	http://www.ncbi.nlm.nih.gov/gene?term=	YP_002344317.1	904985	COG0765E	CLSK878993	http://www.ncbi.nlm.nih.gov/cdd/?term=	CLSK878993
cj1663	-						Cj1663			Cj1663	putative ABC transporter ATP-binding protein	Cj1663	Cell envelope	Other			http://www.genome.jp/dbget-bin/www_bget?ec:		YP_002345030.1	http://www.ncbi.nlm.nih.gov/gene?term=	YP_002345030.1	905934	COG4591M	CLSK879358	http://www.ncbi.nlm.nih.gov/cdd/?term=	CLSK879358
cj0913c	-		1	1	1		Cj0913c	2.9	x	DNA-binding protein HU	DNA-binding protein HU homolog	hupB	Cell envelope	Surface structures			http://www.genome.jp/dbget-bin/www_bget?ec:		YP_002343899.1	http://www.ncbi.nlm.nih.gov/gene?term=	YP_002343899.1	904788	COG2346R	CLSK878801	http://www.ncbi.nlm.nih.gov/cdd/?term=	CLSK878801
cj1357c	+		1	1			Cj1357c	3.9	X	putative periplasmic cytochrome C	putative periplasmic cytochrome C	Cj1357c	Cell envelope	Surface structures			http://www.genome.jp/dbget-bin/www_bget?ec:		YP_002345065.1	http://www.ncbi.nlm.nih.gov/gene?term=	YP_002345065.1	905973	COG0255J	PRK00306	http://www.ncbi.nlm.nih.gov/cdd/?term=	PRK00306
cj0064c	+	1	1	1	1		Cj0064c			flagellar biosynthesis regulator FlhF	flagellar biosynthesis protein	flhF	Cell envelope	Biosynthesis and degradation of surface polysaccharides and lipopolysaccharides			http://www.genome.jp/dbget-bin/www_bget?ec:		YP_002344143.1	http://www.ncbi.nlm.nih.gov/gene?term=	YP_002344143.1	905043	COG0521H	PRK09417	http://www.ncbi.nlm.nih.gov/cdd/?term=	PRK09417
cj0089	-						Cj0089			putative lipoprotein	putative lipoprotein	Cj0089	Cell envelope	Other		5.4.99.9	http://www.genome.jp/dbget-bin/www_bget?ec:	5.4.99.9	YP_002344822.1	http://www.ncbi.nlm.nih.gov/gene?term=	YP_002344822.1	905728	COG0562M	CLSK879257	http://www.ncbi.nlm.nih.gov/cdd/?term=	CLSK879257
cj0090	+						Cj0090			putative lipoprotein	putative lipoprotein	Cj0090	Cell envelope	Other			http://www.genome.jp/dbget-bin/www_bget?ec:		YP_002343504.1	http://www.ncbi.nlm.nih.gov/gene?term=	YP_002343504.1	904331	-	CLSK878609	http://www.ncbi.nlm.nih.gov/cdd/?term=	CLSK878609
cj0091	+						Cj0091			putative lipoprotein	putative lipoprotein	Cj0091	Cell envelope	Other			http://www.genome.jp/dbget-bin/www_bget?ec:		YP_002343505.1	http://www.ncbi.nlm.nih.gov/gene?term=	YP_002343505.1	904372	COG2859S	CLSK878610	http://www.ncbi.nlm.nih.gov/cdd/?term=	CLSK878610
cj0092	+						Cj0092			putative periplasmic protein	putative periplasmic protein	Cj0092	Cell envelope	Other			http://www.genome.jp/dbget-bin/www_bget?ec:		YP_002343521.1	http://www.ncbi.nlm.nih.gov/gene?term=	YP_002343521.1	904388	-	CLSK878623	http://www.ncbi.nlm.nih.gov/cdd/?term=	CLSK878623
cj0093	+			1		1	Cj0093			putative periplasmic protein	putative periplasmic protein	Cj0093	Cell envelope	Other			http://www.genome.jp/dbget-bin/www_bget?ec:		YP_002343627.1	http://www.ncbi.nlm.nih.gov/gene?term=	YP_002343627.1	904507	-	CLSK878668	http://www.ncbi.nlm.nih.gov/cdd/?term=	CLSK878668
cj0067	+						Cj0067			chlorohydrolase	chlorohydrolase	Cj0067	Cellular processes	Detoxification		2.1.2.11	http://www.genome.jp/dbget-bin/www_bget?ec:	2.1.2.11	YP_002343736.1	http://www.ncbi.nlm.nih.gov/gene?term=	YP_002343736.1	904622	COG0413H	PRK00311	http://www.ncbi.nlm.nih.gov/cdd/?term=	PRK00311
cj0713	-		1	1			Cj0713			tRNA (guanine-N(1)-)-methyltransferase	tRNA (guanine-N(1)-)-methyltransferase	trmD	Cellular processes	Cell division		1.1.1.42	http://www.genome.jp/dbget-bin/www_bget?ec:	1.1.1.42	YP_002343962.1	http://www.ncbi.nlm.nih.gov/gene?term=	YP_002343962.1	904859	COG2838C	CLSK867411	http://www.ncbi.nlm.nih.gov/cdd/?term=	CLSK867411
cj1060c	+		1	1	1		Cj1060c			hypothetical protein Cj1060c	small hydrophobic protein	Cj1060c	Cellular processes	Cell division			http://www.genome.jp/dbget-bin/www_bget?ec:		YP_002343490.1	http://www.ncbi.nlm.nih.gov/gene?term=	YP_002343490.1	904356	-	CLSK872388	http://www.ncbi.nlm.nih.gov/cdd/?term=	CLSK872388
cj0263	+		1	1	1		Cj0263			zinc transporter ZupT	zinc transporter ZupT	Cj0263	Cellular processes	Chemotaxis and motility			http://www.genome.jp/dbget-bin/www_bget?ec:		YP_002344873.1	http://www.ncbi.nlm.nih.gov/gene?term=	YP_002344873.1	905783	COG2836S	CLSK879288	http://www.ncbi.nlm.nih.gov/cdd/?term=	CLSK879288
cj0298c	-						Cj0298c			3-methyl-2-oxobutanoate hydroxymethyltransferase	3-methyl-2-oxobutanoate hydroxymethyltransferase	panB	Cellular processes	Chemotaxis and motility			http://www.genome.jp/dbget-bin/www_bget?ec:		YP_002343882.1	http://www.ncbi.nlm.nih.gov/gene?term=	YP_002343882.1	904771	COG0840NT	CLSK878794	http://www.ncbi.nlm.nih.gov/cdd/?term=	CLSK878794
cj0725c	+	1					Cj0725c			molybdenum cofactor biosynthesis protein MogA	molybdenum cofactor biosynthesis protein	mogA	Cellular processes	Chemotaxis and motility		4.2.1.3	http://www.genome.jp/dbget-bin/www_bget?ec:	4.2.1.3	YP_002344242.1	http://www.ncbi.nlm.nih.gov/gene?term=	YP_002344242.1	905137	COG1049C	PRK09238	http://www.ncbi.nlm.nih.gov/cdd/?term=	PRK09238
cj0948c	-						Cj0948c			putative cation efflux family protein	putative transmembrane transport protein	Cj0948c	Cellular processes	Chemotaxis and motility			http://www.genome.jp/dbget-bin/www_bget?ec:		YP_002344715.1	http://www.ncbi.nlm.nih.gov/gene?term=	YP_002344715.1	905617	COG2264J	CLSK878669	http://www.ncbi.nlm.nih.gov/cdd/?term=	CLSK878669
cj1479c	+						Cj1479c	-4.8	x	30S ribosomal protein S9	30S ribosomal protein S9	rpsI	Cellular processes	Chemotaxis and motility		4.3.2.2	http://www.genome.jp/dbget-bin/www_bget?ec:	4.3.2.2	YP_002343495.1	http://www.ncbi.nlm.nih.gov/gene?term=	YP_002343495.1	904425	COG0015F	PRK08470	http://www.ncbi.nlm.nih.gov/cdd/?term=	PRK08470
cj0169	+					1	Cj0169	-2.8		superoxide dismutase	superoxide dismutase (Fe)	sodB	Cellular processes	Detoxification			http://www.genome.jp/dbget-bin/www_bget?ec:		YP_002343992.1	http://www.ncbi.nlm.nih.gov/gene?term=	YP_002343992.1	905206	-	CLSK878837	http://www.ncbi.nlm.nih.gov/cdd/?term=	CLSK878837
cj0366c	-		1	1	1		Cj0366c			inner membrane efflux transporter CmeB	transmembrane efflux protein	Cj0366c	Cellular processes	Detoxification			http://www.genome.jp/dbget-bin/www_bget?ec:		YP_002344272.1	http://www.ncbi.nlm.nih.gov/gene?term=	YP_002344272.1	905166	COG1495O	PRK04307	http://www.ncbi.nlm.nih.gov/cdd/?term=	PRK04307
cj0782	+			1	1	1	Cj0782			quinol dehydrogenase membrane component	quinol dehydrogenase membrane component	napH	Cellular processes	Detoxification			http://www.genome.jp/dbget-bin/www_bget?ec:		YP_002343580.1	http://www.ncbi.nlm.nih.gov/gene?term=	YP_002343580.1	904452	-	PRK13908	http://www.ncbi.nlm.nih.gov/cdd/?term=	PRK13908
cj0225	+		1			1	Cj0225			putative acetyltransferase	putative acetyltransferase	Cj0225	Cellular processes	Other		4.1.1.65	http://www.genome.jp/dbget-bin/www_bget?ec:	4.1.1.65	YP_002344508.1	http://www.ncbi.nlm.nih.gov/gene?term=	YP_002344508.1	905406	COG0688I	CLSK879093	http://www.ncbi.nlm.nih.gov/cdd/?term=	CLSK879093
cj0241c	+	1	1	1	1	1	Cj0241c			putative iron-binding protein	putative iron-binding protein	Cj0241c	Cellular processes	Other			http://www.genome.jp/dbget-bin/www_bget?ec:		YP_002344650.1	http://www.ncbi.nlm.nih.gov/gene?term=	YP_002344650.1	905550	-	CLSK2767711	http://www.ncbi.nlm.nih.gov/cdd/?term=	CLSK2767711
cj0483-1	+			1			Cj0483-1					uxaA'	Cellular processes	Other		1.3.5.1	http://www.genome.jp/dbget-bin/www_bget?ec:	1.3.5.1	YP_002343875.1	http://www.ncbi.nlm.nih.gov/gene?term=	YP_002343875.1	904763	COG0479C	CLSK878790	http://www.ncbi.nlm.nih.gov/cdd/?term=	CLSK878790
cj0488	-	1	1	1	1	1	Cj0488			hypothetical protein Cj0488	hypothetical protein	Cj0488	Cellular processes	Other		1.7.99.4	http://www.genome.jp/dbget-bin/www_bget?ec:	1.7.99.4	YP_002344187.1	http://www.ncbi.nlm.nih.gov/gene?term=	YP_002344187.1	905089	COG0243C	PRK13532	http://www.ncbi.nlm.nih.gov/cdd/?term=	PRK13532
cj0511	+			1			Cj0511			putative secreted protease	putative secreted protease	Cj0511	Cellular processes	Other			http://www.genome.jp/dbget-bin/www_bget?ec:		YP_002344656.1	http://www.ncbi.nlm.nih.gov/gene?term=	YP_002344656.1	905556	COG1969C	CLSK872402	http://www.ncbi.nlm.nih.gov/cdd/?term=	CLSK872402
cj0917c	+			1			Cj0917c			putative integral membrane protein	carbon starvation protein A homolog	cstA	Cellular processes	Other			http://www.genome.jp/dbget-bin/www_bget?ec:		YP_002343985.1	http://www.ncbi.nlm.nih.gov/gene?term=	YP_002343985.1	904341	-	CLSK878832	http://www.ncbi.nlm.nih.gov/cdd/?term=	CLSK878832
cj0986c	+		1	1	1		Cj0986c			putative integral membrane protein	putative integral membrane protein	Cj0986c	Cellular processes	Other			http://www.genome.jp/dbget-bin/www_bget?ec:		YP_002343717.1	http://www.ncbi.nlm.nih.gov/gene?term=	YP_002343717.1	904600	COG1219O	PRK05342	http://www.ncbi.nlm.nih.gov/cdd/?term=	PRK05342
cj0183	+						Cj0183			putative integral membrane protein	putative integral membrane protein with haemolysin domain	Cj0183	Cellular processes	Pathogenesis			http://www.genome.jp/dbget-bin/www_bget?ec:		YP_002344185.1	http://www.ncbi.nlm.nih.gov/gene?term=	YP_002344185.1	905087	COG4588R	CLSK874122	http://www.ncbi.nlm.nih.gov/cdd/?term=	CLSK874122
cj0035c	+		1	1	1	1	Cj0035c			putative efflux protein	putative efflux protein	Cj0035c	Cellular processes	Toxin production and resistance		2.3.3.13	http://www.genome.jp/dbget-bin/www_bget?ec:	2.3.3.13	YP_002345085.1	http://www.ncbi.nlm.nih.gov/gene?term=	YP_002345085.1	905996	COG0119E	PRK00915	http://www.ncbi.nlm.nih.gov/cdd/?term=	PRK00915
cj0370	+						Cj0370			30S ribosomal protein S21	30S ribosomal protein S21	rpsU	Cellular processes	Toxin production and resistance			http://www.genome.jp/dbget-bin/www_bget?ec:		YP_002344346.1	http://www.ncbi.nlm.nih.gov/gene?term=	YP_002344346.1	905780	COG0053P	CLSK879008	http://www.ncbi.nlm.nih.gov/cdd/?term=	CLSK879008
cj0009	+			1			Cj0009			glutamate synthase subunit beta	glutamate synthase (NADPH) small subunit	gltD	Central intermediary metabolism	Other		4.1.3.27	http://www.genome.jp/dbget-bin/www_bget?ec:	4.1.3.27	YP_002343784.1	http://www.ncbi.nlm.nih.gov/gene?term=	YP_002343784.1	904670	COG0547E	CLSK878747	http://www.ncbi.nlm.nih.gov/cdd/?term=	CLSK878747
cj0237	-	1								carbonic anyhydrase	carbonic anyhydrase	cynT	Central intermediary metabolism	Other			http://www.genome.jp/dbget-bin/www_bget?ec:		YP_002344591.1	http://www.ncbi.nlm.nih.gov/gene?term=	YP_002344591.1	905490	COG1464P	CLSK879137	http://www.ncbi.nlm.nih.gov/cdd/?term=	CLSK879137
cj1628	-		1	1	1		Cj1628			exbB2	putative exbB/tolQ family transport protein	exbB2	Central intermediary metabolism	Sulfur metabolism			http://www.genome.jp/dbget-bin/www_bget?ec:		YP_002343661.1	http://www.ncbi.nlm.nih.gov/gene?term=	YP_002343661.1	904545	COG2851C	CLSK878689	http://www.ncbi.nlm.nih.gov/cdd/?term=	CLSK878689
cj0853c	+						Cj0853c			glutamate-1-semialdehyde aminotransferase	glutamate-1-semialdehyde aminotransferase	hemL	DNA metabolism	DNA replication, recombination, and repair			http://www.genome.jp/dbget-bin/www_bget?ec:		YP_002343832.1	http://www.ncbi.nlm.nih.gov/gene?term=	YP_002343832.1	904718	-	CLSK878766	http://www.ncbi.nlm.nih.gov/cdd/?term=	CLSK878766
cj0916c	+				1		Cj0916c			hypothetical protein Cj0916c	hypothetical protein	Cj0916c	DNA metabolism	DNA replication, recombination, and repair			http://www.genome.jp/dbget-bin/www_bget?ec:		YP_002343951.1	http://www.ncbi.nlm.nih.gov/gene?term=	YP_002343951.1	904848	COG0607P	CLSK878821	http://www.ncbi.nlm.nih.gov/cdd/?term=	CLSK878821
cj1117c	-					1	Cj1117c			ribosomal protein L11 methyltransferase	ribosomal protein L11 methyltransferase	prmA	DNA metabolism	DNA replication, recombination, and repair			http://www.genome.jp/dbget-bin/www_bget?ec:		YP_002343686.1	http://www.ncbi.nlm.nih.gov/gene?term=	YP_002343686.1	904570	COG0291J	PRK00172	http://www.ncbi.nlm.nih.gov/cdd/?term=	PRK00172
cj0087	+						Cj0087	2.44542		aspartate ammonia-lyase	aspartate ammonia-lyase	aspA	Energy metabolism	Amino acids and amines		5.1.3.2	http://www.genome.jp/dbget-bin/www_bget?ec:	5.1.3.2	YP_002344810.1	http://www.ncbi.nlm.nih.gov/gene?term=	YP_002344810.1	905716	COG0451MG	CLSK879252	http://www.ncbi.nlm.nih.gov/cdd/?term=	CLSK879252
cj1523c	+						Cj1523c			putative CRISPR-associated protein	hyopthetical protein Cj1523c	Cj1523c	Energy metabolism	Amino acids and amines		3.1.26.4	http://www.genome.jp/dbget-bin/www_bget?ec:	3.1.26.4	YP_002345005.1	http://www.ncbi.nlm.nih.gov/gene?term=	YP_002345005.1	905909	COG0328L	PRK00203	http://www.ncbi.nlm.nih.gov/cdd/?term=	PRK00203
cj1633	+						Cj1633			Cj1633	putative ATP-binding protein	Cj1633	Energy metabolism	Amino acids and amines			http://www.genome.jp/dbget-bin/www_bget?ec:		YP_002343705.1	http://www.ncbi.nlm.nih.gov/gene?term=	YP_002343705.1	904588	COG0428P	PRK04201	http://www.ncbi.nlm.nih.gov/cdd/?term=	PRK04201
cj0106	-		1	1	1	1	Cj0106			F0F1 ATP synthase subunit gamma	ATP synthase subunit C	atpG	Energy metabolism	ATP-proton motive force interconversion			http://www.genome.jp/dbget-bin/www_bget?ec:		YP_002343658.1	http://www.ncbi.nlm.nih.gov/gene?term=	YP_002343658.1	904543	-	CLSK878686	http://www.ncbi.nlm.nih.gov/cdd/?term=	CLSK878686
cj0037c	+		1				cj0037c	-2.6	X	putative cytochrome C	putative cytochrome c	Cj0037c	Energy metabolism	Electron transport		5.4.3.8	http://www.genome.jp/dbget-bin/www_bget?ec:	5.4.3.8	YP_002344260.1	http://www.ncbi.nlm.nih.gov/gene?term=	YP_002344260.1	905185	COG0001H	PRK00062	http://www.ncbi.nlm.nih.gov/cdd/?term=	PRK00062
cj0074c	+	1	1	1	1		Cj0074c			putative iron-sulfur protein	putative iron-sulfur protein	Cj0074c	Energy metabolism	Electron transport			http://www.genome.jp/dbget-bin/www_bget?ec:		YP_002344439.1	http://www.ncbi.nlm.nih.gov/gene?term=	YP_002344439.1	905336	COG1060HR	PRK09240	http://www.ncbi.nlm.nih.gov/cdd/?term=	PRK09240
cj0075c	+		1				Cj0075c			putative oxidoreductase iron-sulfur subunit	putative oxidoreductase iron-sulfur subunit	Cj0075c	Energy metabolism	Electron transport		2.3.1.129	http://www.genome.jp/dbget-bin/www_bget?ec:	2.3.1.129	YP_002343716.1	http://www.ncbi.nlm.nih.gov/gene?term=	YP_002343716.1	904599	COG1043M	PRK05289	http://www.ncbi.nlm.nih.gov/cdd/?term=	PRK05289
cj0265c	+		1	1	1	1	Cj0265c			putative cytochrome C-type haem-binding periplasmic protein	putative cytochrome C-type haem-binding periplasmic protein	Cj0265c	Energy metabolism	Electron transport			http://www.genome.jp/dbget-bin/www_bget?ec:		YP_002344891.1	http://www.ncbi.nlm.nih.gov/gene?term=	YP_002344891.1	905788	-	CLSK879297	http://www.ncbi.nlm.nih.gov/cdd/?term=	CLSK879297
cj0267c	+		1	1	1		Cj0267c			putative integral membrane protein	putative integral membrane protein	Cj0267c	Energy metabolism	Electron transport			http://www.genome.jp/dbget-bin/www_bget?ec:		YP_002344916.1	http://www.ncbi.nlm.nih.gov/gene?term=	YP_002344916.1	905162	-	CLSK879310	http://www.ncbi.nlm.nih.gov/cdd/?term=	CLSK879310
cj0423	+		1				Cj0423			putative integral membrane protein	putative integral membrane protein	Cj0423	Energy metabolism	Electron transport			http://www.genome.jp/dbget-bin/www_bget?ec:		YP_002344455.1	http://www.ncbi.nlm.nih.gov/gene?term=	YP_002344455.1	905352	-	CLSK879068	http://www.ncbi.nlm.nih.gov/cdd/?term=	CLSK879068
cj0438	+		1	1	1	1	Cj0438	9.08918		putative succinate dehydrogenase iron-sulfur protein	putative succinate dehydrogenase iron-sulfur protein	sdhB	Energy metabolism	Electron transport		2.7.7.4	http://www.genome.jp/dbget-bin/www_bget?ec:	2.7.7.4	YP_002344978.1	http://www.ncbi.nlm.nih.gov/gene?term=	YP_002344978.1	905876	COG2046P	CLSK879328	http://www.ncbi.nlm.nih.gov/cdd/?term=	CLSK879328
cj0439	+			1	1		Cj0439			putative succinate dehydrogenase subunit C	putative succinate dehydrogenase subunit C	sdhC	Energy metabolism	Electron transport			http://www.genome.jp/dbget-bin/www_bget?ec:		YP_002344311.1	http://www.ncbi.nlm.nih.gov/gene?term=	YP_002344311.1	905212	COG0776L	CLSK878989	http://www.ncbi.nlm.nih.gov/cdd/?term=	CLSK878989
cj0440c	+					1	Cj0440c			putative transcriptional regulator	putative transcriptional regulator	Cj0440c	Energy metabolism	Electron transport		2.1.1.63	http://www.genome.jp/dbget-bin/www_bget?ec:	2.1.1.63	YP_002344243.1	http://www.ncbi.nlm.nih.gov/gene?term=	YP_002344243.1	904456	COG0350L	CLSK878950	http://www.ncbi.nlm.nih.gov/cdd/?term=	CLSK878950
cj0783	+				1	1	Cj0783	6	x	periplasmic nitrate reductase small subunit	periplasmic nitrate reductase small subunit (cytochrome C-type protein)	napB	Energy metabolism	Electron transport			http://www.genome.jp/dbget-bin/www_bget?ec:		YP_002343586.1	http://www.ncbi.nlm.nih.gov/gene?term=	YP_002343586.1	904460	COG1576S	CLSK878649	http://www.ncbi.nlm.nih.gov/cdd/?term=	CLSK878649
cj0810	-		1	1	1		Cj0810			NAD synthetase	putative NH(3)-dependent NAD(+) synthetase	nadE	Energy metabolism	Electron transport			http://www.genome.jp/dbget-bin/www_bget?ec:		YP_002343595.1	http://www.ncbi.nlm.nih.gov/gene?term=	YP_002343595.1	904470	COG2740K	CLSK878653	http://www.ncbi.nlm.nih.gov/cdd/?term=	CLSK878653
cj0835c	-		1	1	1		Cj0835c	-3.73165		bifunctional aconitate hydratase 2/2-methylisocitrate dehydratase	aconitate hydratase	acnB	Energy metabolism	Electron transport			http://www.genome.jp/dbget-bin/www_bget?ec:		YP_002343685.1	http://www.ncbi.nlm.nih.gov/gene?term=	YP_002343685.1	904569	-	CLSK878698	http://www.ncbi.nlm.nih.gov/cdd/?term=	CLSK878698
cj1164c	-						Cj1164c			hypothetical protein Cj1164c	hypothetical protein	Cj1164c	Energy metabolism	Electron transport			http://www.genome.jp/dbget-bin/www_bget?ec:		YP_002343909.1	http://www.ncbi.nlm.nih.gov/gene?term=	YP_002343909.1	904803	COG0081J	PRK05424	http://www.ncbi.nlm.nih.gov/cdd/?term=	PRK05424
cj1267c	+		1				Cj1267c	1.9		Ni/Fe-hydrogenase small chain	Ni/Fe-hydrogenase small chain	hydA	Energy metabolism	Electron transport			http://www.genome.jp/dbget-bin/www_bget?ec:		YP_002345058.1	http://www.ncbi.nlm.nih.gov/gene?term=	YP_002345058.1	905966	COG0097J	PRK05498	http://www.ncbi.nlm.nih.gov/cdd/?term=	PRK05498
cj1274c	-					1	Cj1274c			uridylate kinase	uridylate kinase	pyrH	Energy metabolism	Electron transport			http://www.genome.jp/dbget-bin/www_bget?ec:		YP_002345059.1	http://www.ncbi.nlm.nih.gov/gene?term=	YP_002345059.1	905967	COG0096J	PRK00136	http://www.ncbi.nlm.nih.gov/cdd/?term=	PRK00136
cj1285c	+		1	1	1		Cj1285c			hypothetical protein Cj1285c	hypothetical protein	Cj1285c	Energy metabolism	Electron transport			http://www.genome.jp/dbget-bin/www_bget?ec:		YP_002345060.1	http://www.ncbi.nlm.nih.gov/gene?term=	YP_002345060.1	905968	COG0199J	PRK08061	http://www.ncbi.nlm.nih.gov/cdd/?term=	PRK08061
cj1325	+		1	1			Cj1325			putative methyltransferase	hypothetical protein	Cj1325	Energy metabolism	Electron transport			http://www.genome.jp/dbget-bin/www_bget?ec:		YP_002345061.1	http://www.ncbi.nlm.nih.gov/gene?term=	YP_002345061.1	905969	COG0094J	PRK00010	http://www.ncbi.nlm.nih.gov/cdd/?term=	PRK00010
cj1382c	-					1	Cj1382c			flavodoxin FldA	flavodoxin	fldA	Energy metabolism	Electron transport			http://www.genome.jp/dbget-bin/www_bget?ec:		YP_002345068.1	http://www.ncbi.nlm.nih.gov/gene?term=	YP_002345068.1	905976	COG0091J	PRK00565	http://www.ncbi.nlm.nih.gov/cdd/?term=	PRK00565
cj1387c	+						Cj1387c	2	x	helix-turn-helix containing protein	helix-turn-helix containing protein	Cj1387c	Energy metabolism	Electron transport			http://www.genome.jp/dbget-bin/www_bget?ec:		YP_002345070.1	http://www.ncbi.nlm.nih.gov/gene?term=	YP_002345070.1	905978	COG0090J	PRK09374	http://www.ncbi.nlm.nih.gov/cdd/?term=	PRK09374
cj1393-1	+		1	1	1	1	Cj1393-1					MetC'	Energy metabolism	Electron transport		3.6.5.3	http://www.genome.jp/dbget-bin/www_bget?ec:	3.6.5.3	YP_002343904.1	http://www.ncbi.nlm.nih.gov/gene?term=	YP_002343904.1	904796	COG0050J	PRK12735	http://www.ncbi.nlm.nih.gov/cdd/?term=	PRK12735
cj1485c	+						Cj1485c			putative periplasmic protein	putative periplasmic protein	Cj1485c	Energy metabolism	Electron transport		2.1.2.3	http://www.genome.jp/dbget-bin/www_bget?ec:	2.1.2.3	YP_002344351.1	http://www.ncbi.nlm.nih.gov/gene?term=	YP_002344351.1	905247	COG0138F	PRK00881	http://www.ncbi.nlm.nih.gov/cdd/?term=	PRK00881
cj1501	+						Cj1501			hypothetical protein Cj1501	hypothetical protein	Cj1501	Energy metabolism	Electron transport			http://www.genome.jp/dbget-bin/www_bget?ec:		YP_002344581.1	http://www.ncbi.nlm.nih.gov/gene?term=	YP_002344581.1	905480	COG0840NT	CLSK879134	http://www.ncbi.nlm.nih.gov/cdd/?term=	CLSK879134
cj1568c	+		1	1			Cj1568c			NADH dehydrogenase subunit L	NADH dehydrogenase subunit L	nuoL	Energy metabolism	Electron transport			http://www.genome.jp/dbget-bin/www_bget?ec:		YP_002344318.1	http://www.ncbi.nlm.nih.gov/gene?term=	YP_002344318.1	905218	COG0765E	CLSK2462485	http://www.ncbi.nlm.nih.gov/cdd/?term=	CLSK2462485
cj1569c	+		1	1	1	1	Cj1569c			NADH dehydrogenase I chain K	NADH dehydrogenase I chain K	nuoK	Energy metabolism	Electron transport			http://www.genome.jp/dbget-bin/www_bget?ec:		YP_002344319.1	http://www.ncbi.nlm.nih.gov/gene?term=	YP_002344319.1	906008	COG0834ET	PRK11917	http://www.ncbi.nlm.nih.gov/cdd/?term=	PRK11917
cj1570c	+					1	Cj1570c			NADH dehydrogenase subunit J	NADH dehydrogenase subunit J	nuoJ	Energy metabolism	Electron transport			http://www.genome.jp/dbget-bin/www_bget?ec:		YP_002344320.1	http://www.ncbi.nlm.nih.gov/gene?term=	YP_002344320.1	905220	COG1126E	CLSK878995	http://www.ncbi.nlm.nih.gov/cdd/?term=	CLSK878995
cj1571c	+						Cj1571c			NADH dehydrogenase subunit I	NADH dehydrogenase subunit I	nuoI	Energy metabolism	Electron transport			http://www.genome.jp/dbget-bin/www_bget?ec:		YP_002344411.1	http://www.ncbi.nlm.nih.gov/gene?term=	YP_002344411.1	905308	COG4177E	CLSK879044	http://www.ncbi.nlm.nih.gov/cdd/?term=	CLSK879044
cj1572c	+				1	1	Cj1572c			NADH dehydrogenase subunit H	NADH dehydrogenase subunit H	nuoH	Energy metabolism	Electron transport			http://www.genome.jp/dbget-bin/www_bget?ec:		YP_002344881.1	http://www.ncbi.nlm.nih.gov/gene?term=	YP_002344881.1	905789	COG0591ER	CLSK872262	http://www.ncbi.nlm.nih.gov/cdd/?term=	CLSK872262
cj1573c	+						Cj1573c			NADH dehydrogenase subunit G	NADH dehydrogenase gamma subunit	nuoG	Energy metabolism	Electron transport			http://www.genome.jp/dbget-bin/www_bget?ec:		YP_002344953.1	http://www.ncbi.nlm.nih.gov/gene?term=	YP_002344953.1	905854	COG0747E	CLSK879325	http://www.ncbi.nlm.nih.gov/cdd/?term=	CLSK879325
cj1577c	+						Cj1577c			NADH dehydrogenase subunit C	NADH dehydrogenase subunit C	nuoC	Energy metabolism	Electron transport			http://www.genome.jp/dbget-bin/www_bget?ec:		YP_002344994.1	http://www.ncbi.nlm.nih.gov/gene?term=	YP_002344994.1	905897	COG0814E	CLSK879339	http://www.ncbi.nlm.nih.gov/cdd/?term=	CLSK879339
cj1579c	-						Cj1579c			NADH dehydrogenase subunit A	NADH dehydrogenase alpha subunit	nuoA	Energy metabolism	Electron transport			http://www.genome.jp/dbget-bin/www_bget?ec:		YP_002344910.1	http://www.ncbi.nlm.nih.gov/gene?term=	YP_002344910.1	905820	COG3839G	CLSK879305	http://www.ncbi.nlm.nih.gov/cdd/?term=	CLSK879305
cj1584c	+			1	1		Cj1584c			putative peptide ABC transporter periplasmic peptide-binding protein	putative peptide ABC-transport system periplasmic peptide-binding protein	Cj1584c	Energy metabolism	Electron transport			http://www.genome.jp/dbget-bin/www_bget?ec:		YP_002343538.1	http://www.ncbi.nlm.nih.gov/gene?term=	YP_002343538.1	904403	COG1620C	CLSK878629	http://www.ncbi.nlm.nih.gov/cdd/?term=	CLSK878629
cj1589	-						Cj1589			hypothetical protein Cj1589	hypothetical protein	Cj1589	Energy metabolism	Electron transport			http://www.genome.jp/dbget-bin/www_bget?ec:		YP_002343548.1	http://www.ncbi.nlm.nih.gov/gene?term=	YP_002343548.1	904413	COG2704R	PRK09412	http://www.ncbi.nlm.nih.gov/cdd/?term=	PRK09412
cj1590	+		1	1	1		Cj1590			translation initiation factor IF-1	translation initiation factor IF-1	infA	Energy metabolism	Electron transport			http://www.genome.jp/dbget-bin/www_bget?ec:		YP_002344094.1	http://www.ncbi.nlm.nih.gov/gene?term=	YP_002344094.1	904992	COG2704R	PRK12489	http://www.ncbi.nlm.nih.gov/cdd/?term=	PRK12489
cj0604	+						Cj0604	-3.3		putative polyphosphate kinase	hypothetical protein	Cj0604	Energy metabolism	Glycolysis/gluconeogenesis		1.6.5.3	http://www.genome.jp/dbget-bin/www_bget?ec:	1.6.5.3	YP_002344942.1	http://www.ncbi.nlm.nih.gov/gene?term=	YP_002344942.1	905177	COG1034C	PRK08493	http://www.ncbi.nlm.nih.gov/cdd/?term=	PRK08493
cj0953c	+						Cj0953c	-3.3	x	bifunctional phosphoribosylaminoimidazolecarboxamide formyltransferase/IMP cyclohydrolase	bifunctional phosphoribosylaminoimidazolecarboxamide formyltransferase/IMP cyclohydrolase	purH	Energy metabolism	Glycolysis/gluconeogenesis			http://www.genome.jp/dbget-bin/www_bget?ec:		YP_002344855.1	http://www.ncbi.nlm.nih.gov/gene?term=	YP_002344855.1	905762	-	CLSK879278	http://www.ncbi.nlm.nih.gov/cdd/?term=	CLSK879278
cj0409	+						Cj0409	1.8		fumarate reductase flavoprotein subunit	fumarate reductase	frdA	Energy metabolism	TCA cycle			http://www.genome.jp/dbget-bin/www_bget?ec:		YP_002344075.1	http://www.ncbi.nlm.nih.gov/gene?term=	YP_002344075.1	904973	COG0797M	CLSK878880	http://www.ncbi.nlm.nih.gov/cdd/?term=	CLSK878880
cj0410	+						Cj0410	1.4		fumarate reductase iron-sulfur subunit	succinate dehydrogenase	frdB	Energy metabolism	TCA cycle			http://www.genome.jp/dbget-bin/www_bget?ec:		YP_002344313.1	http://www.ncbi.nlm.nih.gov/gene?term=	YP_002344313.1	905254	COG1607I	CLSK878991	http://www.ncbi.nlm.nih.gov/cdd/?term=	CLSK878991
cj0414	-						Cj0414			putative oxidoreductase subunit	putative oxidoreductase subunit	Cj0414	Energy metabolism	TCA cycle			http://www.genome.jp/dbget-bin/www_bget?ec:		YP_002344360.1	http://www.ncbi.nlm.nih.gov/gene?term=	YP_002344360.1	905253	COG0456R	CLSK879015	http://www.ncbi.nlm.nih.gov/cdd/?term=	CLSK879015
cj0532	-					1	Cj0532	-2.5	x	malate dehydrogenase	malate dehydrogenase	mdh	Energy metabolism	TCA cycle			http://www.genome.jp/dbget-bin/www_bget?ec:		YP_002344770.1	http://www.ncbi.nlm.nih.gov/gene?term=	YP_002344770.1	905675	COG0716C	PRK09267	http://www.ncbi.nlm.nih.gov/cdd/?term=	PRK09267
cj0533	-		1	1	1		Cj0533	-3.6		succinyl-CoA synthetase subunit beta	succinyl-coA synthetase beta chain	sucC	Energy metabolism	TCA cycle			http://www.genome.jp/dbget-bin/www_bget?ec:		YP_002344856.1	http://www.ncbi.nlm.nih.gov/gene?term=	YP_002344856.1	905763	COG0674C	CLSK869636	http://www.ncbi.nlm.nih.gov/cdd/?term=	CLSK869636
cj0535	-		1	1	1		Cj0535			2-oxoglutarate-acceptor oxidoreductase subunit OorD	OORD subunit of 2-oxoglutarateacceptor oxidoreductase	oorD	Energy metabolism	TCA cycle		1.9.3.1	http://www.genome.jp/dbget-bin/www_bget?ec:	1.9.3.1	YP_002344867.1	http://www.ncbi.nlm.nih.gov/gene?term=	YP_002344867.1	905774	COG2010C	CLSK872282	http://www.ncbi.nlm.nih.gov/cdd/?term=	CLSK872282
cj0538	-		1	1	1	1	Cj0538	-1.4		2-oxoglutarate-acceptor oxidoreductase subunit OorC	indolepyruvate ferredoxin oxidoreductase	oorC	Energy metabolism	TCA cycle		1.6.5.3	http://www.genome.jp/dbget-bin/www_bget?ec:	1.6.5.3	YP_002344935.1	http://www.ncbi.nlm.nih.gov/gene?term=	YP_002344935.1	905839	COG1007C	CLSK879317	http://www.ncbi.nlm.nih.gov/cdd/?term=	CLSK879317
cj0551	+		1	1	1		Cj0551	-3.3	X	elongation factor P	elongation factor P	efp	Energy metabolism	TCA cycle		1.6.5.3	http://www.genome.jp/dbget-bin/www_bget?ec:	1.6.5.3	YP_002344936.1	http://www.ncbi.nlm.nih.gov/gene?term=	YP_002344936.1	905840	COG1008C	CLSK879318	http://www.ncbi.nlm.nih.gov/cdd/?term=	CLSK879318
cj0852c	-						Cj0852c			putative integral membrane protein	putative integral membrane protein	Cj0852c	Energy metabolism	TCA cycle			http://www.genome.jp/dbget-bin/www_bget?ec:		YP_002343769.1	http://www.ncbi.nlm.nih.gov/gene?term=	YP_002343769.1	904655	-	CLSK2463961	http://www.ncbi.nlm.nih.gov/cdd/?term=	CLSK2463961
cj1692c	+		1	1	1		Cj1692c			rplF	50S ribosomal protein L6	rplF	Energy metabolism	TCA cycle			http://www.genome.jp/dbget-bin/www_bget?ec:		YP_002344135.1	http://www.ncbi.nlm.nih.gov/gene?term=	YP_002344135.1	905035	COG1393P	CLSK878903	http://www.ncbi.nlm.nih.gov/cdd/?term=	CLSK878903
cj0274	+	1	1	1	1		Cj0274			UDP-N-acetylglucosamine acyltransferase	UDP-N-acetylglucosamine acyltransferase	lpxA	Fatty acid and phospholipid metabolism	Biosynthesis			http://www.genome.jp/dbget-bin/www_bget?ec:		YP_002343528.1	http://www.ncbi.nlm.nih.gov/gene?term=	YP_002343528.1	904464	COG1419N	PRK05703	http://www.ncbi.nlm.nih.gov/cdd/?term=	PRK05703
cj0330c	+		1	1	1	1	Cj0330c			50S ribosomal protein L32	50S ribosomal protein L32	rpmF	Fatty acid and phospholipid metabolism	Biosynthesis		3.1.1.61	http://www.genome.jp/dbget-bin/www_bget?ec:	3.1.1.61	YP_002344322.1	http://www.ncbi.nlm.nih.gov/gene?term=	YP_002344322.1	904926	COG2201NT	CLSK878997	http://www.ncbi.nlm.nih.gov/cdd/?term=	CLSK878997
cj1542	-						Cj1542			putative allophanate hydrolase subunit 1	hypothetical protein	Cj1542	Fatty acid and phospholipid metabolism	Biosynthesis		4.2.1.70	http://www.genome.jp/dbget-bin/www_bget?ec:	4.2.1.70	YP_002345075.1	http://www.ncbi.nlm.nih.gov/gene?term=	YP_002345075.1	905983	COG1187J	CLSK872558	http://www.ncbi.nlm.nih.gov/cdd/?term=	CLSK872558
cj0036	-						Cj0036			hypothetical protein Cj0036	hypothetical protein	Cj0036	Hypothetical proteins	Conserved			http://www.genome.jp/dbget-bin/www_bget?ec:		YP_002344809.1	http://www.ncbi.nlm.nih.gov/gene?term=	YP_002344809.1	905715	-	CLSK2481045	http://www.ncbi.nlm.nih.gov/cdd/?term=	CLSK2481045
cj0120	-						Cj0120			putative recombination protein RecO	hypothetical protein	Cj0120	Hypothetical proteins	Conserved			http://www.genome.jp/dbget-bin/www_bget?ec:		YP_002343781.1	http://www.ncbi.nlm.nih.gov/gene?term=	YP_002343781.1	904667	-	CLSK2463962	http://www.ncbi.nlm.nih.gov/cdd/?term=	CLSK2463962
cj0170	+		1				Cj0170			hypothetical protein Cj0170	hypothetical protein	Cj0170	Hypothetical proteins	Conserved			http://www.genome.jp/dbget-bin/www_bget?ec:		YP_002344034.1	http://www.ncbi.nlm.nih.gov/gene?term=	YP_002344034.1	904932	COG2326S	CLSK878854	http://www.ncbi.nlm.nih.gov/cdd/?term=	CLSK878854
cj0244	+		1	1	1	1	Cj0244			50S ribosomal protein L35	50S ribosomal protein L35	rpmI	Hypothetical proteins	Conserved			http://www.genome.jp/dbget-bin/www_bget?ec:		YP_002344865.1	http://www.ncbi.nlm.nih.gov/gene?term=	YP_002344865.1	905772	-	CLSK879283	http://www.ncbi.nlm.nih.gov/cdd/?term=	CLSK879283
cj0343c	+		1	1	1		Cj0343c			putative integral membrane protein	putative integral membrane protein	Cj0343c	Hypothetical proteins	Conserved			http://www.genome.jp/dbget-bin/www_bget?ec:		YP_002344844.1	http://www.ncbi.nlm.nih.gov/gene?term=	YP_002344844.1	905750	COG1706N	PRK05303	http://www.ncbi.nlm.nih.gov/cdd/?term=	PRK05303
cj0375	+		1	1			Cj0375			putative lipoprotein	putative lipoprotein	Cj0375	Hypothetical proteins	Conserved		2.3.-.-	http://www.genome.jp/dbget-bin/www_bget?ec:	2.3.-.-	YP_002343668.1	http://www.ncbi.nlm.nih.gov/gene?term=	YP_002343668.1	904553	COG0456R	CLSK878693	http://www.ncbi.nlm.nih.gov/cdd/?term=	CLSK878693
cj0397c	-		1				Cj0397c			hypothetical protein Cj0397c	hypothetical protein	Cj0397c	Hypothetical proteins	Conserved			http://www.genome.jp/dbget-bin/www_bget?ec:		YP_002343919.1	http://www.ncbi.nlm.nih.gov/gene?term=	YP_002343919.1	904812	COG1028IQR	PRK08628	http://www.ncbi.nlm.nih.gov/cdd/?term=	PRK08628
cj0408	+						Cj0408			fumarate reductase cytochrome b-556 subunit	fumarate reductase cytochrome B subunit	frdC	Hypothetical proteins	Conserved			http://www.genome.jp/dbget-bin/www_bget?ec:		YP_002343937.1	http://www.ncbi.nlm.nih.gov/gene?term=	YP_002343937.1	904834	COG0399M	CLSK878816	http://www.ncbi.nlm.nih.gov/cdd/?term=	CLSK878816
cj0428	+	1					Cj0428			hypothetical protein Cj0428	hypothetical protein	Cj0428	Hypothetical proteins	Conserved		1.4.1.13	http://www.genome.jp/dbget-bin/www_bget?ec:	1.4.1.13	YP_002343481.1	http://www.ncbi.nlm.nih.gov/gene?term=	YP_002343481.1	904336	COG0493ER	PRK12810	http://www.ncbi.nlm.nih.gov/cdd/?term=	PRK12810
cj0437	+			1			Cj0437	17.4847		succinate dehydrogenase flavoprotein subunit	succinate dehydrogenase flavoprotein subunit	sdhA	Hypothetical proteins	Conserved		4.2.1.1	http://www.genome.jp/dbget-bin/www_bget?ec:	4.2.1.1	YP_002343680.1	http://www.ncbi.nlm.nih.gov/gene?term=	YP_002343680.1	904564	COG0288P	CLSK2390958	http://www.ncbi.nlm.nih.gov/cdd/?term=	CLSK2390958
cj0448c	+		1			1	Cj0448c	-4.4	X	putative MCP-type signal transduction protein	putative MCP-type signal transduction protein	Cj0448c	Hypothetical proteins	Conserved		4.3.1.1	http://www.genome.jp/dbget-bin/www_bget?ec:	4.3.1.1	YP_002343547.1	http://www.ncbi.nlm.nih.gov/gene?term=	YP_002343547.1	904412	COG1027E	PRK12273	http://www.ncbi.nlm.nih.gov/cdd/?term=	PRK12273
cj0465c	+	1	1	1	1		Cj0465c			group III truncated haemoglobin	hypothetical protein	Cj0465c	Hypothetical proteins	Conserved		4.3.1.17	http://www.genome.jp/dbget-bin/www_bget?ec:	4.3.1.17	YP_002344993.1	http://www.ncbi.nlm.nih.gov/gene?term=	YP_002344993.1	905896	COG1760E	CLSK872274	http://www.ncbi.nlm.nih.gov/cdd/?term=	CLSK872274
cj0470	-		1	1			Cj0470	-2.1	x	elongation factor Tu	elongation factor Tu	tuf	Hypothetical proteins	Conserved		3.6.3.14	http://www.genome.jp/dbget-bin/www_bget?ec:	3.6.3.14	YP_002343566.1	http://www.ncbi.nlm.nih.gov/gene?term=	YP_002343566.1	904436	COG0224C	PRK05621	http://www.ncbi.nlm.nih.gov/cdd/?term=	PRK05621
cj0490-1	-		1	1	1		Cj0490-1					Ald'	Hypothetical proteins	Conserved			http://www.genome.jp/dbget-bin/www_bget?ec:		YP_002344189.1	http://www.ncbi.nlm.nih.gov/gene?term=	YP_002344189.1	904348	COG0348C	PRK09477	http://www.ncbi.nlm.nih.gov/cdd/?term=	PRK09477
cj0531	-						Cj0531			isocitrate dehydrogenase	isocitrate dehydrogenase	icd	Hypothetical proteins	Conserved			http://www.genome.jp/dbget-bin/www_bget?ec:		YP_002344746.1	http://www.ncbi.nlm.nih.gov/gene?term=	YP_002344746.1	905651	COG3005C	CLSK879217	http://www.ncbi.nlm.nih.gov/cdd/?term=	CLSK879217
cj0561c	-			1			Cj0561c			putative periplasmic protein	possible periplasmic protein	Cj0561c	Hypothetical proteins	Conserved		1.6.5.3	http://www.genome.jp/dbget-bin/www_bget?ec:	1.6.5.3	YP_002344940.1	http://www.ncbi.nlm.nih.gov/gene?term=	YP_002344940.1	905842	COG1143C	PRK05888	http://www.ncbi.nlm.nih.gov/cdd/?term=	PRK05888
cj0903c	-	1	1	1	1		Cj0903c			putative amino-acid transport protein	putative amino-acid transport protein	Cj0903c	Hypothetical proteins	Conserved			http://www.genome.jp/dbget-bin/www_bget?ec:		YP_002343883.1	http://www.ncbi.nlm.nih.gov/gene?term=	YP_002343883.1	904772	COG2841S	CLSK878795	http://www.ncbi.nlm.nih.gov/cdd/?term=	CLSK878795
cj0919c	+		1	1	1		Cj0919c			putative ABC-type amino-acid transporter permease	putative ABC-type amino-acid transporter permease protein	Cj0919c	Hypothetical proteins	Conserved			http://www.genome.jp/dbget-bin/www_bget?ec:		YP_002344314.1	http://www.ncbi.nlm.nih.gov/gene?term=	YP_002344314.1	905180	COG2879S	CLSK878992	http://www.ncbi.nlm.nih.gov/cdd/?term=	CLSK878992
cj1153	+	1	1	1	1		Cj1153			putative periplasmic cytochrome C	putative periplasmic cytochrome C	Cj1153	Hypothetical proteins	Conserved			http://www.genome.jp/dbget-bin/www_bget?ec:		YP_002343905.1	http://www.ncbi.nlm.nih.gov/gene?term=	YP_002343905.1	904797	COG0267J	PRK00595	http://www.ncbi.nlm.nih.gov/cdd/?term=	PRK00595
cj1170c	+						Cj1170c			50 kda outer membrane protein precursor	outer membrane protein	Cj1170c	Hypothetical proteins	Conserved			http://www.genome.jp/dbget-bin/www_bget?ec:		YP_002343926.1	http://www.ncbi.nlm.nih.gov/gene?term=	YP_002343926.1	904819	COG0049J	PRK05302	http://www.ncbi.nlm.nih.gov/cdd/?term=	PRK05302
cj1182c	+						Cj1182c			30S ribosomal protein S2	30S ribosomal protein S2	rpsB	Hypothetical proteins	Conserved			http://www.genome.jp/dbget-bin/www_bget?ec:		YP_002344463.1	http://www.ncbi.nlm.nih.gov/gene?term=	YP_002344463.1	905361	COG0360J	PRK00453	http://www.ncbi.nlm.nih.gov/cdd/?term=	PRK00453
cj1265c	+	1	1	1	1		Cj1265c			Ni/Fe-hydrogenase B-type cytochrome subunit	Ni/Fe-hydrogenase B-type cytochrome subunit	hydC	Hypothetical proteins	Conserved			http://www.genome.jp/dbget-bin/www_bget?ec:		YP_002345056.1	http://www.ncbi.nlm.nih.gov/gene?term=	YP_002345056.1	905964	COG0098J	PRK00550	http://www.ncbi.nlm.nih.gov/cdd/?term=	PRK00550
cj1353	-	1					Cj1353			enterochelin uptake permease	enterochelin uptake permease	ceuC	Hypothetical proteins	Conserved			http://www.genome.jp/dbget-bin/www_bget?ec:		YP_002345063.1	http://www.ncbi.nlm.nih.gov/gene?term=	YP_002345063.1	905971	COG0093J	PRK05483	http://www.ncbi.nlm.nih.gov/cdd/?term=	PRK05483
cj1356c	+						Cj1356c			putative integral membrane protein	putative integral membrane protein	Cj1356c	Hypothetical proteins	Conserved			http://www.genome.jp/dbget-bin/www_bget?ec:		YP_002345064.1	http://www.ncbi.nlm.nih.gov/gene?term=	YP_002345064.1	905972	COG0186J	PRK05610	http://www.ncbi.nlm.nih.gov/cdd/?term=	PRK05610
cj1480c	+						Cj1480c			50S ribosomal protein L13	50S ribosomal protein L13	rplM	Hypothetical proteins	Conserved			http://www.genome.jp/dbget-bin/www_bget?ec:		YP_002343945.1	http://www.ncbi.nlm.nih.gov/gene?term=	YP_002343945.1	904842	COG1828F	CLSK878818	http://www.ncbi.nlm.nih.gov/cdd/?term=	CLSK878818
cj1538c	+			1	1	1	Cj1538c			putative anion-uptake ABC-transport system ATP-binding protein	putative anion-uptake ABC-transport system ATP-binding protein	Cj1538c	Hypothetical proteins	Conserved		2.7.7.6	http://www.genome.jp/dbget-bin/www_bget?ec:	2.7.7.6	YP_002344964.1	http://www.ncbi.nlm.nih.gov/gene?term=	YP_002344964.1	905865	COG0202K	PRK05182	http://www.ncbi.nlm.nih.gov/cdd/?term=	PRK05182
cj1545c	-						Cj1545c	-2.1		MdaB protein	MdaB protein homolog	Cj1545c	Hypothetical proteins	Conserved			http://www.genome.jp/dbget-bin/www_bget?ec:		YP_002343662.1	http://www.ncbi.nlm.nih.gov/gene?term=	YP_002343662.1	904548	COG1297S	CLSK878690	http://www.ncbi.nlm.nih.gov/cdd/?term=	CLSK878690
cj1654c	+					1	Cj1654c			nhaA2	pH-dependent sodium/proton antiporter	nhaA2	Hypothetical proteins	Conserved			http://www.genome.jp/dbget-bin/www_bget?ec:		YP_002344571.1	http://www.ncbi.nlm.nih.gov/gene?term=	YP_002344571.1	905470	COG1136V	CLSK872294	http://www.ncbi.nlm.nih.gov/cdd/?term=	CLSK872294
cj1719c	+						Cj1719c	-3.448		leuA	2-isopropylmalate synthase	leuA	Hypothetical proteins	Conserved			http://www.genome.jp/dbget-bin/www_bget?ec:		YP_002344915.1	http://www.ncbi.nlm.nih.gov/gene?term=	YP_002344915.1	905824	COG1984E	CLSK879309	http://www.ncbi.nlm.nih.gov/cdd/?term=	CLSK879309
cj0069	+		1				Cj0069			hypothetical protein Cj0069	hypothetical protein	Cj0069	Hypothetical proteins	Conserved		6.3.5.1	http://www.genome.jp/dbget-bin/www_bget?ec:	6.3.5.1	YP_002344217.1	http://www.ncbi.nlm.nih.gov/gene?term=	YP_002344217.1	906011	COG0171H	PRK13980	http://www.ncbi.nlm.nih.gov/cdd/?term=	PRK13980
cj0070c	-	1	1	1			Cj0070c			hypothetical protein Cj0070c	hypothetical protein	Cj0070c	Hypothetical proteins	Conserved		3.5.4.25	http://www.genome.jp/dbget-bin/www_bget?ec:	3.5.4.25	YP_002344391.1	http://www.ncbi.nlm.nih.gov/gene?term=	YP_002344391.1	905287	COG0807H	PRK00393	http://www.ncbi.nlm.nih.gov/cdd/?term=	PRK00393
cj0285c	-		1	1	1		Cj0285c			chemotaxis protein	chemotaxis protein	cheV	Protein fate	Degradation of proteins, peptides, and glycopeptides		2.7.3.-	http://www.genome.jp/dbget-bin/www_bget?ec:	2.7.3.-	YP_002343726.1	http://www.ncbi.nlm.nih.gov/gene?term=	YP_002343726.1	904609	COG0835NT	CLSK872487	http://www.ncbi.nlm.nih.gov/cdd/?term=	CLSK872487
cj0473	+		1	1	1		Cj0473			transcription antitermination protein NusG	transcription antitermination protein NusG	nusG	Protein fate	Protein and peptide secretion and trafficking			http://www.genome.jp/dbget-bin/www_bget?ec:		YP_002343537.1	http://www.ncbi.nlm.nih.gov/gene?term=	YP_002343537.1	904402	COG0247C	CLSK2299996	http://www.ncbi.nlm.nih.gov/cdd/?term=	CLSK2299996
cj0961c	+		1	1		1	Cj0961c			50S ribosomal protein L34	50S ribosomal protein L34	rpmH	Protein fate	Protein and peptide secretion and trafficking			http://www.genome.jp/dbget-bin/www_bget?ec:		YP_002345002.1	http://www.ncbi.nlm.nih.gov/gene?term=	YP_002345002.1	905906	COG0482J	CLSK2525214	http://www.ncbi.nlm.nih.gov/cdd/?term=	CLSK2525214
cj0640c	-	1	1	1	1	1	Cj0640c			aspartyl-tRNA synthetase	aspartyl-tRNA synthetase	aspS	Protein fate	Protein folding and stabilization		4.1.2.13	http://www.genome.jp/dbget-bin/www_bget?ec:	4.1.2.13	YP_002344027.1	http://www.ncbi.nlm.nih.gov/gene?term=	YP_002344027.1	904922	COG0191G	PRK09197	http://www.ncbi.nlm.nih.gov/cdd/?term=	PRK09197
cj0960c	+					1	Cj0960c			ribonuclease P protein component	putative ribonuclease P protein component	rnpA	Protein fate	Protein folding and stabilization			http://www.genome.jp/dbget-bin/www_bget?ec:		YP_002344975.1	http://www.ncbi.nlm.nih.gov/gene?term=	YP_002344975.1	905873	COG0489D	CLSK872299	http://www.ncbi.nlm.nih.gov/cdd/?term=	CLSK872299
cj1259	-						Cj1259	4.06442		major outer membrane protein	major outer membrane protein	porA	Protein fate	Protein folding and stabilization		0	http://www.genome.jp/dbget-bin/www_bget?ec:		YP_002344963.1	http://www.ncbi.nlm.nih.gov/gene?term=	YP_002344963.1	905863	COG0522J	PRK05327	http://www.ncbi.nlm.nih.gov/cdd/?term=	PRK05327
cj0017c	-		1	1			Cj0017c			disulphide bond formation protein	putative ATP /GTP binding protein	Cj0017c	Protein fate	Protein modification and repair		1.2.1.11	http://www.genome.jp/dbget-bin/www_bget?ec:	1.2.1.11	YP_002344418.1	http://www.ncbi.nlm.nih.gov/gene?term=	YP_002344418.1	905315	COG0136E	PRK14874	http://www.ncbi.nlm.nih.gov/cdd/?term=	PRK14874
cj0018c	-		1	1			Cj0018c			disulphide bond formation protein	small hydrophobic protein	Cj0018c	Protein fate	Protein modification and repair		2.5.1.49	http://www.genome.jp/dbget-bin/www_bget?ec:	2.5.1.49	YP_002345093.1	http://www.ncbi.nlm.nih.gov/gene?term=	YP_002345093.1	906002	COG2873E	CLSK879374	http://www.ncbi.nlm.nih.gov/cdd/?term=	CLSK879374
cj0887c	-						Cj0887c			lagellar hook-associated protein FlgL	flagellar hook-associated protein	flaD	Protein fate	Translation factors			http://www.genome.jp/dbget-bin/www_bget?ec:		YP_002343865.1	http://www.ncbi.nlm.nih.gov/gene?term=	YP_002343865.1	904752	-	CLSK878785	http://www.ncbi.nlm.nih.gov/cdd/?term=	CLSK878785
cj0155c	+		1	1	1		Cj0155c			50S ribosomal protein L31	50S ribosomal protein L31	rpmE	Protein synthesis	Ribosomal proteins synthesis and modification			http://www.genome.jp/dbget-bin/www_bget?ec:		YP_002343862.1	http://www.ncbi.nlm.nih.gov/gene?term=	YP_002343862.1	904749	-		http://www.ncbi.nlm.nih.gov/cdd/?term=
cj0262c	+	1	1	1	1		Cj0262c			putative methyl-accepting chemotaxis signal transduction protein	putative methyl-accepting chemotaxis signal transduction protein	Cj0262c	Protein synthesis	Ribosomal proteins synthesis and modification			http://www.genome.jp/dbget-bin/www_bget?ec:		YP_002344866.1	http://www.ncbi.nlm.nih.gov/gene?term=	YP_002344866.1	905773	-	CLSK879284	http://www.ncbi.nlm.nih.gov/cdd/?term=	CLSK879284
cj0331c	+		1				Cj0331c			hypothetical protein Cj0331c	hypothetical protein	Cj0331c	Protein synthesis	Ribosomal proteins synthesis and modification			http://www.genome.jp/dbget-bin/www_bget?ec:		YP_002344727.1	http://www.ncbi.nlm.nih.gov/gene?term=	YP_002344727.1	905631	COG1344N	PRK08411	http://www.ncbi.nlm.nih.gov/cdd/?term=	PRK08411
cj0374	+					1	Cj0374			putative nucleotide-binding protein	hypothetical protein	Cj0374	Protein synthesis	Ribosomal proteins synthesis and modification			http://www.genome.jp/dbget-bin/www_bget?ec:		YP_002344917.1	http://www.ncbi.nlm.nih.gov/gene?term=	YP_002344917.1	904498	COG2249R	CLSK879311	http://www.ncbi.nlm.nih.gov/cdd/?term=	CLSK879311
cj0472	+		1	1	1		Cj0472			preprotein translocase subunit SecE	translocase	secE	Protein synthesis	Ribosomal proteins synthesis and modification			http://www.genome.jp/dbget-bin/www_bget?ec:		YP_002343536.1	http://www.ncbi.nlm.nih.gov/gene?term=	YP_002343536.1	904401	COG1139C	CLSK872277	http://www.ncbi.nlm.nih.gov/cdd/?term=	CLSK872277
cj0475	-		1	1	1	1	Cj0475			50S ribosomal protein L1	50S ribosomal protein L1	rplA	Protein synthesis	Ribosomal proteins synthesis and modification			http://www.genome.jp/dbget-bin/www_bget?ec:		YP_002343707.1	http://www.ncbi.nlm.nih.gov/gene?term=	YP_002343707.1	904590	COG3005C	CLSK878713	http://www.ncbi.nlm.nih.gov/cdd/?term=	CLSK878713
cj0478	+						Cj0478	2.3 or -4.8	x	DNA-directed RNA polymerase subunit beta	DNA-directed RNA polymerase beta chain	rpoB	Protein synthesis	Ribosomal proteins synthesis and modification			http://www.genome.jp/dbget-bin/www_bget?ec:		YP_002343851.1	http://www.ncbi.nlm.nih.gov/gene?term=	YP_002343851.1	904738	-	CLSK878775	http://www.ncbi.nlm.nih.gov/cdd/?term=	CLSK878775
cj0492	+					1	Cj0492			30S ribosomal protein S7	30S ribosomal protein S7	rpsG	Protein synthesis	Ribosomal proteins synthesis and modification			http://www.genome.jp/dbget-bin/www_bget?ec:		YP_002344378.1	http://www.ncbi.nlm.nih.gov/gene?term=	YP_002344378.1	905274	-	CLSK879025	http://www.ncbi.nlm.nih.gov/cdd/?term=	CLSK879025
cj0504c	+						Cj0504c			putative oxidoreductase	hypothetical protein	Cj0504c	Protein synthesis	Ribosomal proteins synthesis and modification			http://www.genome.jp/dbget-bin/www_bget?ec:		YP_002344544.1	http://www.ncbi.nlm.nih.gov/gene?term=	YP_002344544.1	905443	COG2863C	CLSK879114	http://www.ncbi.nlm.nih.gov/cdd/?term=	CLSK879114
cj0519	+	1	1	1	1	1	Cj0519			putative rhodanese-like domain protein	hypothetical protein	Cj0519	Protein synthesis	Ribosomal proteins synthesis and modification		1.7.2.2	http://www.genome.jp/dbget-bin/www_bget?ec:	1.7.2.2	YP_002344745.1	http://www.ncbi.nlm.nih.gov/gene?term=	YP_002344745.1	905650	COG3303P	CLSK879216	http://www.ncbi.nlm.nih.gov/cdd/?term=	CLSK879216
cj0716	-						Cj0716			putative phospho-2-dehydro-3-deoxyheptonate aldolase	putative phospho-2-dehydro-3-deoxyheptonate aldolase	Cj0716	Protein synthesis	Ribosomal proteins synthesis and modification		6.2.1.5	http://www.genome.jp/dbget-bin/www_bget?ec:	6.2.1.5	YP_002343964.1	http://www.ncbi.nlm.nih.gov/gene?term=	YP_002343964.1	904861	COG0045C	PRK00696	http://www.ncbi.nlm.nih.gov/cdd/?term=	PRK00696
cj0983	-		1				Cj0983			putative lipoprotein	putative lipoprotein	Cj0983	Protein synthesis	Ribosomal proteins synthesis and modification			http://www.genome.jp/dbget-bin/www_bget?ec:		YP_002343881.1	http://www.ncbi.nlm.nih.gov/gene?term=	YP_002343881.1	904770	-	CLSK872371	http://www.ncbi.nlm.nih.gov/cdd/?term=	CLSK872371
cj1115c	+			1	1		Cj1115c			putative phosphatidylserine decarboxylase-related protein	hypothetical protein	Cj1115c	Protein synthesis	Ribosomal proteins synthesis and modification			http://www.genome.jp/dbget-bin/www_bget?ec:		YP_002343615.1	http://www.ncbi.nlm.nih.gov/gene?term=	YP_002343615.1	904488	COG0254J	PRK00019	http://www.ncbi.nlm.nih.gov/cdd/?term=	PRK00019
cj1149c	+		1	1	1		Cj1149c			phosphoheptose isomerase	phosphoheptose isomerase	gmhA	Protein synthesis	Ribosomal proteins synthesis and modification			http://www.genome.jp/dbget-bin/www_bget?ec:		YP_002343807.1	http://www.ncbi.nlm.nih.gov/gene?term=	YP_002343807.1	904693	COG0828J	PRK00270	http://www.ncbi.nlm.nih.gov/cdd/?term=	PRK00270
cj1191c	+				1	1	Cj1191c			putative PAS domain containing signal-transduction sensor protein	putative signal-transduction sensor protein	Cj1191c	Protein synthesis	Ribosomal proteins synthesis and modification			http://www.genome.jp/dbget-bin/www_bget?ec:		YP_002344573.1	http://www.ncbi.nlm.nih.gov/gene?term=	YP_002344573.1	905472	COG0052J	PRK05299	http://www.ncbi.nlm.nih.gov/cdd/?term=	PRK05299
cj1486c	-						Cj1486c			putative periplasmic protein	putative periplasmic protein	Cj1486c	Protein synthesis	Ribosomal proteins synthesis and modification		2.4.2.10	http://www.genome.jp/dbget-bin/www_bget?ec:	2.4.2.10	YP_002343676.1	http://www.ncbi.nlm.nih.gov/gene?term=	YP_002343676.1	904560	COG0461F	PRK00455	http://www.ncbi.nlm.nih.gov/cdd/?term=	PRK00455
cj1487c	+					1	Cj1487c			cb-type cytochrome C oxidase subunit III	cb-type cytochrome C oxidase subunit III	ccoP	Protein synthesis	Ribosomal proteins synthesis and modification			http://www.genome.jp/dbget-bin/www_bget?ec:		YP_002343531.1	http://www.ncbi.nlm.nih.gov/gene?term=	YP_002343531.1	904398	COG0402FR	PRK08418	http://www.ncbi.nlm.nih.gov/cdd/?term=	PRK08418
cj1594	+						Cj1594	2	x	rpsD	30S ribosomal protein S4	rpsD	Protein synthesis	Ribosomal proteins synthesis and modification			http://www.genome.jp/dbget-bin/www_bget?ec:		YP_002343684.1	http://www.ncbi.nlm.nih.gov/gene?term=	YP_002343684.1	904568	COG2703P	CLSK878697	http://www.ncbi.nlm.nih.gov/cdd/?term=	CLSK878697
cj1595	+						Cj1595			rpoA	DNA-directed RNA polymerase subunit alpha	rpoA	Protein synthesis	Ribosomal proteins synthesis and modification			http://www.genome.jp/dbget-bin/www_bget?ec:		YP_002344042.1	http://www.ncbi.nlm.nih.gov/gene?term=	YP_002344042.1	904939	COG1528P	CLSK872406	http://www.ncbi.nlm.nih.gov/cdd/?term=	CLSK872406
cj1596	+						Cj1596	-4.8	x	rplQ	50S ribosomal protein L17	rplQ	Protein synthesis	Ribosomal proteins synthesis and modification			http://www.genome.jp/dbget-bin/www_bget?ec:		YP_002344615.1	http://www.ncbi.nlm.nih.gov/gene?term=	YP_002344615.1	905514	COG2703P	CLSK879149	http://www.ncbi.nlm.nih.gov/cdd/?term=	CLSK879149
cj1606c	+						Cj1606c	-4.4	X	mrp	putative ATP/GTP-binding protein	mrp,	Protein synthesis	Ribosomal proteins synthesis and modification			http://www.genome.jp/dbget-bin/www_bget?ec:		YP_002344741.1	http://www.ncbi.nlm.nih.gov/gene?term=	YP_002344741.1	905645	COG4605P	CLSK879213	http://www.ncbi.nlm.nih.gov/cdd/?term=	CLSK879213
cj1609	+		1				Cj1609			Cj1609	putative sulfate adenylyltransferase	Cj1609,	Protein synthesis	Ribosomal proteins synthesis and modification			http://www.genome.jp/dbget-bin/www_bget?ec:		YP_002345027.1	http://www.ncbi.nlm.nih.gov/gene?term=	YP_002345027.1	905931	COG3470P	CLSK879355	http://www.ncbi.nlm.nih.gov/cdd/?term=	CLSK879355
cj1693c	+	1	1	1			Cj1693c			rpsH	30S ribosomal protein S8	rpsH	Protein synthesis	Ribosomal proteins synthesis and modification		1.-.-.-	http://www.genome.jp/dbget-bin/www_bget?ec:	1.-.-.-	YP_002344590.1	http://www.ncbi.nlm.nih.gov/gene?term=	YP_002344590.1	905489	COG3491R	CLSK2525212	http://www.ncbi.nlm.nih.gov/cdd/?term=	CLSK2525212
cj1694c	+	1	1	1	1		Cj1694c			rpsN	30S ribosomal protein S14	rpsN	Protein synthesis	Ribosomal proteins synthesis and modification			http://www.genome.jp/dbget-bin/www_bget?ec:		YP_002344958.1	http://www.ncbi.nlm.nih.gov/gene?term=	YP_002344958.1	905859	COG0491R	CLSK879326	http://www.ncbi.nlm.nih.gov/cdd/?term=	CLSK879326
cj1695c	+	1	1	1	1	1	Cj1695c			rplE	50S ribosomal protein L5	rplE	Protein synthesis	Ribosomal proteins synthesis and modification			http://www.genome.jp/dbget-bin/www_bget?ec:		YP_002345079.1	http://www.ncbi.nlm.nih.gov/gene?term=	YP_002345079.1	905987	COG0820R	PRK14462	http://www.ncbi.nlm.nih.gov/cdd/?term=	PRK14462
cj1696c	+	1	1	1	1	1	Cj1696c			rplX	50S ribosomal protein L24	rplX	Protein synthesis	Ribosomal proteins synthesis and modification			http://www.genome.jp/dbget-bin/www_bget?ec:		YP_002343480.1	http://www.ncbi.nlm.nih.gov/gene?term=	YP_002343480.1	904337	COG1479S
cj1697c	+	1	1	1	1		Cj1697c	4.8	x	rplN	50S ribosomal protein L14	rplN	Protein synthesis	Ribosomal proteins synthesis and modification			http://www.genome.jp/dbget-bin/www_bget?ec:		YP_002343533.1	http://www.ncbi.nlm.nih.gov/gene?term=	YP_002343533.1	905192	COG0189HJ	CLSK878627	http://www.ncbi.nlm.nih.gov/cdd/?term=	CLSK878627
cj1698c	+		1	1	1		Cj1698c			rpsQ	30S ribosomal protein S17	rpsQ	Protein synthesis	Ribosomal proteins synthesis and modification			http://www.genome.jp/dbget-bin/www_bget?ec:		YP_002343534.1	http://www.ncbi.nlm.nih.gov/gene?term=	YP_002343534.1	904429	-	CLSK878628	http://www.ncbi.nlm.nih.gov/cdd/?term=	CLSK878628
cj1699c	+		1	1	1	1	Cj1699c			rpmC	50S ribosomal protein L29	rpmC	Protein synthesis	Ribosomal proteins synthesis and modification			http://www.genome.jp/dbget-bin/www_bget?ec:		YP_002343549.1	http://www.ncbi.nlm.nih.gov/gene?term=	YP_002343549.1	904416	COG3014S	CLSK878637	http://www.ncbi.nlm.nih.gov/cdd/?term=	CLSK878637
cj1700c	+			1			Cj1700c			rplP	50S ribosomal protein L16	rplP	Protein synthesis	Ribosomal proteins synthesis and modification			http://www.genome.jp/dbget-bin/www_bget?ec:		YP_002343550.1	http://www.ncbi.nlm.nih.gov/gene?term=	YP_002343550.1	904418	COG5633R	CLSK878638	http://www.ncbi.nlm.nih.gov/cdd/?term=	CLSK878638
cj1701c	+		1	1	1	1	Cj1701c			rpsC	30S ribosomal protein S3	rpsC	Protein synthesis	Ribosomal proteins synthesis and modification			http://www.genome.jp/dbget-bin/www_bget?ec:		YP_002343551.1	http://www.ncbi.nlm.nih.gov/gene?term=	YP_002343551.1	904419	COG3417R	CLSK878639	http://www.ncbi.nlm.nih.gov/cdd/?term=	CLSK878639
cj1702c	+			1			Cj1702c			rplV	50S ribosomal protein L22	rplV	Protein synthesis	Ribosomal proteins synthesis and modification			http://www.genome.jp/dbget-bin/www_bget?ec:		YP_002343552.1	http://www.ncbi.nlm.nih.gov/gene?term=	YP_002343552.1	904420	-	CLSK2300820	http://www.ncbi.nlm.nih.gov/cdd/?term=	CLSK2300820
cj1704c	+				1	1	Cj1704c			rplB	50S ribosomal protein L2	rplB	Protein synthesis	Ribosomal proteins synthesis and modification			http://www.genome.jp/dbget-bin/www_bget?ec:		YP_002343553.1	http://www.ncbi.nlm.nih.gov/gene?term=	YP_002343553.1	904421	COG1462M	CLSK878641	http://www.ncbi.nlm.nih.gov/cdd/?term=	CLSK878641
cj1708c	+					1	Cj1708c	-2.055		rpsJ	30S ribosomal protein S10	rpsJ	Protein synthesis	Ribosomal proteins synthesis and modification			http://www.genome.jp/dbget-bin/www_bget?ec:		YP_002343629.1	http://www.ncbi.nlm.nih.gov/gene?term=	YP_002343629.1	904508	-	CLSK878669	http://www.ncbi.nlm.nih.gov/cdd/?term=	CLSK878669
cj1709c	+					1	Cj1709c			Cj1709c	putative ribosomal pseudouridine synthase	Cj1709c	Protein synthesis	Ribosomal proteins synthesis and modification			http://www.genome.jp/dbget-bin/www_bget?ec:		YP_002343983.1	http://www.ncbi.nlm.nih.gov/gene?term=	YP_002343983.1	904880	COG3819S	CLSK877058	http://www.ncbi.nlm.nih.gov/cdd/?term=	CLSK877058
cj1710c	+						Cj1710c	-2.95		Cj1710c	putative metallo-beta-lactamase family protein	Cj1710c	Protein synthesis	Ribosomal proteins synthesis and modification			http://www.genome.jp/dbget-bin/www_bget?ec:		YP_002344280.1	http://www.ncbi.nlm.nih.gov/gene?term=	YP_002344280.1	905170	-	CLSK878971	http://www.ncbi.nlm.nih.gov/cdd/?term=	CLSK878971
cj1713	+						Cj1713			Cj1713	ribosomal RNA large subunit methyltransferase N	Cj1713	Protein synthesis	Ribosomal proteins synthesis and modification			http://www.genome.jp/dbget-bin/www_bget?ec:		YP_002344900.1	http://www.ncbi.nlm.nih.gov/gene?term=	YP_002344900.1	905809	COG3513S	CLSK879302	http://www.ncbi.nlm.nih.gov/cdd/?term=	CLSK879302
cj0471	+						Cj0471			50S ribosomal protein L33	50S ribosomal protein L33	rpmG	Protein synthesis	Translation factors			http://www.genome.jp/dbget-bin/www_bget?ec:		YP_002343508.1	http://www.ncbi.nlm.nih.gov/gene?term=	YP_002343508.1	904547	COG3258C	CLSK878613	http://www.ncbi.nlm.nih.gov/cdd/?term=	CLSK878613
cj0513	+						Cj0513			phosphoribosylformylglycinamidine synthase	hypothetical protein	Cj0513	Protein synthesis	Translation factors		1.12.5.1	http://www.genome.jp/dbget-bin/www_bget?ec:	1.12.5.1	YP_002344657.1	http://www.ncbi.nlm.nih.gov/gene?term=	YP_002344657.1	905557	COG0374C	CLSK872401	http://www.ncbi.nlm.nih.gov/cdd/?term=	CLSK872401
cj0552	+			1	1	1	Cj0552			hypothetical protein Cj0552	hydrophobic protein	Cj0552	Protein synthesis	Translation factors		1.6.5.3	http://www.genome.jp/dbget-bin/www_bget?ec:	1.6.5.3	YP_002344937.1	http://www.ncbi.nlm.nih.gov/gene?term=	YP_002344937.1	905250	COG1009CP	PRK06590	http://www.ncbi.nlm.nih.gov/cdd/?term=	PRK06590
cj1593	+						Cj1593			30S ribosomal protein S11	30S ribosomal protein S11	rpsK	Protein synthesis	Translation factors			http://www.genome.jp/dbget-bin/www_bget?ec:		YP_002343633.1	http://www.ncbi.nlm.nih.gov/gene?term=	YP_002343633.1	904513	COG1840P	CLSK878672	http://www.ncbi.nlm.nih.gov/cdd/?term=	CLSK878672
cj0395c	+	1	1	1	1		Cj0395c			hypothetical protein Cj0395c	hypothetical protein	Cj0395c	Protein synthesis	tRNA aminoacylation		4.2.1.52	http://www.genome.jp/dbget-bin/www_bget?ec:	4.2.1.52	YP_002343915.1	http://www.ncbi.nlm.nih.gov/gene?term=	YP_002343915.1	904809	COG0329EM	CLSK878808	http://www.ncbi.nlm.nih.gov/cdd/?term=	CLSK878808
cj0646	+			1			Cj0646			putative lipoprotein	putative lipoprotein	Cj0646	Protein synthesis	tRNA aminoacylation		6.4.1.1	http://www.genome.jp/dbget-bin/www_bget?ec:	6.4.1.1	YP_002344331.1	http://www.ncbi.nlm.nih.gov/gene?term=	YP_002344331.1	905229	COG5016C	CLSK878999	http://www.ncbi.nlm.nih.gov/cdd/?term=	CLSK878999
cj0714	+					1	Cj0714	-4.8	x	50S ribosomal protein L19	50S ribosomal protein L19	rplS	Protein synthesis	tRNA and rRNA base modification		1.1.1.37	http://www.genome.jp/dbget-bin/www_bget?ec:	1.1.1.37	YP_002343963.1	http://www.ncbi.nlm.nih.gov/gene?term=	YP_002343963.1	904860	COG0039C	CLSK878824	http://www.ncbi.nlm.nih.gov/cdd/?term=	CLSK878824
cj0024	+						Cj0024			ribonucleotide-diphosphate reductase subunit alpha	ribonucleotide-diphosphate reductase alpha subunit	nrdA	Purines, pyrimidines, nucleosides, and nucleotides	2'-Deoxyribonucleotide metabolism		2.7.2.8	http://www.genome.jp/dbget-bin/www_bget?ec:	2.7.2.8	YP_002343669.1	http://www.ncbi.nlm.nih.gov/gene?term=	YP_002343669.1	904554	COG0548E	PRK00942	http://www.ncbi.nlm.nih.gov/cdd/?term=	PRK00942
cj1339c	+	1		1	1	1	Cj1339c			flagellin	flagellin	flaA	Purines, pyrimidines, nucleosides, and nucleotides	Nucleotide and nucleoside interconversions			http://www.genome.jp/dbget-bin/www_bget?ec:		YP_002345062.1	http://www.ncbi.nlm.nih.gov/gene?term=	YP_002345062.1	905970	COG0198J	PRK12281	http://www.ncbi.nlm.nih.gov/cdd/?term=	PRK12281
cj0023	+					1	Cj0023			adenylosuccinate lyase	adenylosuccinate lyase	purB	Purines, pyrimidines, nucleosides, and nucleotides	Purine ribonucleotide biosynthesis		1.2.1.38	http://www.genome.jp/dbget-bin/www_bget?ec:	1.2.1.38	YP_002343667.1	http://www.ncbi.nlm.nih.gov/gene?term=	YP_002343667.1	906012	COG0002E	PRK00436	http://www.ncbi.nlm.nih.gov/cdd/?term=	PRK00436
cj0518	+						Cj0518	-3.5	x	heat shock protein 90	heat shock protein 90	htpG	Purines, pyrimidines, nucleosides, and nucleotides	Purine ribonucleotide biosynthesis		1.12.5.1	http://www.genome.jp/dbget-bin/www_bget?ec:	1.12.5.1	YP_002344658.1	http://www.ncbi.nlm.nih.gov/gene?term=	YP_002344658.1	905558	COG1740C	CLSK872400	http://www.ncbi.nlm.nih.gov/cdd/?term=	CLSK872400
cj0958c	+						Cj0958c			putative inner membrane protein translocase component YidC	putative inner membrane protein translocase component YidC	Cj0958c	Purines, pyrimidines, nucleosides, and nucleotides	Purine ribonucleotide biosynthesis			http://www.genome.jp/dbget-bin/www_bget?ec:		YP_002344892.1	http://www.ncbi.nlm.nih.gov/gene?term=	YP_002344892.1	905802	COG3381R	CLSK879298	http://www.ncbi.nlm.nih.gov/cdd/?term=	CLSK879298
cj0233c	+	1	1	1	1		Cj0233c			orotate phosphoribosyltransferase	orotate phosphoribosyltransferase	pyrE	Purines, pyrimidines, nucleosides, and nucleotides	Pyrimidine ribonucleotide biosynthesis			http://www.genome.jp/dbget-bin/www_bget?ec:		YP_002344561.1	http://www.ncbi.nlm.nih.gov/gene?term=	YP_002344561.1	905460	-	CLSK879126	http://www.ncbi.nlm.nih.gov/cdd/?term=	CLSK879126
cj0447	+		1				Cj0447			putative NUDIX hydrolase family protein	hypothetical protein	Cj0447	Regulatory functions	Other			http://www.genome.jp/dbget-bin/www_bget?ec:		YP_002344464.1	http://www.ncbi.nlm.nih.gov/gene?term=	YP_002344464.1	905362	COG0629L	PRK08486	http://www.ncbi.nlm.nih.gov/cdd/?term=	PRK08486
cj0449c	+		1	1	1		Cj0449c			hypothetical protein Cj0449c	hypothetical protein	Cj0449c	Regulatory functions	Other		1.5.99.8	http://www.genome.jp/dbget-bin/www_bget?ec:	1.5.99.8	YP_002344882.1	http://www.ncbi.nlm.nih.gov/gene?term=	YP_002344882.1	905792	COG1012C	CLSK872263	http://www.ncbi.nlm.nih.gov/cdd/?term=	CLSK872263
cj0671	+	1					Cj0671			anaerobic C4-dicarboxylate transporter	anaerobic C4-dicarboxylate transporter	dcuB	Regulatory functions	Other			http://www.genome.jp/dbget-bin/www_bget?ec:		YP_002343845.1	http://www.ncbi.nlm.nih.gov/gene?term=	YP_002343845.1	904732	COG2009C	PRK13553	http://www.ncbi.nlm.nih.gov/cdd/?term=	PRK13553
cj0771c	+	1	1				Cj0771c			putative NLPA family lipoprotein	putative periplasmic protein	Cj0771c	Regulatory functions	Other			http://www.genome.jp/dbget-bin/www_bget?ec:		YP_002343767.1	http://www.ncbi.nlm.nih.gov/gene?term=	YP_002343767.1	904653	COG0416I	PRK05331	http://www.ncbi.nlm.nih.gov/cdd/?term=	PRK05331
cj1200	+			1	1	1	Cj1200			putative NLPA family lipoprotein	putative periplasmic protein	Cj1200	Regulatory functions	Other			http://www.genome.jp/dbget-bin/www_bget?ec:		YP_002344860.1	http://www.ncbi.nlm.nih.gov/gene?term=	YP_002344860.1	905767	COG0102J	PRK09216	http://www.ncbi.nlm.nih.gov/cdd/?term=	PRK09216
cj1221	-		1	1			Cj1221			chaperonin GroEL	chaperonin GroEL	groEL	Regulatory functions	Other			http://www.genome.jp/dbget-bin/www_bget?ec:		YP_002344960.1	http://www.ncbi.nlm.nih.gov/gene?term=	YP_002344960.1	905861	-	PRK00465	http://www.ncbi.nlm.nih.gov/cdd/?term=	PRK00465
cj1426c	-	1					Cj1426c			putative methyltransferase family protein	hypothetical protein	Cj1426c	Regulatory functions	Other			http://www.genome.jp/dbget-bin/www_bget?ec:		YP_002343982.1	http://www.ncbi.nlm.nih.gov/gene?term=	YP_002343982.1	904879	COG0231J	PRK00529	http://www.ncbi.nlm.nih.gov/cdd/?term=	PRK00529
cj1625c	-					1	Cj1625c			sdaC	amino acid transporter	sdaC	Transport and binding proteins	Amino acids, peptides and amines			http://www.genome.jp/dbget-bin/www_bget?ec:		YP_002343569.1	http://www.ncbi.nlm.nih.gov/gene?term=	YP_002343569.1	904439	COG0811U	CLSK878643	http://www.ncbi.nlm.nih.gov/cdd/?term=	CLSK878643
cj1427c	+		1	1	1		Cj1427c			putative sugar-nucleotide epimerase/dehydratease	putative sugar-nucleotide epimerase/dehydratease	Cj1427c	Transcription	Degradation of RNA			http://www.genome.jp/dbget-bin/www_bget?ec:		YP_002344959.1	http://www.ncbi.nlm.nih.gov/gene?term=	YP_002344959.1	905860	COG0361J	PRK00276	http://www.ncbi.nlm.nih.gov/cdd/?term=	PRK00276
cj1659	+						Cj1659			p19	periplasmic protein p19	p19	Transcription	Degradation of RNA			http://www.genome.jp/dbget-bin/www_bget?ec:		YP_002344763.1	http://www.ncbi.nlm.nih.gov/gene?term=	YP_002344763.1	905668	COG2814G	CLSK872519	http://www.ncbi.nlm.nih.gov/cdd/?term=	CLSK872519
cj0481	+			1		1	Cj0481			putative dihydrodipicolinate synthase	putative lyase	Cj0481	Transcription	DNA-dependent RNA polymerase		1.3.99.1	http://www.genome.jp/dbget-bin/www_bget?ec:	1.3.99.1	YP_002343874.1	http://www.ncbi.nlm.nih.gov/gene?term=	YP_002343874.1	904762	COG1053C	CLSK878789	http://www.ncbi.nlm.nih.gov/cdd/?term=	CLSK878789
cj1608	+	1	1	1	1		Cj1608			Cj1608	putative two-component regulator	Cj1608,	Transcription	DNA-dependent RNA polymerase			http://www.genome.jp/dbget-bin/www_bget?ec:		YP_002345023.1	http://www.ncbi.nlm.nih.gov/gene?term=	YP_002345023.1	905927	COG3004P	PRK09561	http://www.ncbi.nlm.nih.gov/cdd/?term=	PRK09561
cj0962	+	1					Cj0962			putative acetyltransferase	putative acetyltransferase	Cj0962	Transcription	RNA processing			http://www.genome.jp/dbget-bin/www_bget?ec:		YP_002345076.1	http://www.ncbi.nlm.nih.gov/gene?term=	YP_002345076.1	905984	COG0595R	CLSK872552	http://www.ncbi.nlm.nih.gov/cdd/?term=	CLSK872552
cj1718c	+						Cj1718c			leuB	3-isopropylmalate dehydrogenase	leuB	Transcription	RNA processing			http://www.genome.jp/dbget-bin/www_bget?ec:		YP_002344914.1	http://www.ncbi.nlm.nih.gov/gene?term=	YP_002344914.1	905826	COG2049E	CLSK879308	http://www.ncbi.nlm.nih.gov/cdd/?term=	CLSK879308
cj0474	+		1				Cj0474			50S ribosomal protein L11	50S ribosomal protein L11	rplK	Transcription	Transcription factors			http://www.genome.jp/dbget-bin/www_bget?ec:		YP_002343706.1	http://www.ncbi.nlm.nih.gov/gene?term=	YP_002343706.1	904589	COG0243C	CLSK878712	http://www.ncbi.nlm.nih.gov/cdd/?term=	CLSK878712
cj1169c	+		1	1	1		Cj1169c			putative periplasmic protein	putative periplasmic protein	Cj1169c	Transcription	Transcription factors			http://www.genome.jp/dbget-bin/www_bget?ec:		YP_002343925.1	http://www.ncbi.nlm.nih.gov/gene?term=	YP_002343925.1	904818	COG0048J	PRK05163	http://www.ncbi.nlm.nih.gov/cdd/?term=	PRK05163
cj0204	+						Cj0204			putative oligopeptide transporter, OPT family	putative integral membrane protein	Cj0204	Transport and binding proteins	Amino acids, peptides and amines			http://www.genome.jp/dbget-bin/www_bget?ec:		YP_002344381.1	http://www.ncbi.nlm.nih.gov/gene?term=	YP_002344381.1	905277	-		http://www.ncbi.nlm.nih.gov/cdd/?term=
cj0915	+						Cj0915			putative hydrolase	putative hydrolase	Cj0915	Transport and binding proteins	Amino acids, peptides and amines			http://www.genome.jp/dbget-bin/www_bget?ec:		YP_002343922.1	http://www.ncbi.nlm.nih.gov/gene?term=	YP_002343922.1	904816	COG3254S	CLSK878811	http://www.ncbi.nlm.nih.gov/cdd/?term=	CLSK878811
cj0921c	-			1		1	Cj0921c	-4.75996	x	bifunctional adhesin/ABC transporter aspartate/glutamate-binding protein	probable ABC-type amino-acid transporter periplasmic solute-binding protein	peb1A	Transport and binding proteins	Amino acids, peptides and amines			http://www.genome.jp/dbget-bin/www_bget?ec:		YP_002344555.1	http://www.ncbi.nlm.nih.gov/gene?term=	YP_002344555.1	905454	COG3809S	CLSK879120	http://www.ncbi.nlm.nih.gov/cdd/?term=	CLSK879120
cj0922c	+			1	1	1	Cj0922c	-4		amino-acid ABC transporter ATP-binding protein	ABC-type amino-acid transporter ATP-binding protein	pebC	Transport and binding proteins	Amino acids, peptides and amines			http://www.genome.jp/dbget-bin/www_bget?ec:		YP_002344563.1	http://www.ncbi.nlm.nih.gov/gene?term=	YP_002344563.1	905462	COG0217S	PRK12378	http://www.ncbi.nlm.nih.gov/cdd/?term=	PRK12378
cj0924c	+	1	1	1	1		Cj0924c			putative MCP protein-glutamate methylesterase	putative MCP protein-glutamate methylesterase	cheB'	Transport and binding proteins	Amino acids, peptides and amines			http://www.genome.jp/dbget-bin/www_bget?ec:		YP_002344616.1	http://www.ncbi.nlm.nih.gov/gene?term=	YP_002344616.1	905515	COG4710R	CLSK879150	http://www.ncbi.nlm.nih.gov/cdd/?term=	CLSK879150
cj0933c	+			1	1	1	Cj0933c			putative pyruvate carboxylase B subunit	putative pyruvate carboxylase B subunit	pycB	Transport and binding proteins	Amino acids, peptides and amines			http://www.genome.jp/dbget-bin/www_bget?ec:		YP_002344675.1	http://www.ncbi.nlm.nih.gov/gene?term=	YP_002344675.1	905577	COG1427R	CLSK872445	http://www.ncbi.nlm.nih.gov/cdd/?term=	CLSK872445
cj1038	+		1	1		1	Cj1038			putative cell division/peptidoglycan biosynthesis protein	probable cell division/peptidoglycan biosynthesis protein	Cj1038	Transport and binding proteins	Amino acids, peptides and amines			http://www.genome.jp/dbget-bin/www_bget?ec:		YP_002344612.1	http://www.ncbi.nlm.nih.gov/gene?term=	YP_002344612.1	905511	COG0459O	PRK00013	http://www.ncbi.nlm.nih.gov/cdd/?term=	PRK00013
cj1514c	+					1	Cj1514c			hypothetical protein Cj1514c	hypothetical protein	Cj1514c	Transport and binding proteins	Amino acids, peptides and amines			http://www.genome.jp/dbget-bin/www_bget?ec:		YP_002344776.1	http://www.ncbi.nlm.nih.gov/gene?term=	YP_002344776.1	905681	COG0251J	CLSK879234	http://www.ncbi.nlm.nih.gov/cdd/?term=	CLSK879234
cj1636c	+						Cj1636c			rnhA	ribonuclease H	rnhA	Transport and binding proteins	Amino acids, peptides and amines			http://www.genome.jp/dbget-bin/www_bget?ec:		YP_002343863.1	http://www.ncbi.nlm.nih.gov/gene?term=	YP_002343863.1	904750	COG0488R	CLSK872460	http://www.ncbi.nlm.nih.gov/cdd/?term=	CLSK872460
cj1543	+						Cj1543	-2.43896	X	putative allophanate hydrolase subunit 2	hypothetical protein	Cj1543	Transport and binding proteins	Anions			http://www.genome.jp/dbget-bin/www_bget?ec:		YP_002343907.1	http://www.ncbi.nlm.nih.gov/gene?term=	YP_002343907.1	904801	COG0250K	PRK05609	http://www.ncbi.nlm.nih.gov/cdd/?term=	PRK05609
cj0076c	+	1	1				Cj0076c			L-lactate permease	L-lactate permease	lctP	Transport and binding proteins	Carbohydrates, organic alcohols, and acids		5.3.1.-	http://www.genome.jp/dbget-bin/www_bget?ec:	5.3.1.-	YP_002344540.1	http://www.ncbi.nlm.nih.gov/gene?term=	YP_002344540.1	905439	COG0279G	PRK13937	http://www.ncbi.nlm.nih.gov/cdd/?term=	PRK13937
cj0088	+	1					Cj0088			anaerobic C4-dicarboxylate transporter	anaerobic C4-dicarboxylate transporter	dcuA	Transport and binding proteins	Carbohydrates, organic alcohols, and acids		5.1.3.13	http://www.genome.jp/dbget-bin/www_bget?ec:	5.1.3.13	YP_002344813.1	http://www.ncbi.nlm.nih.gov/gene?term=	YP_002344813.1	905719	COG1898M	CLSK879255	http://www.ncbi.nlm.nih.gov/cdd/?term=	CLSK879255
cj0683	-		1	1	1	1	Cj0683			putative periplasmic protein	putative periplasmic protein	Cj0683	Transport and binding proteins	Carbohydrates, organic alcohols, and acids		1.3.1.6	http://www.genome.jp/dbget-bin/www_bget?ec:	1.3.1.6	YP_002343846.1	http://www.ncbi.nlm.nih.gov/gene?term=	YP_002343846.1	904733	COG1053C	PRK08626	http://www.ncbi.nlm.nih.gov/cdd/?term=	PRK08626
cj0012c	+		1	1	1	1	Cj0012c			non-haem iron protein	non-haem iron protein	Cj0012c	Transport and binding proteins	Cations and iron carrying compounds		2.5.1.54	http://www.genome.jp/dbget-bin/www_bget?ec:	2.5.1.54	YP_002344134.1	http://www.ncbi.nlm.nih.gov/gene?term=	YP_002344134.1	905033	COG3200E	CLSK863098	http://www.ncbi.nlm.nih.gov/cdd/?term=	CLSK863098
cj0173c	-			1	1		Cj0173c			putative iron-uptake ABC transporter ATP-binding protein	putative iron-uptake ABC transport system ATP-binding protein	Cj0173c	Transport and binding proteins	Cations and iron carrying compounds			http://www.genome.jp/dbget-bin/www_bget?ec:		YP_002344101.1	http://www.ncbi.nlm.nih.gov/gene?term=	YP_002344101.1	905001	-	CLSK878893	http://www.ncbi.nlm.nih.gov/cdd/?term=	CLSK878893
cj0175c	-		1				Cj0175c			putative iron-uptake ABC transporter,periplasmic iron-binding protein	putative iron-uptake ABC transport system periplasmic iron-binding protein	Cj0175c	Transport and binding proteins	Cations and iron carrying compounds			http://www.genome.jp/dbget-bin/www_bget?ec:		YP_002344178.1	http://www.ncbi.nlm.nih.gov/gene?term=	YP_002344178.1	905081	COG1464P	CLSK878922	http://www.ncbi.nlm.nih.gov/cdd/?term=	CLSK878922
cj0243c	+		1	1	1	1	Cj0243c			hypothetical protein Cj0243c	hypothetical protein	Cj0243c	Transport and binding proteins	Cations and iron carrying compounds			http://www.genome.jp/dbget-bin/www_bget?ec:		YP_002344744.1	http://www.ncbi.nlm.nih.gov/gene?term=	YP_002344744.1	905649	-	CLSK872305	http://www.ncbi.nlm.nih.gov/cdd/?term=	CLSK872305
cj0264c	+	1	1	1	1		Cj0264c			molybdopterin containing oxidoreductase	molybdopterin-containing oxidoreductase	Cj0264c	Transport and binding proteins	Cations and iron carrying compounds			http://www.genome.jp/dbget-bin/www_bget?ec:		YP_002344879.1	http://www.ncbi.nlm.nih.gov/gene?term=	YP_002344879.1	905787	COG2391R	PRK11099	http://www.ncbi.nlm.nih.gov/cdd/?term=	PRK11099
cj0623							Cj0623	-1.6	X				Transport and binding proteins	Cations and iron carrying compounds		1.6.5.3	http://www.genome.jp/dbget-bin/www_bget?ec:	1.6.5.3	YP_002344948.1	http://www.ncbi.nlm.nih.gov/gene?term=	YP_002344948.1	905849	COG0838C	PRK08489	http://www.ncbi.nlm.nih.gov/cdd/?term=	PRK08489
cj1264c	+	1	1	1	1		Cj1264c			putative hydrogenase maturation protease	putative hydrogenase maturation protease	hydD	Transport and binding proteins	Cations and iron carrying compounds			http://www.genome.jp/dbget-bin/www_bget?ec:		YP_002344965.1	http://www.ncbi.nlm.nih.gov/gene?term=	YP_002344965.1	905866	COG0203J	PRK05591	http://www.ncbi.nlm.nih.gov/cdd/?term=	PRK05591
cj1358c	+		1				Cj1358c			putative periplasmic cytochrome C	putative periplasmic cytochrome C	Cj1358c	Transport and binding proteins	Cations and iron carrying compounds			http://www.genome.jp/dbget-bin/www_bget?ec:		YP_002345066.1	http://www.ncbi.nlm.nih.gov/gene?term=	YP_002345066.1	905974	COG0197J	PRK09203	http://www.ncbi.nlm.nih.gov/cdd/?term=	PRK09203
cj1662	+	1				1	Cj1662			Cj1662	putative integral membrane protein	Cj1662	Transport and binding proteins	Cations and iron carrying compounds			http://www.genome.jp/dbget-bin/www_bget?ec:		YP_002345029.1	http://www.ncbi.nlm.nih.gov/gene?term=	YP_002345029.1	905933	COG4591M	CLSK879357	http://www.ncbi.nlm.nih.gov/cdd/?term=	CLSK879357
cj0109	-		1	1	1	1	Cj0109			putative MotA/TolQ/ExbB proton channel family protein	exbB	exbB3	Transport and binding proteins	Other			http://www.genome.jp/dbget-bin/www_bget?ec:		YP_002343709.1	http://www.ncbi.nlm.nih.gov/gene?term=	YP_002343709.1	904592	-	CLSK878715	http://www.ncbi.nlm.nih.gov/cdd/?term=	CLSK878715
cj0203	+						Cj0203			putative citrate transporter	putative transmembrane transport protein	Cj0203	Transport and binding proteins	Other			http://www.genome.jp/dbget-bin/www_bget?ec:		YP_002344315.1	http://www.ncbi.nlm.nih.gov/gene?term=	YP_002344315.1	905216	COG1966T	CLSK2395801	http://www.ncbi.nlm.nih.gov/cdd/?term=	CLSK2395801
cj0427						1	Cj0427	-2.6					Transport and binding proteins	Other			http://www.genome.jp/dbget-bin/www_bget?ec:		YP_002343803.1	http://www.ncbi.nlm.nih.gov/gene?term=	YP_002343803.1	904689	COG0841V	CLSK878756	http://www.ncbi.nlm.nih.gov/cdd/?term=	CLSK878756
cj0757	-	1	1	1			Cj0757			heat-inducible transcription repressor	heat-inducible transcription repressor	hrcA	Transport and binding proteins	Other		4.2.1.-	http://www.genome.jp/dbget-bin/www_bget?ec:	4.2.1.-	YP_002343715.1	http://www.ncbi.nlm.nih.gov/gene?term=	YP_002343715.1	904598	COG0764I	PRK00006	http://www.ncbi.nlm.nih.gov/cdd/?term=	PRK00006
cj0954c	+						Cj0954c			putative DnaJ-like protein	putative dnaJ-like protein	Cj0954c	Transport and binding proteins	Other			http://www.genome.jp/dbget-bin/www_bget?ec:		YP_002344880.1	http://www.ncbi.nlm.nih.gov/gene?term=	YP_002344880.1	905791	COG0425O	PRK11018	http://www.ncbi.nlm.nih.gov/cdd/?term=	PRK11018
cj1190c	+		1				Cj1190c	-6.58012		bipartate energy taxis response protein CetA	putative MCP-domain signal transduction protein	Cj1190c	Transport and binding proteins	Other		2.1.1.-	http://www.genome.jp/dbget-bin/www_bget?ec:	2.1.1.-	YP_002344510.1	http://www.ncbi.nlm.nih.gov/gene?term=	YP_002344510.1	905408	COG2264J	PRK00517	http://www.ncbi.nlm.nih.gov/cdd/?term=	PRK00517
cj1388	+			1			Cj1388			putative endoribonuclease L-PSP	hypothetical protein	Cj1388	Transport and binding proteins	Other			http://www.genome.jp/dbget-bin/www_bget?ec:		YP_002345074.1	http://www.ncbi.nlm.nih.gov/gene?term=	YP_002345074.1	905982	COG0051J	PRK00596	http://www.ncbi.nlm.nih.gov/cdd/?term=	PRK00596
cj1591	+						Cj1591			50S ribosomal protein L36	50S ribosomal protein L36	rpmJ	Transport and binding proteins	Other			http://www.genome.jp/dbget-bin/www_bget?ec:		YP_002343484.1	http://www.ncbi.nlm.nih.gov/gene?term=	YP_002343484.1	904330	COG1592C	CLSK878599	http://www.ncbi.nlm.nih.gov/cdd/?term=	CLSK878599
cj1644	-						Cj1644	-2.196		ispA	geranyltranstransferase	ispA	Transport and binding proteins	Other			http://www.genome.jp/dbget-bin/www_bget?ec:		YP_002344148.1	http://www.ncbi.nlm.nih.gov/gene?term=	YP_002344148.1	905048	COG4132R	CLSK2300823	http://www.ncbi.nlm.nih.gov/cdd/?term=	CLSK2300823
cj1682c	-		1	1	1	1	Cj1682c			gltA	citrate synthase	gltA	Transport and binding proteins	Other			http://www.genome.jp/dbget-bin/www_bget?ec:		YP_002345031.1	http://www.ncbi.nlm.nih.gov/gene?term=	YP_002345031.1	905935	COG1136V	CLSK879359	http://www.ncbi.nlm.nih.gov/cdd/?term=	CLSK879359
cj1690c	+						Cj1690c			rpsE	30S ribosomal protein S5	rpsE	Transport and binding proteins	Other			http://www.genome.jp/dbget-bin/www_bget?ec:		YP_002344913.1	http://www.ncbi.nlm.nih.gov/gene?term=	YP_002344913.1	905823	COG1540R	PRK05406	http://www.ncbi.nlm.nih.gov/cdd/?term=	PRK05406
cj1691c	+						Cj1691c	4.8	x	rplR	50S ribosomal protein L18	rplR	Transport and binding proteins	Other			http://www.genome.jp/dbget-bin/www_bget?ec:		YP_002343936.1	http://www.ncbi.nlm.nih.gov/gene?term=	YP_002343936.1	904833	COG0673R	CLSK878815	http://www.ncbi.nlm.nih.gov/cdd/?term=	CLSK878815
cj0126c	+						Cj0126c			hypothetical protein Cj0126c	hypothetical protein	Cj0126c	Unclassified	Role category not yet assigned			http://www.genome.jp/dbget-bin/www_bget?ec:		YP_002343812.1	http://www.ncbi.nlm.nih.gov/gene?term=	YP_002343812.1	904698	-	CLSK878759	http://www.ncbi.nlm.nih.gov/cdd/?term=	CLSK878759
cj0273	+		1	1	1	1	Cj0273			(3R)-hydroxymyristoyl-ACP dehydratase	(3R)-hydroxymyristoyl ACP dehydratase	fabZ	Unclassified	Role category not yet assigned			http://www.genome.jp/dbget-bin/www_bget?ec:		YP_002343513.1	http://www.ncbi.nlm.nih.gov/gene?term=	YP_002343513.1	904379	COG1843N	PRK12812	http://www.ncbi.nlm.nih.gov/cdd/?term=	PRK12812
cj1513c	+					1	Cj1513c			putative periplasmic protein	possible periplasmic protein	Cj1513c	Unclassified	Role category not yet assigned			http://www.genome.jp/dbget-bin/www_bget?ec:		YP_002344977.1	http://www.ncbi.nlm.nih.gov/gene?term=	YP_002344977.1	905875	COG0745TK	CLSK872360	http://www.ncbi.nlm.nih.gov/cdd/?term=	CLSK872360
cj1544c	+						Cj1544c			putative integral membrane protein	putative integral membrane protein	Cj1544c	Unclassified	Role category not yet assigned			http://www.genome.jp/dbget-bin/www_bget?ec:		YP_002344547.1	http://www.ncbi.nlm.nih.gov/gene?term=	YP_002344547.1	905446	COG1158K	PRK09376	http://www.ncbi.nlm.nih.gov/cdd/?term=	PRK09376
cj0039c	+		1	1	1		cj0039c			GTP-binding protein TypA	GTP-binding protein typA homolog	typA	Unknown function	General		4.2.1.24	http://www.genome.jp/dbget-bin/www_bget?ec:	4.2.1.24	YP_002344390.1	http://www.ncbi.nlm.nih.gov/gene?term=	YP_002344390.1	905286	COG0113H	PRK09283	http://www.ncbi.nlm.nih.gov/cdd/?term=	PRK09283
cj0135	+		1				Cj0135			hypothetical protein Cj0135	hypothetical protein	Cj0135	Unknown function	General			http://www.genome.jp/dbget-bin/www_bget?ec:		YP_002343860.1	http://www.ncbi.nlm.nih.gov/gene?term=	YP_002343860.1	904747	-		http://www.ncbi.nlm.nih.gov/cdd/?term=
cj0505c	+		1	1			Cj0505c			putative DegT family aminotransferase	putative aminotransferase (degT family)	Cj0505c	Unknown function	Enzymes of unknown specificity			http://www.genome.jp/dbget-bin/www_bget?ec:		YP_002344655.1	http://www.ncbi.nlm.nih.gov/gene?term=	YP_002344655.1	905555	COG0680C	CLSK2767712	http://www.ncbi.nlm.nih.gov/cdd/?term=	CLSK2767712
cj1224	+		1	1	1	1	Cj1224	1.3		putative iron-binding protein	putative iron-binding protein	Cj1224	Unknown function	Enzymes of unknown specificity			http://www.genome.jp/dbget-bin/www_bget?ec:		YP_002344961.1	http://www.ncbi.nlm.nih.gov/gene?term=	YP_002344961.1	905825	COG0099J	PRK05179	http://www.ncbi.nlm.nih.gov/cdd/?term=	PRK05179
cj1592	+						Cj1592	-4.8	x	30S ribosomal protein S13	30S ribosomal protein S13	rpsM	Unknown function	Enzymes of unknown specificity			http://www.genome.jp/dbget-bin/www_bget?ec:		YP_002343631.1	http://www.ncbi.nlm.nih.gov/gene?term=	YP_002343631.1	904511	COG3842E	CLSK878670	http://www.ncbi.nlm.nih.gov/cdd/?term=	CLSK878670
cj1727c	+		1	1	1	1	Cj1727c	-3.884		metY	putative O-acetylhomoserine (thiol)-lyase	metY	Unknown function	Enzymes of unknown specificity		0	http://www.genome.jp/dbget-bin/www_bget?ec:		0	http://www.ncbi.nlm.nih.gov/gene?term=				0	http://www.ncbi.nlm.nih.gov/cdd/?term=
cj0008	-						Cj0008			hypothetical protein Cj0008	hypothetical protein	Cj0008	Unknown function	General		4.1.3.27	http://www.genome.jp/dbget-bin/www_bget?ec:	4.1.3.27	YP_002343783.1	http://www.ncbi.nlm.nih.gov/gene?term=	YP_002343783.1	904669	COG0147EH	CLSK878746	http://www.ncbi.nlm.nih.gov/cdd/?term=	CLSK878746
cj0553	-						Cj0553			putative integral membrane protein	putative integral membrane protein	Cj0553	Unknown function	General		1.6.5.3	http://www.genome.jp/dbget-bin/www_bget?ec:	1.6.5.3	YP_002344938.1	http://www.ncbi.nlm.nih.gov/gene?term=	YP_002344938.1	904491	COG0713C	CLSK879319	http://www.ncbi.nlm.nih.gov/cdd/?term=	CLSK879319
cj0612c	-		1	1	1	1	Cj0612c			ferritin	ferritin	cft	Unknown function	General		1.6.5.3	http://www.genome.jp/dbget-bin/www_bget?ec:	1.6.5.3	YP_002344946.1	http://www.ncbi.nlm.nih.gov/gene?term=	YP_002344946.1	905847	COG0852C	PRK08491	http://www.ncbi.nlm.nih.gov/cdd/?term=	PRK08491
cj0720c	+					1	Cj0720c			flagellin	flagellin	flaC	Unknown function	General			http://www.genome.jp/dbget-bin/www_bget?ec:		YP_002343969.1	http://www.ncbi.nlm.nih.gov/gene?term=	YP_002343969.1	905096	COG1014C	PRK08441	http://www.ncbi.nlm.nih.gov/cdd/?term=	PRK08441
cj1071	+						Cj1071	6.5	x	single-stranded DNA-binding protein	single-strand DNA-binding protein	ssb	Unknown function	General			http://www.genome.jp/dbget-bin/www_bget?ec:		YP_002343510.1	http://www.ncbi.nlm.nih.gov/gene?term=	YP_002343510.1	904374	COG1217T	CLSK872368	http://www.ncbi.nlm.nih.gov/cdd/?term=	CLSK872368
cj1541	-			1	1		Cj1541	-1.6	X	LamB/YcsF family protein	hypothetical protein	Cj1541	Unknown function	General		3.1.26.5	http://www.genome.jp/dbget-bin/www_bget?ec:	3.1.26.5	YP_002344358.1	http://www.ncbi.nlm.nih.gov/gene?term=	YP_002344358.1	905252	COG0594J	CLSK879014	http://www.ncbi.nlm.nih.gov/cdd/?term=	CLSK879014
cj1566c	-					1	Cj1566c			NADH dehydrogenase I chain N	NADH dehydrogenase I chain N	nuoN	Unknown function	General			http://www.genome.jp/dbget-bin/www_bget?ec:		YP_002344302.1	http://www.ncbi.nlm.nih.gov/gene?term=	YP_002344302.1	905201	COG1115E	CLSK878983	http://www.ncbi.nlm.nih.gov/cdd/?term=	CLSK878983
cj1624c	-						Cj1624c			sdaA	L-serine dehydratase	sdaA	Unknown function	General			http://www.genome.jp/dbget-bin/www_bget?ec:		YP_002343811.1	http://www.ncbi.nlm.nih.gov/gene?term=	YP_002343811.1	904697	COG1666S	PRK05412	http://www.ncbi.nlm.nih.gov/cdd/?term=	PRK05412
cj0485	+						Cj0485			short chain dehydrogenase	short chain dehydrogenase	Cj0485	Cellular processes	Other		1.3.99.1	http://www.genome.jp/dbget-bin/www_bget?ec:	1.3.99.1	YP_002343876.1	http://www.ncbi.nlm.nih.gov/gene?term=	YP_002343876.1	904764	COG2048C	CLSK878791	http://www.ncbi.nlm.nih.gov/cdd/?term=	CLSK878791
cj0491	+		1	1		1	Cj0491			30S ribosomal protein S12	30S ribosomal protein S12	rpsL	Protein synthesis	Ribosomal proteins synthesis and modification			http://www.genome.jp/dbget-bin/www_bget?ec:		YP_002344190.1	http://www.ncbi.nlm.nih.gov/gene?term=	YP_002344190.1	904951	COG3043C	CLSK878928	http://www.ncbi.nlm.nih.gov/cdd/?term=	CLSK878928
cj1199	-		1				Cj1199			putative iron/ascorbate-dependent oxidoreductase	putative iron/ascorbate-dependent oxidoreductase	Cj1199	Unknown function	Enzymes of unknown specificity			http://www.genome.jp/dbget-bin/www_bget?ec:		YP_002344859.1	http://www.ncbi.nlm.nih.gov/gene?term=	YP_002344859.1	905766	COG0103J	PRK00132	http://www.ncbi.nlm.nih.gov/cdd/?term=	PRK00132
cj1430c	+		1	1	1		Cj1430c			putative dTDP-4-dehydrorhamnose 3,5-epimerase	putative nucleotide-sugar epimerase/dehydratase	Cj1430c	Cell envelope	Biosynthesis and degradation of surface polysaccharides and lipopolysaccharides		6.1.1.11	http://www.genome.jp/dbget-bin/www_bget?ec:	6.1.1.11	YP_002343826.1	http://www.ncbi.nlm.nih.gov/gene?term=	YP_002343826.1	904712	COG0172J	PRK05431	http://www.ncbi.nlm.nih.gov/cdd/?term=	PRK05431

## Sheet: Upregulated for pivot table
Genes Significant in at least one pathway	Present after FP correction	7.5% v 5	7.5% v 15	7.5% v 30	7.5% v 60	7.5% v 1.88% Steady	CampyDB link	Proteomics at steady state	Proteomic uncertainty	Product Name	Description	Common Name	TiGR Functional Classification Main Role	TiGR Functional Classification Sub Role	Comments	EC		EC	Accession		Accession	GeneID	COG(s)	Protein Clusters		Protein Clusters
cj0346	+						Cj0346			anthranilate synthase component II	anthranilate synthase component II	trpD	Amino acid biosynthesis	Aromatic amino acid family		4.1.3.27	http://www.genome.jp/dbget-bin/www_bget?ec:	4.1.3.27	YP_002343784.1	http://www.ncbi.nlm.nih.gov/gene?term=	YP_002343784.1	904670	COG0547E	CLSK878747	http://www.ncbi.nlm.nih.gov/cdd/?term=	CLSK878747
cj0358	+						Cj0358	2.5	x	putative cytochrome C551 peroxidase	putative cytochrome C551 peroxidase	Cj0358	Amino acid biosynthesis	Aromatic amino acid family		1.11.1.5	http://www.genome.jp/dbget-bin/www_bget?ec:	1.11.1.5	YP_002343796.1	http://www.ncbi.nlm.nih.gov/gene?term=	YP_002343796.1	904682	COG1858P	CLSK872559	http://www.ncbi.nlm.nih.gov/cdd/?term=	CLSK872559
cj0717	-						Cj0717	1.8	x	putative ArsC family protein	hypothetical protein	Cj0717	Amino acid biosynthesis	Aromatic amino acid family			http://www.genome.jp/dbget-bin/www_bget?ec:		YP_002344135.1	http://www.ncbi.nlm.nih.gov/gene?term=	YP_002344135.1	905035	COG1393P	CLSK878903	http://www.ncbi.nlm.nih.gov/cdd/?term=	CLSK878903
cj1044c	+						Cj1044c			thiamine biosynthesis protein ThiH	thiamine biosynthesis protein ThiH	thiH	Amino acid biosynthesis	Aspartate family			http://www.genome.jp/dbget-bin/www_bget?ec:		YP_002344439.1	http://www.ncbi.nlm.nih.gov/gene?term=	YP_002344439.1	905336	COG1060HR	PRK09240	http://www.ncbi.nlm.nih.gov/cdd/?term=	PRK09240
							Cj1186	2.5					Amino acid biosynthesis	Aspartate family		0	http://www.genome.jp/dbget-bin/www_bget?ec:		0	http://www.ncbi.nlm.nih.gov/gene?term=				0	http://www.ncbi.nlm.nih.gov/cdd/?term=
cj0224	+		1	1	1	1	Cj0224			N-acetyl-gamma-glutamyl-phosphate reductase	N-acetyl-gamma-glutamyl-phosphate reductase	argC	Amino acid biosynthesis	Glutamate family		1.2.1.38	http://www.genome.jp/dbget-bin/www_bget?ec:	1.2.1.38	YP_002343667.1	http://www.ncbi.nlm.nih.gov/gene?term=	YP_002343667.1	906012	COG0002E	PRK00436	http://www.ncbi.nlm.nih.gov/cdd/?term=	PRK00436
cj0226	+		1	1	1		Cj0226	-1.3	x	acetylglutamate kinase	acetylglutamate kinase	argB	Amino acid biosynthesis	Glutamate family		2.7.2.8	http://www.genome.jp/dbget-bin/www_bget?ec:	2.7.2.8	YP_002343669.1	http://www.ncbi.nlm.nih.gov/gene?term=	YP_002343669.1	904554	COG0548E	PRK00942	http://www.ncbi.nlm.nih.gov/cdd/?term=	PRK00942
cj0272	+						Cj0272			hypothetical protein Cj0272	hypothetical protein	Cj0272	Amino acid biosynthesis	Pyruvate family			http://www.genome.jp/dbget-bin/www_bget?ec:		YP_002343714.1	http://www.ncbi.nlm.nih.gov/gene?term=	YP_002343714.1	904597	COG1636S	CLSK878718	http://www.ncbi.nlm.nih.gov/cdd/?term=	CLSK878718
		1	1	1			Cj0779	-2.6					Amino acid biosynthesis	Pyruvate family		0	http://www.genome.jp/dbget-bin/www_bget?ec:		0	http://www.ncbi.nlm.nih.gov/gene?term=				0	http://www.ncbi.nlm.nih.gov/cdd/?term=
							Cj0240c	-1.9	x				Amino acid biosynthesis	Pyruvate family		0	http://www.genome.jp/dbget-bin/www_bget?ec:		0	http://www.ncbi.nlm.nih.gov/gene?term=				0	http://www.ncbi.nlm.nih.gov/cdd/?term=
cj1439c	+						Cj1439c			UDP-galactopyranose mutase	UDP-galactopyranose mutase	glf	Amino acid biosynthesis	Serine family		5.4.99.9	http://www.genome.jp/dbget-bin/www_bget?ec:	5.4.99.9	YP_002344822.1	http://www.ncbi.nlm.nih.gov/gene?term=	YP_002344822.1	905728	COG0562M	CLSK879257	http://www.ncbi.nlm.nih.gov/cdd/?term=	CLSK879257
cj0880c	+						Cj0880c			hypothetical protein Cj0880c	hypothetical protein	Cj0880c	Biosynthesis of cofactors, prosthetic groups, and carriers	Heme, porphyrin, and cobalamin			http://www.genome.jp/dbget-bin/www_bget?ec:		YP_002344280.1	http://www.ncbi.nlm.nih.gov/gene?term=	YP_002344280.1	905170	-	CLSK878971	http://www.ncbi.nlm.nih.gov/cdd/?term=	CLSK878971
cj0998c	+						Cj0998c			putative periplasmic protein	putative periplasmic protein	Cj0998c	Biosynthesis of cofactors, prosthetic groups, and carriers	Heme, porphyrin, and cobalamin			http://www.genome.jp/dbget-bin/www_bget?ec:		YP_002344393.1	http://www.ncbi.nlm.nih.gov/gene?term=	YP_002344393.1	905289	-	CLSK879033	http://www.ncbi.nlm.nih.gov/cdd/?term=	CLSK879033
cj1661	+		1	1			Cj1661			Cj1661	putative ABC transporter permease	Cj1661	Biosynthesis of cofactors, prosthetic groups, and carriers	Menaquinone and ubiquinone			http://www.genome.jp/dbget-bin/www_bget?ec:		YP_002345029.1	http://www.ncbi.nlm.nih.gov/gene?term=	YP_002345029.1	905933	COG4591M	CLSK879357	http://www.ncbi.nlm.nih.gov/cdd/?term=	CLSK879357
cj0329c	+	1	1	1	1	1	Cj0329c			putative glycerol-3-phosphate acyltransferase PlsX	fatty acid/phospholipid synthesis protein	plsX	Biosynthesis of cofactors, prosthetic groups, and carriers	Molybdopterin			http://www.genome.jp/dbget-bin/www_bget?ec:		YP_002343767.1	http://www.ncbi.nlm.nih.gov/gene?term=	YP_002343767.1	904653	COG0416I	PRK05331	http://www.ncbi.nlm.nih.gov/cdd/?term=	PRK05331
cj0730	+						Cj0730			putative ABC transporter permease	putative ABC transport system permease	Cj0730	Biosynthesis of cofactors, prosthetic groups, and carriers	Molybdopterin			http://www.genome.jp/dbget-bin/www_bget?ec:		YP_002344148.1	http://www.ncbi.nlm.nih.gov/gene?term=	YP_002344148.1	905048	COG4132R	CLSK2300823	http://www.ncbi.nlm.nih.gov/cdd/?term=	CLSK2300823
cj0302c	-						Cj0302c			putative molybdenum-pterin binding protein	hypothetical protein	Cj0302c	Biosynthesis of cofactors, prosthetic groups, and carriers	Pantothenate and coenzyme A			http://www.genome.jp/dbget-bin/www_bget?ec:		YP_002343740.1	http://www.ncbi.nlm.nih.gov/gene?term=	YP_002343740.1	904626	COG3585H	CLSK878726	http://www.ncbi.nlm.nih.gov/cdd/?term=	CLSK878726
cj0836	-			1	1		Cj0836			methylated-DNA--protein-cysteine methyltransferase	methylated-DNA--protein-cysteine methyltransferase	ogt	Biosynthesis of cofactors, prosthetic groups, and carriers	Pyridine nucleotides		2.1.1.63	http://www.genome.jp/dbget-bin/www_bget?ec:	2.1.1.63	YP_002344243.1	http://www.ncbi.nlm.nih.gov/gene?term=	YP_002344243.1	904456	COG0350L	CLSK878950	http://www.ncbi.nlm.nih.gov/cdd/?term=	CLSK878950
cj1016c	+						Cj1016c			branched-chain amino-acid ABC transporter permease	putative branched-chain amino-acid ABC transport system permease protein	livM	Biosynthesis of cofactors, prosthetic groups, and carriers	Riboflavin, FMN, and FAD			http://www.genome.jp/dbget-bin/www_bget?ec:		YP_002344411.1	http://www.ncbi.nlm.nih.gov/gene?term=	YP_002344411.1	905308	COG4177E	CLSK879044	http://www.ncbi.nlm.nih.gov/cdd/?term=	CLSK879044
cj1070	+						Cj1070			30S ribosomal protein S6	30S ribosomal protein S6	rpsF	Biosynthesis of cofactors, prosthetic groups, and carriers	Thiamine			http://www.genome.jp/dbget-bin/www_bget?ec:		YP_002344463.1	http://www.ncbi.nlm.nih.gov/gene?term=	YP_002344463.1	905361	COG0360J	PRK00453	http://www.ncbi.nlm.nih.gov/cdd/?term=	PRK00453
cj0042	-						Cj0042			flagellar basal body rod modification protein	putative flagellar hook assembly protein	flgD	Cell envelope	Surface structures			http://www.genome.jp/dbget-bin/www_bget?ec:		YP_002343513.1	http://www.ncbi.nlm.nih.gov/gene?term=	YP_002343513.1	904379	COG1843N	PRK12812	http://www.ncbi.nlm.nih.gov/cdd/?term=	PRK12812
cj0275	+						Cj0275			ATP-dependent protease ATP-binding subunit ClpX	ATP-dependent protease ATP-binding subunit	clpX	Cell envelope	Biosynthesis and degradation of surface polysaccharides and lipopolysaccharides			http://www.genome.jp/dbget-bin/www_bget?ec:		YP_002343717.1	http://www.ncbi.nlm.nih.gov/gene?term=	YP_002343717.1	904600	COG1219O	PRK05342	http://www.ncbi.nlm.nih.gov/cdd/?term=	PRK05342
cj1156	+						Cj1156			transcription termination factor Rho	transcription termination factor Rho	rho	Cell envelope	Biosynthesis and degradation of surface polysaccharides and lipopolysaccharides			http://www.genome.jp/dbget-bin/www_bget?ec:		YP_002344547.1	http://www.ncbi.nlm.nih.gov/gene?term=	YP_002344547.1	905446	COG1158K	PRK09376	http://www.ncbi.nlm.nih.gov/cdd/?term=	PRK09376
cj1462	-						Cj1462			flagellar basal body P-ring protein	flagellar P-ring protein precursor	flgI	Cell envelope	Biosynthesis and degradation of surface polysaccharides and lipopolysaccharides			http://www.genome.jp/dbget-bin/www_bget?ec:		YP_002344844.1	http://www.ncbi.nlm.nih.gov/gene?term=	YP_002344844.1	905750	COG1706N	PRK05303	http://www.ncbi.nlm.nih.gov/cdd/?term=	PRK05303
cj1475c	+		1	1			Cj1475c			hypothetical protein Cj1475c	hypothetical protein	Cj1475c	Cell envelope	Biosynthesis and degradation of surface polysaccharides and lipopolysaccharides			http://www.genome.jp/dbget-bin/www_bget?ec:		YP_002344855.1	http://www.ncbi.nlm.nih.gov/gene?term=	YP_002344855.1	905762	-	CLSK879278	http://www.ncbi.nlm.nih.gov/cdd/?term=	CLSK879278
cj1476c	+						Cj1476c	-2.3 or 3.9 or 5.6	X	pyruvate-flavodoxin oxidoreductase	pyruvate-flavodoxin oxidoreductase	Cj1476c	Cell envelope	Biosynthesis and degradation of surface polysaccharides and lipopolysaccharides			http://www.genome.jp/dbget-bin/www_bget?ec:		YP_002344856.1	http://www.ncbi.nlm.nih.gov/gene?term=	YP_002344856.1	905763	COG0674C	CLSK869636	http://www.ncbi.nlm.nih.gov/cdd/?term=	CLSK869636
cj0033	-						Cj0033			putative integral membrane protein	putative integral membrane protein	Cj0033	Cell envelope	Other			http://www.genome.jp/dbget-bin/www_bget?ec:		YP_002343504.1	http://www.ncbi.nlm.nih.gov/gene?term=	YP_002343504.1	904331	-	CLSK878609	http://www.ncbi.nlm.nih.gov/cdd/?term=	CLSK878609
cj0034c	+						Cj0034c			putative periplasmic protein	putative periplasmic protein	Cj0034c	Cell envelope	Other			http://www.genome.jp/dbget-bin/www_bget?ec:		YP_002343505.1	http://www.ncbi.nlm.nih.gov/gene?term=	YP_002343505.1	904372	COG2859S	CLSK878610	http://www.ncbi.nlm.nih.gov/cdd/?term=	CLSK878610
cj0057	+						Cj0057	-4	x	putative periplasmic protein	putative periplasmic protein	Cj0057	Cell envelope	Other			http://www.genome.jp/dbget-bin/www_bget?ec:		YP_002343521.1	http://www.ncbi.nlm.nih.gov/gene?term=	YP_002343521.1	904388	-	CLSK878623	http://www.ncbi.nlm.nih.gov/cdd/?term=	CLSK878623
cj0168c	+						Cj0168c			putative periplasmic protein	putative periplasmic protein	Cj0168c	Cell envelope	Other			http://www.genome.jp/dbget-bin/www_bget?ec:		YP_002343627.1	http://www.ncbi.nlm.nih.gov/gene?term=	YP_002343627.1	904507	-	CLSK878668	http://www.ncbi.nlm.nih.gov/cdd/?term=	CLSK878668
cj0200c	+						Cj0200c			putative periplasmic protein	putative periplasmic protein	Cj0200c	Cell envelope	Other			http://www.genome.jp/dbget-bin/www_bget?ec:		YP_002343658.1	http://www.ncbi.nlm.nih.gov/gene?term=	YP_002343658.1	904543	-	CLSK878686	http://www.ncbi.nlm.nih.gov/cdd/?term=	CLSK878686
cj0269c	+		1	1	1		Cj0269c			branched-chain amino acid aminotransferase	branched-chain amino acid aminotransferase	ilvE	Cell envelope	Other		2.6.1.42	http://www.genome.jp/dbget-bin/www_bget?ec:	2.6.1.42	YP_002343711.1	http://www.ncbi.nlm.nih.gov/gene?term=	YP_002343711.1	904594	COG0115EH	PRK06606	http://www.ncbi.nlm.nih.gov/cdd/?term=	PRK06606
cj0345	-						Cj0345	-1.8	x	putative anthranilate synthase component I	putative anthranilate synthase component I	trpE	Cell envelope	Other		4.1.3.27	http://www.genome.jp/dbget-bin/www_bget?ec:	4.1.3.27	YP_002343783.1	http://www.ncbi.nlm.nih.gov/gene?term=	YP_002343783.1	904669	COG0147EH	CLSK878746	http://www.ncbi.nlm.nih.gov/cdd/?term=	CLSK878746
cj0389	+						Cj0389			seryl-tRNA synthetase	seryl-tRNA synthetase	serS	Cell envelope	Other		6.1.1.11	http://www.genome.jp/dbget-bin/www_bget?ec:	6.1.1.11	YP_002343826.1	http://www.ncbi.nlm.nih.gov/gene?term=	YP_002343826.1	904712	COG0172J	PRK05431	http://www.ncbi.nlm.nih.gov/cdd/?term=	PRK05431
cj0425	+						Cj0425			putative periplasmic protein	putative periplasmic protein	Cj0425	Cell envelope	Other			http://www.genome.jp/dbget-bin/www_bget?ec:		YP_002343862.1	http://www.ncbi.nlm.nih.gov/gene?term=	YP_002343862.1	904749	-		http://www.ncbi.nlm.nih.gov/cdd/?term=
cj0426	-						Cj0426	1.3	x	putative ABC transporter ATP-binding protein	ABC transporter ATP-binding protein	Cj0426	Cell envelope	Other			http://www.genome.jp/dbget-bin/www_bget?ec:		YP_002343863.1	http://www.ncbi.nlm.nih.gov/gene?term=	YP_002343863.1	904750	COG0488R	CLSK872460	http://www.ncbi.nlm.nih.gov/cdd/?term=	CLSK872460
cj0554	-						Cj0554			hypothetical protein Cj0554	hypothetical protein	Cj0554	Cell envelope	Other			http://www.genome.jp/dbget-bin/www_bget?ec:		YP_002343985.1	http://www.ncbi.nlm.nih.gov/gene?term=	YP_002343985.1	904341	-	CLSK878832	http://www.ncbi.nlm.nih.gov/cdd/?term=	CLSK878832
cj0597	+						Cj0597			fructose-bisphosphate aldolase	fructose-bisphosphate aldolase	fba	Cell envelope	Other		4.1.2.13	http://www.genome.jp/dbget-bin/www_bget?ec:	4.1.2.13	YP_002344027.1	http://www.ncbi.nlm.nih.gov/gene?term=	YP_002344027.1	904922	COG0191G	PRK09197	http://www.ncbi.nlm.nih.gov/cdd/?term=	PRK09197
cj0696	+		1	1	1		Cj0696			cell division protein FtsZ	cell division protein FtsZ	ftsZ	Cell envelope	Other			http://www.genome.jp/dbget-bin/www_bget?ec:		YP_002344114.1	http://www.ncbi.nlm.nih.gov/gene?term=	YP_002344114.1	905015	COG0206D	PRK09330	http://www.ncbi.nlm.nih.gov/cdd/?term=	PRK09330
cj0778	-						Cj0778			major antigenic peptide PEB2	major antigenic peptide PEB2	peb2	Cell envelope	Other			http://www.genome.jp/dbget-bin/www_bget?ec:		YP_002344185.1	http://www.ncbi.nlm.nih.gov/gene?term=	YP_002344185.1	905087	COG4588R	CLSK874122	http://www.ncbi.nlm.nih.gov/cdd/?term=	CLSK874122
cj0780	+						Cj0780	2.4		nitrate reductase catalytic subunit	periplasmic nitrate reductase	napA	Cell envelope	Other		1.7.99.4	http://www.genome.jp/dbget-bin/www_bget?ec:	1.7.99.4	YP_002344187.1	http://www.ncbi.nlm.nih.gov/gene?term=	YP_002344187.1	905089	COG0243C	PRK13532	http://www.ncbi.nlm.nih.gov/cdd/?term=	PRK13532
cj0865	+		1	1	1	1	Cj0865			putative disulfide oxidoreductase	putative disulfide oxidoreductase	dsbB	Cell envelope	Other			http://www.genome.jp/dbget-bin/www_bget?ec:		YP_002344272.1	http://www.ncbi.nlm.nih.gov/gene?term=	YP_002344272.1	905166	COG1495O	PRK04307	http://www.ncbi.nlm.nih.gov/cdd/?term=	PRK04307
cj0920c	-						Cj0920c			putative ABC-type amino-acid transporter permease	putative ABC-type amino-acid transporter permease protein	Cj0920c	Cell envelope	Other			http://www.genome.jp/dbget-bin/www_bget?ec:		YP_002344318.1	http://www.ncbi.nlm.nih.gov/gene?term=	YP_002344318.1	905218	COG0765E	CLSK2462485	http://www.ncbi.nlm.nih.gov/cdd/?term=	CLSK2462485
cj0995c	-		1	1	1		Cj0995c			delta-aminolevulinic acid dehydratase	delta-aminolevulinic acid dehydratase	hemB	Cell envelope	other		4.2.1.24	http://www.genome.jp/dbget-bin/www_bget?ec:	4.2.1.24	YP_002344390.1	http://www.ncbi.nlm.nih.gov/gene?term=	YP_002344390.1	905286	COG0113H	PRK09283	http://www.ncbi.nlm.nih.gov/cdd/?term=	PRK09283
cj0996	+		1	1	1		Cj0996			GTP cyclohydrolase II	GTP cyclohydrolase II protein	ribA	Cell envelope	Other		3.5.4.25	http://www.genome.jp/dbget-bin/www_bget?ec:	3.5.4.25	YP_002344391.1	http://www.ncbi.nlm.nih.gov/gene?term=	YP_002344391.1	905287	COG0807H	PRK00393	http://www.ncbi.nlm.nih.gov/cdd/?term=	PRK00393
cj1023c	-		1	1			Cj1023c			aspartate-semialdehyde dehydrogenase	aspartate-semialdehyde dehydrogenase	asd	Cell envelope	Other		1.2.1.11	http://www.genome.jp/dbget-bin/www_bget?ec:	1.2.1.11	YP_002344418.1	http://www.ncbi.nlm.nih.gov/gene?term=	YP_002344418.1	905315	COG0136E	PRK14874	http://www.ncbi.nlm.nih.gov/cdd/?term=	PRK14874
cj1144c	+						Cj1144c					Cj1144c	Cell envelope	Other		0	http://www.genome.jp/dbget-bin/www_bget?ec:		0	http://www.ncbi.nlm.nih.gov/gene?term=				0	http://www.ncbi.nlm.nih.gov/cdd/?term=
cj1172c	+						Cj1175c			hypothetical protein Cj1172c	hypothetical protein	Cj1172c	Cell envelope	Other			http://www.genome.jp/dbget-bin/www_bget?ec:		YP_002344563.1	http://www.ncbi.nlm.nih.gov/gene?term=	YP_002344563.1	905462	COG0217S	PRK12378	http://www.ncbi.nlm.nih.gov/cdd/?term=	PRK12378
cj1180c	+						Cj1180c			putative ABC transporter ATP-binding protein	putative ABC transporter ATP binding protein	Cj1180c	Cell envelope	Other			http://www.genome.jp/dbget-bin/www_bget?ec:		YP_002344571.1	http://www.ncbi.nlm.nih.gov/gene?term=	YP_002344571.1	905470	COG1136V	CLSK872294	http://www.ncbi.nlm.nih.gov/cdd/?term=	CLSK872294
cj1225	+		1				Cj1225			hypothetical protein Cj1225	hypothetical protein	Cj1225	Cell envelope	Other			http://www.genome.jp/dbget-bin/www_bget?ec:		YP_002344616.1	http://www.ncbi.nlm.nih.gov/gene?term=	YP_002344616.1	905515	COG4710R	CLSK879150	http://www.ncbi.nlm.nih.gov/cdd/?term=	CLSK879150
cj1266c	+						Cj1266c			Ni/Fe-hydrogenase large subunit	Ni/Fe-hydrogenase large subunit	hydB	Cell envelope	Other		1.12.5.1	http://www.genome.jp/dbget-bin/www_bget?ec:	1.12.5.1	YP_002344657.1	http://www.ncbi.nlm.nih.gov/gene?term=	YP_002344657.1	905557	COG0374C	CLSK872401	http://www.ncbi.nlm.nih.gov/cdd/?term=	CLSK872401
cj1375	+		1	1	1		Cj1375			putative multidrug efflux transporter	putative efflux protein	Cj1375	Cell envelope	Other			http://www.genome.jp/dbget-bin/www_bget?ec:		YP_002344763.1	http://www.ncbi.nlm.nih.gov/gene?term=	YP_002344763.1	905668	COG2814G	CLSK872519	http://www.ncbi.nlm.nih.gov/cdd/?term=	CLSK872519
cj1493c	+	1	1	1	1		Cj1493c			putative integral membrane protein	putative integral membrane protein	Cj1493c	Cell envelope	Other			http://www.genome.jp/dbget-bin/www_bget?ec:		YP_002344873.1	http://www.ncbi.nlm.nih.gov/gene?term=	YP_002344873.1	905783	COG2836S	CLSK879288	http://www.ncbi.nlm.nih.gov/cdd/?term=	CLSK879288
cj1500	+		1	1	1		Cj1500			putative inner membrane protein	putative integral membrane protein	Cj1500	Cell envelope	Other			http://www.genome.jp/dbget-bin/www_bget?ec:		YP_002344879.1	http://www.ncbi.nlm.nih.gov/gene?term=	YP_002344879.1	905787	COG2391R	PRK11099	http://www.ncbi.nlm.nih.gov/cdd/?term=	PRK11099
cj1502c	+						Cj1502c			putative sodium/proline symporter	sodium/proline symporter	putP	Cell envelope	Other			http://www.genome.jp/dbget-bin/www_bget?ec:		YP_002344881.1	http://www.ncbi.nlm.nih.gov/gene?term=	YP_002344881.1	905789	COG0591ER	CLSK872262	http://www.ncbi.nlm.nih.gov/cdd/?term=	CLSK872262
cj1503c	+		1	1	1		Cj1503c	-6.7		putative proline dehydrogenase/delta-1-pyrroline-5-carboxylate dehydrogenase	putative proline dehydrogenase/delta-1-pyrroline-5-carboxylate dehydrogenase	putA	Cell envelope	Other		1.5.99.8	http://www.genome.jp/dbget-bin/www_bget?ec:	1.5.99.8	YP_002344882.1	http://www.ncbi.nlm.nih.gov/gene?term=	YP_002344882.1	905792	COG1012C	CLSK872263	http://www.ncbi.nlm.nih.gov/cdd/?term=	CLSK872263
cj1537c	+		1	1	1		Cj1537c	-6.39113		acetyl-CoA synthetase	acetyl-coenzyme A synthetase	acs	Cell envelope	Other		6.2.1.1	http://www.genome.jp/dbget-bin/www_bget?ec:	6.2.1.1	YP_002344909.1	http://www.ncbi.nlm.nih.gov/gene?term=	YP_002344909.1	905819	COG0365I	PRK00174	http://www.ncbi.nlm.nih.gov/cdd/?term=	PRK00174
cj1567c	-						Cj1567c			NADH dehydrogenase I chain M	NADH dehydrogenase I chain M	nuoM	Cell envelope	Other		1.6.5.3	http://www.genome.jp/dbget-bin/www_bget?ec:	1.6.5.3	YP_002344936.1	http://www.ncbi.nlm.nih.gov/gene?term=	YP_002344936.1	905840	COG1008C	CLSK879318	http://www.ncbi.nlm.nih.gov/cdd/?term=	CLSK879318
cj1663	-				1		Cj1663			Cj1663	putative ABC transporter ATP-binding protein	Cj1663	Cell envelope	Other			http://www.genome.jp/dbget-bin/www_bget?ec:		YP_002345031.1	http://www.ncbi.nlm.nih.gov/gene?term=	YP_002345031.1	905935	COG1136V	CLSK879359	http://www.ncbi.nlm.nih.gov/cdd/?term=	CLSK879359
cj0913c	-						Cj0913c	2.9	x	DNA-binding protein HU	DNA-binding protein HU homolog	hupB	Cell envelope	Surface structures			http://www.genome.jp/dbget-bin/www_bget?ec:		YP_002344311.1	http://www.ncbi.nlm.nih.gov/gene?term=	YP_002344311.1	905212	COG0776L	CLSK878989	http://www.ncbi.nlm.nih.gov/cdd/?term=	CLSK878989
cj1357c	+						Cj1357c	3.9	X	putative periplasmic cytochrome C	putative periplasmic cytochrome C	Cj1357c	Cell envelope	Surface structures		1.7.2.2	http://www.genome.jp/dbget-bin/www_bget?ec:	1.7.2.2	YP_002344745.1	http://www.ncbi.nlm.nih.gov/gene?term=	YP_002344745.1	905650	COG3303P	CLSK879216	http://www.ncbi.nlm.nih.gov/cdd/?term=	CLSK879216
cj0064c	+						Cj0064c			flagellar biosynthesis regulator FlhF	flagellar biosynthesis protein	flhF	Cell envelope	Biosynthesis and degradation of surface polysaccharides and lipopolysaccharides			http://www.genome.jp/dbget-bin/www_bget?ec:		YP_002343528.1	http://www.ncbi.nlm.nih.gov/gene?term=	YP_002343528.1	904464	COG1419N	PRK05703	http://www.ncbi.nlm.nih.gov/cdd/?term=	PRK05703
cj0089	-			1	1		Cj0089			putative lipoprotein	putative lipoprotein	Cj0089	Cell envelope	Other			http://www.genome.jp/dbget-bin/www_bget?ec:		YP_002343549.1	http://www.ncbi.nlm.nih.gov/gene?term=	YP_002343549.1	904416	COG3014S	CLSK878637	http://www.ncbi.nlm.nih.gov/cdd/?term=	CLSK878637
cj0090	+			1	1		Cj0090			putative lipoprotein	putative lipoprotein	Cj0090	Cell envelope	Other			http://www.genome.jp/dbget-bin/www_bget?ec:		YP_002343550.1	http://www.ncbi.nlm.nih.gov/gene?term=	YP_002343550.1	904418	COG5633R	CLSK878638	http://www.ncbi.nlm.nih.gov/cdd/?term=	CLSK878638
cj0091	+	1	1	1	1		Cj0091			putative lipoprotein	putative lipoprotein	Cj0091	Cell envelope	Other			http://www.genome.jp/dbget-bin/www_bget?ec:		YP_002343551.1	http://www.ncbi.nlm.nih.gov/gene?term=	YP_002343551.1	904419	COG3417R	CLSK878639	http://www.ncbi.nlm.nih.gov/cdd/?term=	CLSK878639
cj0092	+		1	1			Cj0092			putative periplasmic protein	putative periplasmic protein	Cj0092	Cell envelope	Other			http://www.genome.jp/dbget-bin/www_bget?ec:		YP_002343552.1	http://www.ncbi.nlm.nih.gov/gene?term=	YP_002343552.1	904420	-	CLSK2300820	http://www.ncbi.nlm.nih.gov/cdd/?term=	CLSK2300820
cj0093	+						Cj0093			putative periplasmic protein	putative periplasmic protein	Cj0093	Cell envelope	Other			http://www.genome.jp/dbget-bin/www_bget?ec:		YP_002343553.1	http://www.ncbi.nlm.nih.gov/gene?term=	YP_002343553.1	904421	COG1462M	CLSK878641	http://www.ncbi.nlm.nih.gov/cdd/?term=	CLSK878641
cj0067	+		1	1	1		Cj0067			chlorohydrolase	chlorohydrolase	Cj0067	Cellular processes	Detoxification			http://www.genome.jp/dbget-bin/www_bget?ec:		YP_002343531.1	http://www.ncbi.nlm.nih.gov/gene?term=	YP_002343531.1	904398	COG0402FR	PRK08418	http://www.ncbi.nlm.nih.gov/cdd/?term=	PRK08418
cj0713	-						Cj0713			tRNA (guanine-N(1)-)-methyltransferase	tRNA (guanine-N(1)-)-methyltransferase	trmD	Cellular processes	Cell division		2.1.1.31	http://www.genome.jp/dbget-bin/www_bget?ec:	2.1.1.31	YP_002344131.1	http://www.ncbi.nlm.nih.gov/gene?term=	YP_002344131.1	904477	COG0336J	PRK00026	http://www.ncbi.nlm.nih.gov/cdd/?term=	PRK00026
cj1060c	+						Cj1060c			hypothetical protein Cj1060c	small hydrophobic protein	Cj1060c	Cellular processes	Cell division			http://www.genome.jp/dbget-bin/www_bget?ec:		YP_002344455.1	http://www.ncbi.nlm.nih.gov/gene?term=	YP_002344455.1	905352	-	CLSK879068	http://www.ncbi.nlm.nih.gov/cdd/?term=	CLSK879068
cj0263	+						Cj0263			zinc transporter ZupT	zinc transporter ZupT	Cj0263	Cellular processes	Chemotaxis and motility			http://www.genome.jp/dbget-bin/www_bget?ec:		YP_002343705.1	http://www.ncbi.nlm.nih.gov/gene?term=	YP_002343705.1	904588	COG0428P	PRK04201	http://www.ncbi.nlm.nih.gov/cdd/?term=	PRK04201
cj0298c	-	1	1	1	1	1	Cj0298c			3-methyl-2-oxobutanoate hydroxymethyltransferase	3-methyl-2-oxobutanoate hydroxymethyltransferase	panB	Cellular processes	Chemotaxis and motility		2.1.2.11	http://www.genome.jp/dbget-bin/www_bget?ec:	2.1.2.11	YP_002343736.1	http://www.ncbi.nlm.nih.gov/gene?term=	YP_002343736.1	904622	COG0413H	PRK00311	http://www.ncbi.nlm.nih.gov/cdd/?term=	PRK00311
cj0725c	+						Cj0725c			molybdenum cofactor biosynthesis protein MogA	molybdenum cofactor biosynthesis protein	mogA	Cellular processes	Chemotaxis and motility			http://www.genome.jp/dbget-bin/www_bget?ec:		YP_002344143.1	http://www.ncbi.nlm.nih.gov/gene?term=	YP_002344143.1	905043	COG0521H	PRK09417	http://www.ncbi.nlm.nih.gov/cdd/?term=	PRK09417
cj0948c	-		1	1	1	1	Cj0948c			putative cation efflux family protein	putative transmembrane transport protein	Cj0948c	Cellular processes	Chemotaxis and motility			http://www.genome.jp/dbget-bin/www_bget?ec:		YP_002344346.1	http://www.ncbi.nlm.nih.gov/gene?term=	YP_002344346.1	905780	COG0053P	CLSK879008	http://www.ncbi.nlm.nih.gov/cdd/?term=	CLSK879008
cj1479c	+			1	1		Cj1479c	-4.8	x	30S ribosomal protein S9	30S ribosomal protein S9	rpsI	Cellular processes	Chemotaxis and motility			http://www.genome.jp/dbget-bin/www_bget?ec:		YP_002344859.1	http://www.ncbi.nlm.nih.gov/gene?term=	YP_002344859.1	905766	COG0103J	PRK00132	http://www.ncbi.nlm.nih.gov/cdd/?term=	PRK00132
cj0169	+						Cj0169	-2.8		superoxide dismutase	superoxide dismutase (Fe)	sodB	Cellular processes	Detoxification		1.15.1.1	http://www.genome.jp/dbget-bin/www_bget?ec:	1.15.1.1	YP_002343628.1	http://www.ncbi.nlm.nih.gov/gene?term=	YP_002343628.1	904414	COG0605P	CLSK872490	http://www.ncbi.nlm.nih.gov/cdd/?term=	CLSK872490
cj0366c	-						Cj0366c			inner membrane efflux transporter CmeB	transmembrane efflux protein	Cj0366c	Cellular processes	Detoxification			http://www.genome.jp/dbget-bin/www_bget?ec:		YP_002343803.1	http://www.ncbi.nlm.nih.gov/gene?term=	YP_002343803.1	904689	COG0841V	CLSK878756	http://www.ncbi.nlm.nih.gov/cdd/?term=	CLSK878756
cj0782	+						Cj0782			quinol dehydrogenase membrane component	quinol dehydrogenase membrane component	napH	Cellular processes	Detoxification			http://www.genome.jp/dbget-bin/www_bget?ec:		YP_002344189.1	http://www.ncbi.nlm.nih.gov/gene?term=	YP_002344189.1	904348	COG0348C	PRK09477	http://www.ncbi.nlm.nih.gov/cdd/?term=	PRK09477
cj0225	+						Cj0225			putative acetyltransferase	putative acetyltransferase	Cj0225	Cellular processes	Other		2.3.-.-	http://www.genome.jp/dbget-bin/www_bget?ec:	2.3.-.-	YP_002343668.1	http://www.ncbi.nlm.nih.gov/gene?term=	YP_002343668.1	904553	COG0456R	CLSK878693	http://www.ncbi.nlm.nih.gov/cdd/?term=	CLSK878693
cj0241c	+						Cj0241c			putative iron-binding protein	putative iron-binding protein	Cj0241c	Cellular processes	Other			http://www.genome.jp/dbget-bin/www_bget?ec:		YP_002343684.1	http://www.ncbi.nlm.nih.gov/gene?term=	YP_002343684.1	904568	COG2703P	CLSK878697	http://www.ncbi.nlm.nih.gov/cdd/?term=	CLSK878697
cj0483-1	+						Cj0483-1					uxaA'	Cellular processes	Other		0	http://www.genome.jp/dbget-bin/www_bget?ec:		0	http://www.ncbi.nlm.nih.gov/gene?term=				0	http://www.ncbi.nlm.nih.gov/cdd/?term=
cj0488	-						Cj0488			hypothetical protein Cj0488	hypothetical protein	Cj0488	Cellular processes	Other			http://www.genome.jp/dbget-bin/www_bget?ec:		YP_002343922.1	http://www.ncbi.nlm.nih.gov/gene?term=	YP_002343922.1	904816	COG3254S	CLSK878811	http://www.ncbi.nlm.nih.gov/cdd/?term=	CLSK878811
cj0511	+						Cj0511			putative secreted protease	putative secreted protease	Cj0511	Cellular processes	Other			http://www.genome.jp/dbget-bin/www_bget?ec:		YP_002343943.1	http://www.ncbi.nlm.nih.gov/gene?term=	YP_002343943.1	904840	COG0793M	CLSK872543	http://www.ncbi.nlm.nih.gov/cdd/?term=	CLSK872543
cj0917c	+						Cj0917c			putative integral membrane protein	carbon starvation protein A homolog	cstA	Cellular processes	Other			http://www.genome.jp/dbget-bin/www_bget?ec:		YP_002344315.1	http://www.ncbi.nlm.nih.gov/gene?term=	YP_002344315.1	905216	COG1966T	CLSK2395801	http://www.ncbi.nlm.nih.gov/cdd/?term=	CLSK2395801
cj0986c	+						Cj0986c			putative integral membrane protein	putative integral membrane protein	Cj0986c	Cellular processes	Other			http://www.genome.jp/dbget-bin/www_bget?ec:		YP_002344381.1	http://www.ncbi.nlm.nih.gov/gene?term=	YP_002344381.1	905277	-		http://www.ncbi.nlm.nih.gov/cdd/?term=
cj0183	+	1	1	1	1		Cj0183			putative integral membrane protein	putative integral membrane protein with haemolysin domain	Cj0183	Cellular processes	Pathogenesis			http://www.genome.jp/dbget-bin/www_bget?ec:		YP_002343641.1	http://www.ncbi.nlm.nih.gov/gene?term=	YP_002343641.1	904526	COG1253R	CLSK872564	http://www.ncbi.nlm.nih.gov/cdd/?term=	CLSK872564
cj0035c	+						Cj0035c			putative efflux protein	putative efflux protein	Cj0035c	Cellular processes	Toxin production and resistance			http://www.genome.jp/dbget-bin/www_bget?ec:		YP_002343506.1	http://www.ncbi.nlm.nih.gov/gene?term=	YP_002343506.1	904517	COG2814G	CLSK878611	http://www.ncbi.nlm.nih.gov/cdd/?term=	CLSK878611
cj0370	+	1	1	1	1		Cj0370			30S ribosomal protein S21	30S ribosomal protein S21	rpsU	Cellular processes	Toxin production and resistance			http://www.genome.jp/dbget-bin/www_bget?ec:		YP_002343807.1	http://www.ncbi.nlm.nih.gov/gene?term=	YP_002343807.1	904693	COG0828J	PRK00270	http://www.ncbi.nlm.nih.gov/cdd/?term=	PRK00270
cj0009	+						Cj0009			glutamate synthase subunit beta	glutamate synthase (NADPH) small subunit	gltD	Central intermediary metabolism	Other		1.4.1.13	http://www.genome.jp/dbget-bin/www_bget?ec:	1.4.1.13	YP_002343481.1	http://www.ncbi.nlm.nih.gov/gene?term=	YP_002343481.1	904336	COG0493ER	PRK12810	http://www.ncbi.nlm.nih.gov/cdd/?term=	PRK12810
cj0237	-									carbonic anyhydrase	carbonic anyhydrase	cynT	Central intermediary metabolism	Other		4.2.1.1	http://www.genome.jp/dbget-bin/www_bget?ec:	4.2.1.1	YP_002343680.1	http://www.ncbi.nlm.nih.gov/gene?term=	YP_002343680.1	904564	COG0288P	CLSK2390958	http://www.ncbi.nlm.nih.gov/cdd/?term=	CLSK2390958
cj1628	-						Cj1628			exbB2	putative exbB/tolQ family transport protein	exbB2	Central intermediary metabolism	Sulfur metabolism			http://www.genome.jp/dbget-bin/www_bget?ec:		YP_002344997.1	http://www.ncbi.nlm.nih.gov/gene?term=	YP_002344997.1	905901	COG0811U	CLSK879341	http://www.ncbi.nlm.nih.gov/cdd/?term=	CLSK879341
cj0853c	+		1	1	1		Cj0853c			glutamate-1-semialdehyde aminotransferase	glutamate-1-semialdehyde aminotransferase	hemL	DNA metabolism	DNA replication, recombination, and repair		5.4.3.8	http://www.genome.jp/dbget-bin/www_bget?ec:	5.4.3.8	YP_002344260.1	http://www.ncbi.nlm.nih.gov/gene?term=	YP_002344260.1	905185	COG0001H	PRK00062	http://www.ncbi.nlm.nih.gov/cdd/?term=	PRK00062
cj0916c	+						Cj0916c			hypothetical protein Cj0916c	hypothetical protein	Cj0916c	DNA metabolism	DNA replication, recombination, and repair			http://www.genome.jp/dbget-bin/www_bget?ec:		YP_002344314.1	http://www.ncbi.nlm.nih.gov/gene?term=	YP_002344314.1	905180	COG2879S	CLSK878992	http://www.ncbi.nlm.nih.gov/cdd/?term=	CLSK878992
cj1117c	-						Cj1117c			ribosomal protein L11 methyltransferase	ribosomal protein L11 methyltransferase	prmA	DNA metabolism	DNA replication, recombination, and repair		2.1.1.-	http://www.genome.jp/dbget-bin/www_bget?ec:	2.1.1.-	YP_002344510.1	http://www.ncbi.nlm.nih.gov/gene?term=	YP_002344510.1	905408	COG2264J	PRK00517	http://www.ncbi.nlm.nih.gov/cdd/?term=	PRK00517
cj0087	+		1				Cj0087	2.44542		aspartate ammonia-lyase	aspartate ammonia-lyase	aspA	Energy metabolism	Amino acids and amines		4.3.1.1	http://www.genome.jp/dbget-bin/www_bget?ec:	4.3.1.1	YP_002343547.1	http://www.ncbi.nlm.nih.gov/gene?term=	YP_002343547.1	904412	COG1027E	PRK12273	http://www.ncbi.nlm.nih.gov/cdd/?term=	PRK12273
cj1523c	+						Cj1523c			putative CRISPR-associated protein	hyopthetical protein Cj1523c	Cj1523c	Energy metabolism	Amino acids and amines			http://www.genome.jp/dbget-bin/www_bget?ec:		YP_002344900.1	http://www.ncbi.nlm.nih.gov/gene?term=	YP_002344900.1	905809	COG3513S	CLSK879302	http://www.ncbi.nlm.nih.gov/cdd/?term=	CLSK879302
cj1633	+		1	1	1		Cj1633			Cj1633	putative ATP-binding protein	Cj1633	Energy metabolism	Amino acids and amines			http://www.genome.jp/dbget-bin/www_bget?ec:		YP_002345002.1	http://www.ncbi.nlm.nih.gov/gene?term=	YP_002345002.1	905906	COG0482J	CLSK2525214	http://www.ncbi.nlm.nih.gov/cdd/?term=	CLSK2525214
cj0106	-						Cj0106			F0F1 ATP synthase subunit gamma	ATP synthase subunit C	atpG	Energy metabolism	ATP-proton motive force interconversion		3.6.3.14	http://www.genome.jp/dbget-bin/www_bget?ec:	3.6.3.14	YP_002343566.1	http://www.ncbi.nlm.nih.gov/gene?term=	YP_002343566.1	904436	COG0224C	PRK05621	http://www.ncbi.nlm.nih.gov/cdd/?term=	PRK05621
cj0037c	+						cj0037c	-2.6	X	putative cytochrome C	putative cytochrome c	Cj0037c	Energy metabolism	Electron transport			http://www.genome.jp/dbget-bin/www_bget?ec:		YP_002343508.1	http://www.ncbi.nlm.nih.gov/gene?term=	YP_002343508.1	904547	COG3258C	CLSK878613	http://www.ncbi.nlm.nih.gov/cdd/?term=	CLSK878613
cj0074c	+						Cj0074c			putative iron-sulfur protein	putative iron-sulfur protein	Cj0074c	Energy metabolism	Electron transport			http://www.genome.jp/dbget-bin/www_bget?ec:		YP_002343536.1	http://www.ncbi.nlm.nih.gov/gene?term=	YP_002343536.1	904401	COG1139C	CLSK872277	http://www.ncbi.nlm.nih.gov/cdd/?term=	CLSK872277
cj0075c	+						Cj0075c			putative oxidoreductase iron-sulfur subunit	putative oxidoreductase iron-sulfur subunit	Cj0075c	Energy metabolism	Electron transport			http://www.genome.jp/dbget-bin/www_bget?ec:		YP_002343537.1	http://www.ncbi.nlm.nih.gov/gene?term=	YP_002343537.1	904402	COG0247C	CLSK2299996	http://www.ncbi.nlm.nih.gov/cdd/?term=	CLSK2299996
cj0265c	+						Cj0265c			putative cytochrome C-type haem-binding periplasmic protein	putative cytochrome C-type haem-binding periplasmic protein	Cj0265c	Energy metabolism	Electron transport			http://www.genome.jp/dbget-bin/www_bget?ec:		YP_002343707.1	http://www.ncbi.nlm.nih.gov/gene?term=	YP_002343707.1	904590	COG3005C	CLSK878713	http://www.ncbi.nlm.nih.gov/cdd/?term=	CLSK878713
cj0267c	+						Cj0267c			putative integral membrane protein	putative integral membrane protein	Cj0267c	Energy metabolism	Electron transport			http://www.genome.jp/dbget-bin/www_bget?ec:		YP_002343709.1	http://www.ncbi.nlm.nih.gov/gene?term=	YP_002343709.1	904592	-	CLSK878715	http://www.ncbi.nlm.nih.gov/cdd/?term=	CLSK878715
cj0423	+						Cj0423			putative integral membrane protein	putative integral membrane protein	Cj0423	Energy metabolism	Electron transport			http://www.genome.jp/dbget-bin/www_bget?ec:		YP_002343860.1	http://www.ncbi.nlm.nih.gov/gene?term=	YP_002343860.1	904747	-		http://www.ncbi.nlm.nih.gov/cdd/?term=
cj0438	+						Cj0438	9.08918		putative succinate dehydrogenase iron-sulfur protein	putative succinate dehydrogenase iron-sulfur protein	sdhB	Energy metabolism	Electron transport		1.3.5.1	http://www.genome.jp/dbget-bin/www_bget?ec:	1.3.5.1	YP_002343875.1	http://www.ncbi.nlm.nih.gov/gene?term=	YP_002343875.1	904763	COG0479C	CLSK878790	http://www.ncbi.nlm.nih.gov/cdd/?term=	CLSK878790
cj0439	+						Cj0439			putative succinate dehydrogenase subunit C	putative succinate dehydrogenase subunit C	sdhC	Energy metabolism	Electron transport		1.3.99.1	http://www.genome.jp/dbget-bin/www_bget?ec:	1.3.99.1	YP_002343876.1	http://www.ncbi.nlm.nih.gov/gene?term=	YP_002343876.1	904764	COG2048C	CLSK878791	http://www.ncbi.nlm.nih.gov/cdd/?term=	CLSK878791
cj0440c	+						Cj0440c			putative transcriptional regulator	putative transcriptional regulator	Cj0440c	Energy metabolism	Electron transport			http://www.genome.jp/dbget-bin/www_bget?ec:		YP_002343877.1	http://www.ncbi.nlm.nih.gov/gene?term=	YP_002343877.1	904765	COG0819K	CLSK878792	http://www.ncbi.nlm.nih.gov/cdd/?term=	CLSK878792
cj0783	+						Cj0783	6	x	periplasmic nitrate reductase small subunit	periplasmic nitrate reductase small subunit (cytochrome C-type protein)	napB	Energy metabolism	Electron transport			http://www.genome.jp/dbget-bin/www_bget?ec:		YP_002344190.1	http://www.ncbi.nlm.nih.gov/gene?term=	YP_002344190.1	904951	COG3043C	CLSK878928	http://www.ncbi.nlm.nih.gov/cdd/?term=	CLSK878928
cj0810	-						Cj0810			NAD synthetase	putative NH(3)-dependent NAD(+) synthetase	nadE	Energy metabolism	Electron transport		6.3.5.1	http://www.genome.jp/dbget-bin/www_bget?ec:	6.3.5.1	YP_002344217.1	http://www.ncbi.nlm.nih.gov/gene?term=	YP_002344217.1	906011	COG0171H	PRK13980	http://www.ncbi.nlm.nih.gov/cdd/?term=	PRK13980
cj0835c	-	1					Cj0835c	-3.73165		bifunctional aconitate hydratase 2/2-methylisocitrate dehydratase	aconitate hydratase	acnB	Energy metabolism	Electron transport		4.2.1.3	http://www.genome.jp/dbget-bin/www_bget?ec:	4.2.1.3	YP_002344242.1	http://www.ncbi.nlm.nih.gov/gene?term=	YP_002344242.1	905137	COG1049C	PRK09238	http://www.ncbi.nlm.nih.gov/cdd/?term=	PRK09238
cj1164c	-		1	1	1		Cj1164c			hypothetical protein Cj1164c	hypothetical protein	Cj1164c	Energy metabolism	Electron transport			http://www.genome.jp/dbget-bin/www_bget?ec:		YP_002344555.1	http://www.ncbi.nlm.nih.gov/gene?term=	YP_002344555.1	905454	COG3809S	CLSK879120	http://www.ncbi.nlm.nih.gov/cdd/?term=	CLSK879120
cj1267c	+						Cj1267c	1.9		Ni/Fe-hydrogenase small chain	Ni/Fe-hydrogenase small chain	hydA	Energy metabolism	Electron transport		1.12.5.1	http://www.genome.jp/dbget-bin/www_bget?ec:	1.12.5.1	YP_002344658.1	http://www.ncbi.nlm.nih.gov/gene?term=	YP_002344658.1	905558	COG1740C	CLSK872400	http://www.ncbi.nlm.nih.gov/cdd/?term=	CLSK872400
cj1274c	-						Cj1274c			uridylate kinase	uridylate kinase	pyrH	Energy metabolism	Electron transport		2.7.4.22	http://www.genome.jp/dbget-bin/www_bget?ec:	2.7.4.22	YP_002344665.1	http://www.ncbi.nlm.nih.gov/gene?term=	YP_002344665.1	905565	COG0528F	PRK00358	http://www.ncbi.nlm.nih.gov/cdd/?term=	PRK00358
cj1285c	+						Cj1285c			hypothetical protein Cj1285c	hypothetical protein	Cj1285c	Energy metabolism	Electron transport			http://www.genome.jp/dbget-bin/www_bget?ec:		YP_002344675.1	http://www.ncbi.nlm.nih.gov/gene?term=	YP_002344675.1	905577	COG1427R	CLSK872445	http://www.ncbi.nlm.nih.gov/cdd/?term=	CLSK872445
cj1325	+						Cj1325			putative methyltransferase	hypothetical protein	Cj1325	Energy metabolism	Electron transport			http://www.genome.jp/dbget-bin/www_bget?ec:		YP_002344715.1	http://www.ncbi.nlm.nih.gov/gene?term=	YP_002344715.1	905617	COG2264J	CLSK878669	http://www.ncbi.nlm.nih.gov/cdd/?term=	CLSK878669
cj1382c	-						Cj1382c			flavodoxin FldA	flavodoxin	fldA	Energy metabolism	Electron transport			http://www.genome.jp/dbget-bin/www_bget?ec:		YP_002344770.1	http://www.ncbi.nlm.nih.gov/gene?term=	YP_002344770.1	905675	COG0716C	PRK09267	http://www.ncbi.nlm.nih.gov/cdd/?term=	PRK09267
cj1387c	+		1	1	1		Cj1387c	2	x	helix-turn-helix containing protein	helix-turn-helix containing protein	Cj1387c	Energy metabolism	Electron transport			http://www.genome.jp/dbget-bin/www_bget?ec:		YP_002344775.1	http://www.ncbi.nlm.nih.gov/gene?term=	YP_002344775.1	905680	COG2964S	CLSK879233	http://www.ncbi.nlm.nih.gov/cdd/?term=	CLSK879233
cj1393-1	+						Cj1393-1					MetC'	Energy metabolism	Electron transport		0	http://www.genome.jp/dbget-bin/www_bget?ec:		0	http://www.ncbi.nlm.nih.gov/gene?term=				0	http://www.ncbi.nlm.nih.gov/cdd/?term=
cj1485c	+		1	1	1		Cj1485c			putative periplasmic protein	putative periplasmic protein	Cj1485c	Energy metabolism	Electron transport			http://www.genome.jp/dbget-bin/www_bget?ec:		YP_002344865.1	http://www.ncbi.nlm.nih.gov/gene?term=	YP_002344865.1	905772	-	CLSK879283	http://www.ncbi.nlm.nih.gov/cdd/?term=	CLSK879283
cj1501	+			1			Cj1501			hypothetical protein Cj1501	hypothetical protein	Cj1501	Energy metabolism	Electron transport			http://www.genome.jp/dbget-bin/www_bget?ec:		YP_002344880.1	http://www.ncbi.nlm.nih.gov/gene?term=	YP_002344880.1	905791	COG0425O	PRK11018	http://www.ncbi.nlm.nih.gov/cdd/?term=	PRK11018
cj1568c	+						Cj1568c			NADH dehydrogenase subunit L	NADH dehydrogenase subunit L	nuoL	Energy metabolism	Electron transport		1.6.5.3	http://www.genome.jp/dbget-bin/www_bget?ec:	1.6.5.3	YP_002344937.1	http://www.ncbi.nlm.nih.gov/gene?term=	YP_002344937.1	905250	COG1009CP	PRK06590	http://www.ncbi.nlm.nih.gov/cdd/?term=	PRK06590
cj1569c	+						Cj1569c			NADH dehydrogenase I chain K	NADH dehydrogenase I chain K	nuoK	Energy metabolism	Electron transport		1.6.5.3	http://www.genome.jp/dbget-bin/www_bget?ec:	1.6.5.3	YP_002344938.1	http://www.ncbi.nlm.nih.gov/gene?term=	YP_002344938.1	904491	COG0713C	CLSK879319	http://www.ncbi.nlm.nih.gov/cdd/?term=	CLSK879319
cj1570c	+						Cj1570c			NADH dehydrogenase subunit J	NADH dehydrogenase subunit J	nuoJ	Energy metabolism	Electron transport		1.6.5.3	http://www.genome.jp/dbget-bin/www_bget?ec:	1.6.5.3	YP_002344939.1	http://www.ncbi.nlm.nih.gov/gene?term=	YP_002344939.1	905841	COG0839C	PRK06638	http://www.ncbi.nlm.nih.gov/cdd/?term=	PRK06638
cj1571c	+	1					Cj1571c			NADH dehydrogenase subunit I	NADH dehydrogenase subunit I	nuoI	Energy metabolism	Electron transport		1.6.5.3	http://www.genome.jp/dbget-bin/www_bget?ec:	1.6.5.3	YP_002344940.1	http://www.ncbi.nlm.nih.gov/gene?term=	YP_002344940.1	905842	COG1143C	PRK05888	http://www.ncbi.nlm.nih.gov/cdd/?term=	PRK05888
cj1572c	+						Cj1572c			NADH dehydrogenase subunit H	NADH dehydrogenase subunit H	nuoH	Energy metabolism	Electron transport		1.6.5.3	http://www.genome.jp/dbget-bin/www_bget?ec:	1.6.5.3	YP_002344941.1	http://www.ncbi.nlm.nih.gov/gene?term=	YP_002344941.1	905843	COG1005C	PRK06076	http://www.ncbi.nlm.nih.gov/cdd/?term=	PRK06076
cj1573c	+		1	1	1		Cj1573c			NADH dehydrogenase subunit G	NADH dehydrogenase gamma subunit	nuoG	Energy metabolism	Electron transport		1.6.5.3	http://www.genome.jp/dbget-bin/www_bget?ec:	1.6.5.3	YP_002344942.1	http://www.ncbi.nlm.nih.gov/gene?term=	YP_002344942.1	905177	COG1034C	PRK08493	http://www.ncbi.nlm.nih.gov/cdd/?term=	PRK08493
cj1577c	+		1		1		Cj1577c			NADH dehydrogenase subunit C	NADH dehydrogenase subunit C	nuoC	Energy metabolism	Electron transport		1.6.5.3	http://www.genome.jp/dbget-bin/www_bget?ec:	1.6.5.3	YP_002344946.1	http://www.ncbi.nlm.nih.gov/gene?term=	YP_002344946.1	905847	COG0852C	PRK08491	http://www.ncbi.nlm.nih.gov/cdd/?term=	PRK08491
cj1579c	-		1	1			Cj1579c			NADH dehydrogenase subunit A	NADH dehydrogenase alpha subunit	nuoA	Energy metabolism	Electron transport		1.6.5.3	http://www.genome.jp/dbget-bin/www_bget?ec:	1.6.5.3	YP_002344948.1	http://www.ncbi.nlm.nih.gov/gene?term=	YP_002344948.1	905849	COG0838C	PRK08489	http://www.ncbi.nlm.nih.gov/cdd/?term=	PRK08489
cj1584c	+						Cj1584c			putative peptide ABC transporter periplasmic peptide-binding protein	putative peptide ABC-transport system periplasmic peptide-binding protein	Cj1584c	Energy metabolism	Electron transport			http://www.genome.jp/dbget-bin/www_bget?ec:		YP_002344953.1	http://www.ncbi.nlm.nih.gov/gene?term=	YP_002344953.1	905854	COG0747E	CLSK879325	http://www.ncbi.nlm.nih.gov/cdd/?term=	CLSK879325
cj1589	-		1	1	1		Cj1589			hypothetical protein Cj1589	hypothetical protein	Cj1589	Energy metabolism	Electron transport			http://www.genome.jp/dbget-bin/www_bget?ec:		YP_002344958.1	http://www.ncbi.nlm.nih.gov/gene?term=	YP_002344958.1	905859	COG0491R	CLSK879326	http://www.ncbi.nlm.nih.gov/cdd/?term=	CLSK879326
cj1590	+						Cj1590			translation initiation factor IF-1	translation initiation factor IF-1	infA	Energy metabolism	Electron transport			http://www.genome.jp/dbget-bin/www_bget?ec:		YP_002344959.1	http://www.ncbi.nlm.nih.gov/gene?term=	YP_002344959.1	905860	COG0361J	PRK00276	http://www.ncbi.nlm.nih.gov/cdd/?term=	PRK00276
cj0604	+			1			Cj0604	-3.3		putative polyphosphate kinase	hypothetical protein	Cj0604	Energy metabolism	Glycolysis/gluconeogenesis			http://www.genome.jp/dbget-bin/www_bget?ec:		YP_002344034.1	http://www.ncbi.nlm.nih.gov/gene?term=	YP_002344034.1	904932	COG2326S	CLSK878854	http://www.ncbi.nlm.nih.gov/cdd/?term=	CLSK878854
cj0953c	+		1	1	1		Cj0953c	-3.3	x	bifunctional phosphoribosylaminoimidazolecarboxamide formyltransferase/IMP cyclohydrolase	bifunctional phosphoribosylaminoimidazolecarboxamide formyltransferase/IMP cyclohydrolase	purH	Energy metabolism	Glycolysis/gluconeogenesis		2.1.2.3	http://www.genome.jp/dbget-bin/www_bget?ec:	2.1.2.3	YP_002344351.1	http://www.ncbi.nlm.nih.gov/gene?term=	YP_002344351.1	905247	COG0138F	PRK00881	http://www.ncbi.nlm.nih.gov/cdd/?term=	PRK00881
cj0409	+		1				Cj0409	1.8		fumarate reductase flavoprotein subunit	fumarate reductase	frdA	Energy metabolism	TCA cycle		1.3.1.6	http://www.genome.jp/dbget-bin/www_bget?ec:	1.3.1.6	YP_002343846.1	http://www.ncbi.nlm.nih.gov/gene?term=	YP_002343846.1	904733	COG1053C	PRK08626	http://www.ncbi.nlm.nih.gov/cdd/?term=	PRK08626
cj0410	+		1				Cj0410	1.4		fumarate reductase iron-sulfur subunit	succinate dehydrogenase	frdB	Energy metabolism	TCA cycle		1.3.99.1	http://www.genome.jp/dbget-bin/www_bget?ec:	1.3.99.1	YP_002343847.1	http://www.ncbi.nlm.nih.gov/gene?term=	YP_002343847.1	904734	COG0479C	PRK13552	http://www.ncbi.nlm.nih.gov/cdd/?term=	PRK13552
cj0414	-	1					Cj0414			putative oxidoreductase subunit	putative oxidoreductase subunit	Cj0414	Energy metabolism	TCA cycle			http://www.genome.jp/dbget-bin/www_bget?ec:		YP_002343851.1	http://www.ncbi.nlm.nih.gov/gene?term=	YP_002343851.1	904738	-	CLSK878775	http://www.ncbi.nlm.nih.gov/cdd/?term=	CLSK878775
cj0532	-						Cj0532	-2.5	x	malate dehydrogenase	malate dehydrogenase	mdh	Energy metabolism	TCA cycle		1.1.1.37	http://www.genome.jp/dbget-bin/www_bget?ec:	1.1.1.37	YP_002343963.1	http://www.ncbi.nlm.nih.gov/gene?term=	YP_002343963.1	904860	COG0039C	CLSK878824	http://www.ncbi.nlm.nih.gov/cdd/?term=	CLSK878824
cj0533	-						Cj0533	-3.6		succinyl-CoA synthetase subunit beta	succinyl-coA synthetase beta chain	sucC	Energy metabolism	TCA cycle		6.2.1.5	http://www.genome.jp/dbget-bin/www_bget?ec:	6.2.1.5	YP_002343964.1	http://www.ncbi.nlm.nih.gov/gene?term=	YP_002343964.1	904861	COG0045C	PRK00696	http://www.ncbi.nlm.nih.gov/cdd/?term=	PRK00696
cj0535	-						Cj0535			2-oxoglutarate-acceptor oxidoreductase subunit OorD	OORD subunit of 2-oxoglutarate:acceptor oxidoreductase	oorD	Energy metabolism	TCA cycle			http://www.genome.jp/dbget-bin/www_bget?ec:		YP_002343966.1	http://www.ncbi.nlm.nih.gov/gene?term=	YP_002343966.1	904863	COG1146C	PRK09626	http://www.ncbi.nlm.nih.gov/cdd/?term=	PRK09626
cj0538	-						Cj0538	-1.4		2-oxoglutarate-acceptor oxidoreductase subunit OorC	indolepyruvate ferredoxin oxidoreductase	oorC	Energy metabolism	TCA cycle			http://www.genome.jp/dbget-bin/www_bget?ec:		YP_002343969.1	http://www.ncbi.nlm.nih.gov/gene?term=	YP_002343969.1	905096	COG1014C	PRK08441	http://www.ncbi.nlm.nih.gov/cdd/?term=	PRK08441
cj0551	+	1					Cj0551	-3.3	X	elongation factor P	elongation factor P	efp	Energy metabolism	TCA cycle			http://www.genome.jp/dbget-bin/www_bget?ec:		YP_002343982.1	http://www.ncbi.nlm.nih.gov/gene?term=	YP_002343982.1	904879	COG0231J	PRK00529	http://www.ncbi.nlm.nih.gov/cdd/?term=	PRK00529
cj0852c	-		1	1			Cj0852c			putative integral membrane protein	putative integral membrane protein	Cj0852c	Energy metabolism	TCA cycle			http://www.genome.jp/dbget-bin/www_bget?ec:		YP_002344259.1	http://www.ncbi.nlm.nih.gov/gene?term=	YP_002344259.1	905153	COG5336S	CLSK694643	http://www.ncbi.nlm.nih.gov/cdd/?term=	CLSK694643
cj1692c	+						Cj1692c			rplF	50S ribosomal protein L6	rplF	Energy metabolism	TCA cycle			http://www.genome.jp/dbget-bin/www_bget?ec:		YP_002345058.1	http://www.ncbi.nlm.nih.gov/gene?term=	YP_002345058.1	905966	COG0097J	PRK05498	http://www.ncbi.nlm.nih.gov/cdd/?term=	PRK05498
cj0274	+						Cj0274			UDP-N-acetylglucosamine acyltransferase	UDP-N-acetylglucosamine acyltransferase	lpxA	Fatty acid and phospholipid metabolism	Biosynthesis		2.3.1.129	http://www.genome.jp/dbget-bin/www_bget?ec:	2.3.1.129	YP_002343716.1	http://www.ncbi.nlm.nih.gov/gene?term=	YP_002343716.1	904599	COG1043M	PRK05289	http://www.ncbi.nlm.nih.gov/cdd/?term=	PRK05289
cj0330c	+						Cj0330c			50S ribosomal protein L32	50S ribosomal protein L32	rpmF	Fatty acid and phospholipid metabolism	Biosynthesis			http://www.genome.jp/dbget-bin/www_bget?ec:		YP_002343768.1	http://www.ncbi.nlm.nih.gov/gene?term=	YP_002343768.1	904654	COG0333J	PRK01110	http://www.ncbi.nlm.nih.gov/cdd/?term=	PRK01110
cj1542	-		1	1	1		Cj1542			putative allophanate hydrolase subunit 1	hypothetical protein	Cj1542	Fatty acid and phospholipid metabolism	Biosynthesis			http://www.genome.jp/dbget-bin/www_bget?ec:		YP_002344914.1	http://www.ncbi.nlm.nih.gov/gene?term=	YP_002344914.1	905826	COG2049E	CLSK879308	http://www.ncbi.nlm.nih.gov/cdd/?term=	CLSK879308
cj0036	-			1			Cj0036			hypothetical protein Cj0036	hypothetical protein	Cj0036	Hypothetical proteins	Conserved			http://www.genome.jp/dbget-bin/www_bget?ec:		YP_002343507.1	http://www.ncbi.nlm.nih.gov/gene?term=	YP_002343507.1	904813	COG4487S	CLSK878612	http://www.ncbi.nlm.nih.gov/cdd/?term=	CLSK878612
cj0120	-		1	1	1		Cj0120			putative recombination protein RecO	hypothetical protein	Cj0120	Hypothetical proteins	Conserved			http://www.genome.jp/dbget-bin/www_bget?ec:		YP_002343580.1	http://www.ncbi.nlm.nih.gov/gene?term=	YP_002343580.1	904452	-	PRK13908	http://www.ncbi.nlm.nih.gov/cdd/?term=	PRK13908
cj0170	+	1					Cj0170			hypothetical protein Cj0170	hypothetical protein	Cj0170	Hypothetical proteins	Conserved			http://www.genome.jp/dbget-bin/www_bget?ec:		YP_002343629.1	http://www.ncbi.nlm.nih.gov/gene?term=	YP_002343629.1	904508	-	CLSK878669	http://www.ncbi.nlm.nih.gov/cdd/?term=	CLSK878669
cj0244	+						Cj0244			50S ribosomal protein L35	50S ribosomal protein L35	rpmI	Hypothetical proteins	Conserved			http://www.genome.jp/dbget-bin/www_bget?ec:		YP_002343686.1	http://www.ncbi.nlm.nih.gov/gene?term=	YP_002343686.1	904570	COG0291J	PRK00172	http://www.ncbi.nlm.nih.gov/cdd/?term=	PRK00172
cj0343c	+						Cj0343c			putative integral membrane protein	putative integral membrane protein	Cj0343c	Hypothetical proteins	Conserved			http://www.genome.jp/dbget-bin/www_bget?ec:		YP_002343781.1	http://www.ncbi.nlm.nih.gov/gene?term=	YP_002343781.1	904667	-	CLSK2463962	http://www.ncbi.nlm.nih.gov/cdd/?term=	CLSK2463962
cj0375	+						Cj0375			putative lipoprotein	putative lipoprotein	Cj0375	Hypothetical proteins	Conserved			http://www.genome.jp/dbget-bin/www_bget?ec:		YP_002343812.1	http://www.ncbi.nlm.nih.gov/gene?term=	YP_002343812.1	904698	-	CLSK878759	http://www.ncbi.nlm.nih.gov/cdd/?term=	CLSK878759
cj0397c	-						Cj0397c			hypothetical protein Cj0397c	hypothetical protein	Cj0397c	Hypothetical proteins	Conserved			http://www.genome.jp/dbget-bin/www_bget?ec:		YP_002343834.1	http://www.ncbi.nlm.nih.gov/gene?term=	YP_002343834.1	904720	-	CLSK878767	http://www.ncbi.nlm.nih.gov/cdd/?term=	CLSK878767
cj0408	+		1	1	1		Cj0408			fumarate reductase cytochrome b-556 subunit	fumarate reductase cytochrome B subunit	frdC	Hypothetical proteins	Conserved			http://www.genome.jp/dbget-bin/www_bget?ec:		YP_002343845.1	http://www.ncbi.nlm.nih.gov/gene?term=	YP_002343845.1	904732	COG2009C	PRK13553	http://www.ncbi.nlm.nih.gov/cdd/?term=	PRK13553
cj0428	+						Cj0428			hypothetical protein Cj0428	hypothetical protein	Cj0428	Hypothetical proteins	Conserved			http://www.genome.jp/dbget-bin/www_bget?ec:		YP_002343865.1	http://www.ncbi.nlm.nih.gov/gene?term=	YP_002343865.1	904752	-	CLSK878785	http://www.ncbi.nlm.nih.gov/cdd/?term=	CLSK878785
cj0437	+						Cj0437	17.4847		succinate dehydrogenase flavoprotein subunit	succinate dehydrogenase flavoprotein subunit	sdhA	Hypothetical proteins	Conserved		1.3.99.1	http://www.genome.jp/dbget-bin/www_bget?ec:	1.3.99.1	YP_002343874.1	http://www.ncbi.nlm.nih.gov/gene?term=	YP_002343874.1	904762	COG1053C	CLSK878789	http://www.ncbi.nlm.nih.gov/cdd/?term=	CLSK878789
cj0448c	+						Cj0448c	-4.4	X	putative MCP-type signal transduction protein	putative MCP-type signal transduction protein	Cj0448c	Hypothetical proteins	Conserved			http://www.genome.jp/dbget-bin/www_bget?ec:		YP_002343882.1	http://www.ncbi.nlm.nih.gov/gene?term=	YP_002343882.1	904771	COG0840NT	CLSK878794	http://www.ncbi.nlm.nih.gov/cdd/?term=	CLSK878794
cj0465c	+						Cj0465c			group III truncated haemoglobin	hypothetical protein	Cj0465c	Hypothetical proteins	Conserved			http://www.genome.jp/dbget-bin/www_bget?ec:		YP_002343899.1	http://www.ncbi.nlm.nih.gov/gene?term=	YP_002343899.1	904788	COG2346R	CLSK878801	http://www.ncbi.nlm.nih.gov/cdd/?term=	CLSK878801
cj0470	-	1					Cj0470	-2.1	x	elongation factor Tu	elongation factor Tu	tuf	Hypothetical proteins	Conserved		3.6.5.3	http://www.genome.jp/dbget-bin/www_bget?ec:	3.6.5.3	YP_002343904.1	http://www.ncbi.nlm.nih.gov/gene?term=	YP_002343904.1	904796	COG0050J	PRK12735	http://www.ncbi.nlm.nih.gov/cdd/?term=	PRK12735
cj0490-1	-						Cj0490-1					Ald'	Hypothetical proteins	Conserved		0	http://www.genome.jp/dbget-bin/www_bget?ec:		0	http://www.ncbi.nlm.nih.gov/gene?term=				0	http://www.ncbi.nlm.nih.gov/cdd/?term=
cj0531	-		1				Cj0531			isocitrate dehydrogenase	isocitrate dehydrogenase	icd	Hypothetical proteins	Conserved		1.1.1.42	http://www.genome.jp/dbget-bin/www_bget?ec:	1.1.1.42	YP_002343962.1	http://www.ncbi.nlm.nih.gov/gene?term=	YP_002343962.1	904859	COG2838C	CLSK867411	http://www.ncbi.nlm.nih.gov/cdd/?term=	CLSK867411
cj0561c	-						Cj0561c			putative periplasmic protein	possible periplasmic protein	Cj0561c	Hypothetical proteins	Conserved			http://www.genome.jp/dbget-bin/www_bget?ec:		YP_002343992.1	http://www.ncbi.nlm.nih.gov/gene?term=	YP_002343992.1	905206	-	CLSK878837	http://www.ncbi.nlm.nih.gov/cdd/?term=	CLSK878837
cj0903c	-						Cj0903c			putative amino-acid transport protein	putative amino-acid transport protein	Cj0903c	Hypothetical proteins	Conserved			http://www.genome.jp/dbget-bin/www_bget?ec:		YP_002344302.1	http://www.ncbi.nlm.nih.gov/gene?term=	YP_002344302.1	905201	COG1115E	CLSK878983	http://www.ncbi.nlm.nih.gov/cdd/?term=	CLSK878983
cj0919c	+						Cj0919c			putative ABC-type amino-acid transporter permease	putative ABC-type amino-acid transporter permease protein	Cj0919c	Hypothetical proteins	Conserved			http://www.genome.jp/dbget-bin/www_bget?ec:		YP_002344317.1	http://www.ncbi.nlm.nih.gov/gene?term=	YP_002344317.1	904985	COG0765E	CLSK878993	http://www.ncbi.nlm.nih.gov/cdd/?term=	CLSK878993
cj1153	+						Cj1153			putative periplasmic cytochrome C	putative periplasmic cytochrome C	Cj1153	Hypothetical proteins	Conserved			http://www.genome.jp/dbget-bin/www_bget?ec:		YP_002344544.1	http://www.ncbi.nlm.nih.gov/gene?term=	YP_002344544.1	905443	COG2863C	CLSK879114	http://www.ncbi.nlm.nih.gov/cdd/?term=	CLSK879114
cj1170c	+						Cj1170c			50 kda outer membrane protein precursor	outer membrane protein	Cj1170c	Hypothetical proteins	Conserved			http://www.genome.jp/dbget-bin/www_bget?ec:		YP_002344561.1	http://www.ncbi.nlm.nih.gov/gene?term=	YP_002344561.1	905460	-	CLSK879126	http://www.ncbi.nlm.nih.gov/cdd/?term=	CLSK879126
cj1182c	+				1		Cj1182c			30S ribosomal protein S2	30S ribosomal protein S2	rpsB	Hypothetical proteins	Conserved			http://www.genome.jp/dbget-bin/www_bget?ec:		YP_002344573.1	http://www.ncbi.nlm.nih.gov/gene?term=	YP_002344573.1	905472	COG0052J	PRK05299	http://www.ncbi.nlm.nih.gov/cdd/?term=	PRK05299
cj1265c	+						Cj1265c			Ni/Fe-hydrogenase B-type cytochrome subunit	Ni/Fe-hydrogenase B-type cytochrome subunit	hydC	Hypothetical proteins	Conserved			http://www.genome.jp/dbget-bin/www_bget?ec:		YP_002344656.1	http://www.ncbi.nlm.nih.gov/gene?term=	YP_002344656.1	905556	COG1969C	CLSK872402	http://www.ncbi.nlm.nih.gov/cdd/?term=	CLSK872402
cj1353	-						Cj1353			enterochelin uptake permease	enterochelin uptake permease	ceuC	Hypothetical proteins	Conserved			http://www.genome.jp/dbget-bin/www_bget?ec:		YP_002344741.1	http://www.ncbi.nlm.nih.gov/gene?term=	YP_002344741.1	905645	COG4605P	CLSK879213	http://www.ncbi.nlm.nih.gov/cdd/?term=	CLSK879213
cj1356c	+		1	1	1		Cj1356c			putative integral membrane protein	putative integral membrane protein	Cj1356c	Hypothetical proteins	Conserved			http://www.genome.jp/dbget-bin/www_bget?ec:		YP_002344744.1	http://www.ncbi.nlm.nih.gov/gene?term=	YP_002344744.1	905649	-	CLSK872305	http://www.ncbi.nlm.nih.gov/cdd/?term=	CLSK872305
cj1480c	+				1		Cj1480c			50S ribosomal protein L13	50S ribosomal protein L13	rplM	Hypothetical proteins	Conserved			http://www.genome.jp/dbget-bin/www_bget?ec:		YP_002344860.1	http://www.ncbi.nlm.nih.gov/gene?term=	YP_002344860.1	905767	COG0102J	PRK09216	http://www.ncbi.nlm.nih.gov/cdd/?term=	PRK09216
cj1538c	+						Cj1538c			putative anion-uptake ABC-transport system ATP-binding protein	putative anion-uptake ABC-transport system ATP-binding protein	Cj1538c	Hypothetical proteins	Conserved			http://www.genome.jp/dbget-bin/www_bget?ec:		YP_002344910.1	http://www.ncbi.nlm.nih.gov/gene?term=	YP_002344910.1	905820	COG3839G	CLSK879305	http://www.ncbi.nlm.nih.gov/cdd/?term=	CLSK879305
cj1545c	-		1	1	1	1	Cj1545c	-2.1		MdaB protein	MdaB protein homolog	Cj1545c	Hypothetical proteins	Conserved			http://www.genome.jp/dbget-bin/www_bget?ec:		YP_002344917.1	http://www.ncbi.nlm.nih.gov/gene?term=	YP_002344917.1	904498	COG2249R	CLSK879311	http://www.ncbi.nlm.nih.gov/cdd/?term=	CLSK879311
cj1654c	+						Cj1654c			nhaA2	pH-dependent sodium/proton antiporter	nhaA2	Hypothetical proteins	Conserved			http://www.genome.jp/dbget-bin/www_bget?ec:		YP_002345023.1	http://www.ncbi.nlm.nih.gov/gene?term=	YP_002345023.1	905927	COG3004P	PRK09561	http://www.ncbi.nlm.nih.gov/cdd/?term=	PRK09561
cj1719c	+		1	1	1	1	Cj1719c	-3.448		leuA	2-isopropylmalate synthase	leuA	Hypothetical proteins	Conserved		2.3.3.13	http://www.genome.jp/dbget-bin/www_bget?ec:	2.3.3.13	YP_002345085.1	http://www.ncbi.nlm.nih.gov/gene?term=	YP_002345085.1	905996	COG0119E	PRK00915	http://www.ncbi.nlm.nih.gov/cdd/?term=	PRK00915
cj0069	+						Cj0069			hypothetical protein Cj0069	hypothetical protein	Cj0069	Hypothetical proteins	Conserved			http://www.genome.jp/dbget-bin/www_bget?ec:		YP_002343533.1	http://www.ncbi.nlm.nih.gov/gene?term=	YP_002343533.1	905192	COG0189HJ	CLSK878627	http://www.ncbi.nlm.nih.gov/cdd/?term=	CLSK878627
cj0070c	-						Cj0070c			hypothetical protein Cj0070c	hypothetical protein	Cj0070c	Hypothetical proteins	Conserved			http://www.genome.jp/dbget-bin/www_bget?ec:		YP_002343534.1	http://www.ncbi.nlm.nih.gov/gene?term=	YP_002343534.1	904429	-	CLSK878628	http://www.ncbi.nlm.nih.gov/cdd/?term=	CLSK878628
cj0285c	-						Cj0285c			chemotaxis protein	chemotaxis protein	cheV	Protein fate	Degradation of proteins, peptides, and glycopeptides		2.7.3.-	http://www.genome.jp/dbget-bin/www_bget?ec:	2.7.3.-	YP_002343726.1	http://www.ncbi.nlm.nih.gov/gene?term=	YP_002343726.1	904609	COG0835NT	CLSK872487	http://www.ncbi.nlm.nih.gov/cdd/?term=	CLSK872487
cj0473	+						Cj0473			transcription antitermination protein NusG	transcription antitermination protein NusG	nusG	Protein fate	Protein and peptide secretion and trafficking			http://www.genome.jp/dbget-bin/www_bget?ec:		YP_002343907.1	http://www.ncbi.nlm.nih.gov/gene?term=	YP_002343907.1	904801	COG0250K	PRK05609	http://www.ncbi.nlm.nih.gov/cdd/?term=	PRK05609
cj0961c	+						Cj0961c			50S ribosomal protein L34	50S ribosomal protein L34	rpmH	Protein fate	Protein and peptide secretion and trafficking			http://www.genome.jp/dbget-bin/www_bget?ec:		YP_002344359.1	http://www.ncbi.nlm.nih.gov/gene?term=	YP_002344359.1	905034	-	PRK00399	http://www.ncbi.nlm.nih.gov/cdd/?term=	PRK00399
cj0640c	-						Cj0640c			aspartyl-tRNA synthetase	aspartyl-tRNA synthetase	aspS	Protein fate	Protein folding and stabilization		6.1.1.12	http://www.genome.jp/dbget-bin/www_bget?ec:	6.1.1.12	YP_002344069.1	http://www.ncbi.nlm.nih.gov/gene?term=	YP_002344069.1	904820	COG0173J	PRK00476	http://www.ncbi.nlm.nih.gov/cdd/?term=	PRK00476
cj0960c	+						Cj0960c			ribonuclease P protein component	putative ribonuclease P protein component	rnpA	Protein fate	Protein folding and stabilization		3.1.26.5	http://www.genome.jp/dbget-bin/www_bget?ec:	3.1.26.5	YP_002344358.1	http://www.ncbi.nlm.nih.gov/gene?term=	YP_002344358.1	905252	COG0594J	CLSK879014	http://www.ncbi.nlm.nih.gov/cdd/?term=	CLSK879014
cj1259	-	1	1	1	1		Cj1259	4.06442		major outer membrane protein	major outer membrane protein	porA	Protein fate	Protein folding and stabilization			http://www.genome.jp/dbget-bin/www_bget?ec:		YP_002344650.1	http://www.ncbi.nlm.nih.gov/gene?term=	YP_002344650.1	905550	-	CLSK2767711	http://www.ncbi.nlm.nih.gov/cdd/?term=	CLSK2767711
cj0017c	-						Cj0017c			disulphide bond formation protein	putative ATP /GTP binding protein	Cj0017c	Protein fate	Protein modification and repair			http://www.genome.jp/dbget-bin/www_bget?ec:		YP_002343489.1	http://www.ncbi.nlm.nih.gov/gene?term=	YP_002343489.1	904354	COG1495O	CLSK872389	http://www.ncbi.nlm.nih.gov/cdd/?term=	CLSK872389
cj0018c	-						Cj0018c			disulphide bond formation protein	small hydrophobic protein	Cj0018c	Protein fate	Protein modification and repair			http://www.genome.jp/dbget-bin/www_bget?ec:		YP_002343490.1	http://www.ncbi.nlm.nih.gov/gene?term=	YP_002343490.1	904356	-	CLSK872388	http://www.ncbi.nlm.nih.gov/cdd/?term=	CLSK872388
cj0887c	-						Cj0887c			lagellar hook-associated protein FlgL	flagellar hook-associated protein	flaD	Protein fate	Translation factors			http://www.genome.jp/dbget-bin/www_bget?ec:		YP_002344286.1	http://www.ncbi.nlm.nih.gov/gene?term=	YP_002344286.1	905178	COG1344N	PRK14692	http://www.ncbi.nlm.nih.gov/cdd/?term=	PRK14692
cj0155c	+						Cj0155c			50S ribosomal protein L31	50S ribosomal protein L31	rpmE	Protein synthesis	Ribosomal proteins synthesis and modification			http://www.genome.jp/dbget-bin/www_bget?ec:		YP_002343615.1	http://www.ncbi.nlm.nih.gov/gene?term=	YP_002343615.1	904488	COG0254J	PRK00019	http://www.ncbi.nlm.nih.gov/cdd/?term=	PRK00019
cj0262c	+						Cj0262c			putative methyl-accepting chemotaxis signal transduction protein	putative methyl-accepting chemotaxis signal transduction protein	Cj0262c	Protein synthesis	Ribosomal proteins synthesis and modification			http://www.genome.jp/dbget-bin/www_bget?ec:		YP_002343704.1	http://www.ncbi.nlm.nih.gov/gene?term=	YP_002343704.1	904377	COG0840NT	CLSK2463960	http://www.ncbi.nlm.nih.gov/cdd/?term=	CLSK2463960
cj0331c	+						Cj0331c			hypothetical protein Cj0331c	hypothetical protein	Cj0331c	Protein synthesis	Ribosomal proteins synthesis and modification			http://www.genome.jp/dbget-bin/www_bget?ec:		YP_002343769.1	http://www.ncbi.nlm.nih.gov/gene?term=	YP_002343769.1	904655	-	CLSK2463961	http://www.ncbi.nlm.nih.gov/cdd/?term=	CLSK2463961
cj0374	+						Cj0374			putative nucleotide-binding protein	hypothetical protein	Cj0374	Protein synthesis	Ribosomal proteins synthesis and modification			http://www.genome.jp/dbget-bin/www_bget?ec:		YP_002343811.1	http://www.ncbi.nlm.nih.gov/gene?term=	YP_002343811.1	904697	COG1666S	PRK05412	http://www.ncbi.nlm.nih.gov/cdd/?term=	PRK05412
cj0472	+						Cj0472			preprotein translocase subunit SecE	translocase	secE	Protein synthesis	Ribosomal proteins synthesis and modification			http://www.genome.jp/dbget-bin/www_bget?ec:		YP_002343906.1	http://www.ncbi.nlm.nih.gov/gene?term=	YP_002343906.1	904799	COG0690U	PRK07597	http://www.ncbi.nlm.nih.gov/cdd/?term=	PRK07597
cj0475	-						Cj0475			50S ribosomal protein L1	50S ribosomal protein L1	rplA	Protein synthesis	Ribosomal proteins synthesis and modification			http://www.genome.jp/dbget-bin/www_bget?ec:		YP_002343909.1	http://www.ncbi.nlm.nih.gov/gene?term=	YP_002343909.1	904803	COG0081J	PRK05424	http://www.ncbi.nlm.nih.gov/cdd/?term=	PRK05424
cj0478	+	1	1	1	1		Cj0478	2.3 or -4.8	x	DNA-directed RNA polymerase subunit beta	DNA-directed RNA polymerase beta chain	rpoB	Protein synthesis	Ribosomal proteins synthesis and modification		2.7.7.6	http://www.genome.jp/dbget-bin/www_bget?ec:	2.7.7.6	YP_002343912.1	http://www.ncbi.nlm.nih.gov/gene?term=	YP_002343912.1	904806	COG0085K	PRK00405	http://www.ncbi.nlm.nih.gov/cdd/?term=	PRK00405
cj0492	+						Cj0492			30S ribosomal protein S7	30S ribosomal protein S7	rpsG	Protein synthesis	Ribosomal proteins synthesis and modification			http://www.genome.jp/dbget-bin/www_bget?ec:		YP_002343926.1	http://www.ncbi.nlm.nih.gov/gene?term=	YP_002343926.1	904819	COG0049J	PRK05302	http://www.ncbi.nlm.nih.gov/cdd/?term=	PRK05302
cj0504c	+						Cj0504c			putative oxidoreductase	hypothetical protein	Cj0504c	Protein synthesis	Ribosomal proteins synthesis and modification			http://www.genome.jp/dbget-bin/www_bget?ec:		YP_002343936.1	http://www.ncbi.nlm.nih.gov/gene?term=	YP_002343936.1	904833	COG0673R	CLSK878815	http://www.ncbi.nlm.nih.gov/cdd/?term=	CLSK878815
cj0519	+						Cj0519			putative rhodanese-like domain protein	hypothetical protein	Cj0519	Protein synthesis	Ribosomal proteins synthesis and modification			http://www.genome.jp/dbget-bin/www_bget?ec:		YP_002343951.1	http://www.ncbi.nlm.nih.gov/gene?term=	YP_002343951.1	904848	COG0607P	CLSK878821	http://www.ncbi.nlm.nih.gov/cdd/?term=	CLSK878821
cj0716	-		1	1	1		Cj0716			putative phospho-2-dehydro-3-deoxyheptonate aldolase	putative phospho-2-dehydro-3-deoxyheptonate aldolase	Cj0716	Protein synthesis	Ribosomal proteins synthesis and modification		2.5.1.54	http://www.genome.jp/dbget-bin/www_bget?ec:	2.5.1.54	YP_002344134.1	http://www.ncbi.nlm.nih.gov/gene?term=	YP_002344134.1	905033	COG3200E	CLSK863098	http://www.ncbi.nlm.nih.gov/cdd/?term=	CLSK863098
cj0983	-						Cj0983			putative lipoprotein	putative lipoprotein	Cj0983	Protein synthesis	Ribosomal proteins synthesis and modification			http://www.genome.jp/dbget-bin/www_bget?ec:		YP_002344378.1	http://www.ncbi.nlm.nih.gov/gene?term=	YP_002344378.1	905274	-	CLSK879025	http://www.ncbi.nlm.nih.gov/cdd/?term=	CLSK879025
cj1115c	+						Cj1115c			putative phosphatidylserine decarboxylase-related protein	hypothetical protein	Cj1115c	Protein synthesis	Ribosomal proteins synthesis and modification		4.1.1.65	http://www.genome.jp/dbget-bin/www_bget?ec:	4.1.1.65	YP_002344508.1	http://www.ncbi.nlm.nih.gov/gene?term=	YP_002344508.1	905406	COG0688I	CLSK879093	http://www.ncbi.nlm.nih.gov/cdd/?term=	CLSK879093
cj1149c	+						Cj1149c			phosphoheptose isomerase	phosphoheptose isomerase	gmhA	Protein synthesis	Ribosomal proteins synthesis and modification		5.3.1.-	http://www.genome.jp/dbget-bin/www_bget?ec:	5.3.1.-	YP_002344540.1	http://www.ncbi.nlm.nih.gov/gene?term=	YP_002344540.1	905439	COG0279G	PRK13937	http://www.ncbi.nlm.nih.gov/cdd/?term=	PRK13937
cj1191c	+						Cj1191c			putative PAS domain containing signal-transduction sensor protein	putative signal-transduction sensor protein	Cj1191c	Protein synthesis	Ribosomal proteins synthesis and modification			http://www.genome.jp/dbget-bin/www_bget?ec:		YP_002344582.1	http://www.ncbi.nlm.nih.gov/gene?term=	YP_002344582.1	905481	COG2202T	CLSK879133	http://www.ncbi.nlm.nih.gov/cdd/?term=	CLSK879133
cj1486c	-	1	1	1	1		Cj1486c			putative periplasmic protein	putative periplasmic protein	Cj1486c	Protein synthesis	Ribosomal proteins synthesis and modification			http://www.genome.jp/dbget-bin/www_bget?ec:		YP_002344866.1	http://www.ncbi.nlm.nih.gov/gene?term=	YP_002344866.1	905773	-	CLSK879284	http://www.ncbi.nlm.nih.gov/cdd/?term=	CLSK879284
cj1487c	+						Cj1487c			cb-type cytochrome C oxidase subunit III	cb-type cytochrome C oxidase subunit III	ccoP	Protein synthesis	Ribosomal proteins synthesis and modification		1.9.3.1	http://www.genome.jp/dbget-bin/www_bget?ec:	1.9.3.1	YP_002344867.1	http://www.ncbi.nlm.nih.gov/gene?term=	YP_002344867.1	905774	COG2010C	CLSK872282	http://www.ncbi.nlm.nih.gov/cdd/?term=	CLSK872282
cj1594	+			1			Cj1594	2	x	rpsD	30S ribosomal protein S4	rpsD	Protein synthesis	Ribosomal proteins synthesis and modification		0	http://www.genome.jp/dbget-bin/www_bget?ec:		YP_002344963.1	http://www.ncbi.nlm.nih.gov/gene?term=	YP_002344963.1	905863	COG0522J	PRK05327	http://www.ncbi.nlm.nih.gov/cdd/?term=	PRK05327
cj1595	+	1	1	1	1		Cj1595			rpoA	DNA-directed RNA polymerase subunit alpha	rpoA	Protein synthesis	Ribosomal proteins synthesis and modification		2.7.7.6	http://www.genome.jp/dbget-bin/www_bget?ec:	2.7.7.6	YP_002344964.1	http://www.ncbi.nlm.nih.gov/gene?term=	YP_002344964.1	905865	COG0202K	PRK05182	http://www.ncbi.nlm.nih.gov/cdd/?term=	PRK05182
cj1596	+		1	1	1		Cj1596	-4.8	x	rplQ	50S ribosomal protein L17	rplQ	Protein synthesis	Ribosomal proteins synthesis and modification			http://www.genome.jp/dbget-bin/www_bget?ec:		YP_002344965.1	http://www.ncbi.nlm.nih.gov/gene?term=	YP_002344965.1	905866	COG0203J	PRK05591	http://www.ncbi.nlm.nih.gov/cdd/?term=	PRK05591
cj1606c	+	1	1	1	1		Cj1606c	-4.4	X	mrp	putative ATP/GTP-binding protein	mrp,	Protein synthesis	Ribosomal proteins synthesis and modification			http://www.genome.jp/dbget-bin/www_bget?ec:		YP_002344975.1	http://www.ncbi.nlm.nih.gov/gene?term=	YP_002344975.1	905873	COG0489D	CLSK872299	http://www.ncbi.nlm.nih.gov/cdd/?term=	CLSK872299
cj1609	+						Cj1609			Cj1609	putative sulfate adenylyltransferase	Cj1609,	Protein synthesis	Ribosomal proteins synthesis and modification		2.7.7.4	http://www.genome.jp/dbget-bin/www_bget?ec:	2.7.7.4	YP_002344978.1	http://www.ncbi.nlm.nih.gov/gene?term=	YP_002344978.1	905876	COG2046P	CLSK879328	http://www.ncbi.nlm.nih.gov/cdd/?term=	CLSK879328
cj1693c	+						Cj1693c			rpsH	30S ribosomal protein S8	rpsH	Protein synthesis	Ribosomal proteins synthesis and modification			http://www.genome.jp/dbget-bin/www_bget?ec:		YP_002345059.1	http://www.ncbi.nlm.nih.gov/gene?term=	YP_002345059.1	905967	COG0096J	PRK00136	http://www.ncbi.nlm.nih.gov/cdd/?term=	PRK00136
cj1694c	+						Cj1694c			rpsN	30S ribosomal protein S14	rpsN	Protein synthesis	Ribosomal proteins synthesis and modification			http://www.genome.jp/dbget-bin/www_bget?ec:		YP_002345060.1	http://www.ncbi.nlm.nih.gov/gene?term=	YP_002345060.1	905968	COG0199J	PRK08061	http://www.ncbi.nlm.nih.gov/cdd/?term=	PRK08061
cj1695c	+						Cj1695c			rplE	50S ribosomal protein L5	rplE	Protein synthesis	Ribosomal proteins synthesis and modification			http://www.genome.jp/dbget-bin/www_bget?ec:		YP_002345061.1	http://www.ncbi.nlm.nih.gov/gene?term=	YP_002345061.1	905969	COG0094J	PRK00010	http://www.ncbi.nlm.nih.gov/cdd/?term=	PRK00010
cj1696c	+						Cj1696c			rplX	50S ribosomal protein L24	rplX	Protein synthesis	Ribosomal proteins synthesis and modification			http://www.genome.jp/dbget-bin/www_bget?ec:		YP_002345062.1	http://www.ncbi.nlm.nih.gov/gene?term=	YP_002345062.1	905970	COG0198J	PRK12281	http://www.ncbi.nlm.nih.gov/cdd/?term=	PRK12281
cj1697c	+						Cj1697c	4.8	x	rplN	50S ribosomal protein L14	rplN	Protein synthesis	Ribosomal proteins synthesis and modification			http://www.genome.jp/dbget-bin/www_bget?ec:		YP_002345063.1	http://www.ncbi.nlm.nih.gov/gene?term=	YP_002345063.1	905971	COG0093J	PRK05483	http://www.ncbi.nlm.nih.gov/cdd/?term=	PRK05483
cj1698c	+						Cj1698c			rpsQ	30S ribosomal protein S17	rpsQ	Protein synthesis	Ribosomal proteins synthesis and modification			http://www.genome.jp/dbget-bin/www_bget?ec:		YP_002345064.1	http://www.ncbi.nlm.nih.gov/gene?term=	YP_002345064.1	905972	COG0186J	PRK05610	http://www.ncbi.nlm.nih.gov/cdd/?term=	PRK05610
cj1699c	+						Cj1699c			rpmC	50S ribosomal protein L29	rpmC	Protein synthesis	Ribosomal proteins synthesis and modification			http://www.genome.jp/dbget-bin/www_bget?ec:		YP_002345065.1	http://www.ncbi.nlm.nih.gov/gene?term=	YP_002345065.1	905973	COG0255J	PRK00306	http://www.ncbi.nlm.nih.gov/cdd/?term=	PRK00306
cj1700c	+						Cj1700c			rplP	50S ribosomal protein L16	rplP	Protein synthesis	Ribosomal proteins synthesis and modification			http://www.genome.jp/dbget-bin/www_bget?ec:		YP_002345066.1	http://www.ncbi.nlm.nih.gov/gene?term=	YP_002345066.1	905974	COG0197J	PRK09203	http://www.ncbi.nlm.nih.gov/cdd/?term=	PRK09203
cj1701c	+						Cj1701c			rpsC	30S ribosomal protein S3	rpsC	Protein synthesis	Ribosomal proteins synthesis and modification			http://www.genome.jp/dbget-bin/www_bget?ec:		YP_002345067.1	http://www.ncbi.nlm.nih.gov/gene?term=	YP_002345067.1	905975	COG0092J	PRK00310	http://www.ncbi.nlm.nih.gov/cdd/?term=	PRK00310
cj1702c	+						Cj1702c			rplV	50S ribosomal protein L22	rplV	Protein synthesis	Ribosomal proteins synthesis and modification			http://www.genome.jp/dbget-bin/www_bget?ec:		YP_002345068.1	http://www.ncbi.nlm.nih.gov/gene?term=	YP_002345068.1	905976	COG0091J	PRK00565	http://www.ncbi.nlm.nih.gov/cdd/?term=	PRK00565
cj1704c	+						Cj1704c			rplB	50S ribosomal protein L2	rplB	Protein synthesis	Ribosomal proteins synthesis and modification			http://www.genome.jp/dbget-bin/www_bget?ec:		YP_002345070.1	http://www.ncbi.nlm.nih.gov/gene?term=	YP_002345070.1	905978	COG0090J	PRK09374	http://www.ncbi.nlm.nih.gov/cdd/?term=	PRK09374
cj1708c	+						Cj1708c	-2.055		rpsJ	30S ribosomal protein S10	rpsJ	Protein synthesis	Ribosomal proteins synthesis and modification			http://www.genome.jp/dbget-bin/www_bget?ec:		YP_002345074.1	http://www.ncbi.nlm.nih.gov/gene?term=	YP_002345074.1	905982	COG0051J	PRK00596	http://www.ncbi.nlm.nih.gov/cdd/?term=	PRK00596
cj1709c	+						Cj1709c			Cj1709c	putative ribosomal pseudouridine synthase	Cj1709c	Protein synthesis	Ribosomal proteins synthesis and modification		4.2.1.70	http://www.genome.jp/dbget-bin/www_bget?ec:	4.2.1.70	YP_002345075.1	http://www.ncbi.nlm.nih.gov/gene?term=	YP_002345075.1	905983	COG1187J	CLSK872558	http://www.ncbi.nlm.nih.gov/cdd/?term=	CLSK872558
cj1710c	+		1	1	1		Cj1710c	-2.95		Cj1710c	putative metallo-beta-lactamase family protein	Cj1710c	Protein synthesis	Ribosomal proteins synthesis and modification			http://www.genome.jp/dbget-bin/www_bget?ec:		YP_002345076.1	http://www.ncbi.nlm.nih.gov/gene?term=	YP_002345076.1	905984	COG0595R	CLSK872552	http://www.ncbi.nlm.nih.gov/cdd/?term=	CLSK872552
cj1713	+			1	1		Cj1713			Cj1713	ribosomal RNA large subunit methyltransferase N	Cj1713	Protein synthesis	Ribosomal proteins synthesis and modification			http://www.genome.jp/dbget-bin/www_bget?ec:		YP_002345079.1	http://www.ncbi.nlm.nih.gov/gene?term=	YP_002345079.1	905987	COG0820R	PRK14462	http://www.ncbi.nlm.nih.gov/cdd/?term=	PRK14462
cj0471	+	1	1	1	1	1	Cj0471			50S ribosomal protein L33	50S ribosomal protein L33	rpmG	Protein synthesis	Translation factors			http://www.genome.jp/dbget-bin/www_bget?ec:		YP_002343905.1	http://www.ncbi.nlm.nih.gov/gene?term=	YP_002343905.1	904797	COG0267J	PRK00595	http://www.ncbi.nlm.nih.gov/cdd/?term=	PRK00595
cj0513	+			1			Cj0513			phosphoribosylformylglycinamidine synthase	hypothetical protein	Cj0513	Protein synthesis	Translation factors			http://www.genome.jp/dbget-bin/www_bget?ec:		YP_002343945.1	http://www.ncbi.nlm.nih.gov/gene?term=	YP_002343945.1	904842	COG1828F	CLSK878818	http://www.ncbi.nlm.nih.gov/cdd/?term=	CLSK878818
cj0552	+						Cj0552			hypothetical protein Cj0552	hydrophobic protein	Cj0552	Protein synthesis	Translation factors			http://www.genome.jp/dbget-bin/www_bget?ec:		YP_002343983.1	http://www.ncbi.nlm.nih.gov/gene?term=	YP_002343983.1	904880	COG3819S	CLSK877058	http://www.ncbi.nlm.nih.gov/cdd/?term=	CLSK877058
cj1593	+		1	1	1		Cj1593			30S ribosomal protein S11	30S ribosomal protein S11	rpsK	Protein synthesis	Translation factors			http://www.genome.jp/dbget-bin/www_bget?ec:		YP_002344962.1	http://www.ncbi.nlm.nih.gov/gene?term=	YP_002344962.1	905862	COG0100J	PRK05309	http://www.ncbi.nlm.nih.gov/cdd/?term=	PRK05309
cj0395c	+						Cj0395c			hypothetical protein Cj0395c	hypothetical protein	Cj0395c	Protein synthesis	tRNA aminoacylation			http://www.genome.jp/dbget-bin/www_bget?ec:		YP_002343832.1	http://www.ncbi.nlm.nih.gov/gene?term=	YP_002343832.1	904718	-	CLSK878766	http://www.ncbi.nlm.nih.gov/cdd/?term=	CLSK878766
cj0646	+						Cj0646			putative lipoprotein	putative lipoprotein	Cj0646	Protein synthesis	tRNA aminoacylation			http://www.genome.jp/dbget-bin/www_bget?ec:		YP_002344075.1	http://www.ncbi.nlm.nih.gov/gene?term=	YP_002344075.1	904973	COG0797M	CLSK878880	http://www.ncbi.nlm.nih.gov/cdd/?term=	CLSK878880
cj0714	+						Cj0714	-4.8	x	50S ribosomal protein L19	50S ribosomal protein L19	rplS	Protein synthesis	tRNA and rRNA base modification			http://www.genome.jp/dbget-bin/www_bget?ec:		YP_002344132.1	http://www.ncbi.nlm.nih.gov/gene?term=	YP_002344132.1	905031	COG0335J	PRK05338	http://www.ncbi.nlm.nih.gov/cdd/?term=	PRK05338
cj0024	+		1				Cj0024			ribonucleotide-diphosphate reductase subunit alpha	ribonucleotide-diphosphate reductase alpha subunit	nrdA	Purines, pyrimidines, nucleosides, and nucleotides	2'-Deoxyribonucleotide metabolism		1.17.4.1	http://www.genome.jp/dbget-bin/www_bget?ec:	1.17.4.1	YP_002343496.1	http://www.ncbi.nlm.nih.gov/gene?term=	YP_002343496.1	904363	COG0209F	PRK08447	http://www.ncbi.nlm.nih.gov/cdd/?term=	PRK08447
cj1339c	+						Cj1339c			flagellin	flagellin	flaA	Purines, pyrimidines, nucleosides, and nucleotides	Nucleotide and nucleoside interconversions			http://www.genome.jp/dbget-bin/www_bget?ec:		YP_002344727.1	http://www.ncbi.nlm.nih.gov/gene?term=	YP_002344727.1	905631	COG1344N	PRK08411	http://www.ncbi.nlm.nih.gov/cdd/?term=	PRK08411
cj0023	+						Cj0023			adenylosuccinate lyase	adenylosuccinate lyase	purB	Purines, pyrimidines, nucleosides, and nucleotides	Purine ribonucleotide biosynthesis		4.3.2.2	http://www.genome.jp/dbget-bin/www_bget?ec:	4.3.2.2	YP_002343495.1	http://www.ncbi.nlm.nih.gov/gene?term=	YP_002343495.1	904425	COG0015F	PRK08470	http://www.ncbi.nlm.nih.gov/cdd/?term=	PRK08470
cj0518	+		1	1			Cj0518	-3.5	x	heat shock protein 90	heat shock protein 90	htpG	Purines, pyrimidines, nucleosides, and nucleotides	Purine ribonucleotide biosynthesis			http://www.genome.jp/dbget-bin/www_bget?ec:		YP_002343950.1	http://www.ncbi.nlm.nih.gov/gene?term=	YP_002343950.1	904847	COG0326O	PRK05218	http://www.ncbi.nlm.nih.gov/cdd/?term=	PRK05218
cj0958c	+		1	1			Cj0958c			putative inner membrane protein translocase component YidC	putative inner membrane protein translocase component YidC	Cj0958c	Purines, pyrimidines, nucleosides, and nucleotides	Purine ribonucleotide biosynthesis			http://www.genome.jp/dbget-bin/www_bget?ec:		YP_002344356.1	http://www.ncbi.nlm.nih.gov/gene?term=	YP_002344356.1	904358	COG0706U	PRK01318	http://www.ncbi.nlm.nih.gov/cdd/?term=	PRK01318
cj0233c	+						Cj0233c			orotate phosphoribosyltransferase	orotate phosphoribosyltransferase	pyrE	Purines, pyrimidines, nucleosides, and nucleotides	Pyrimidine ribonucleotide biosynthesis		2.4.2.10	http://www.genome.jp/dbget-bin/www_bget?ec:	2.4.2.10	YP_002343676.1	http://www.ncbi.nlm.nih.gov/gene?term=	YP_002343676.1	904560	COG0461F	PRK00455	http://www.ncbi.nlm.nih.gov/cdd/?term=	PRK00455
cj0447	+						Cj0447			putative NUDIX hydrolase family protein	hypothetical protein	Cj0447	Regulatory functions	Other			http://www.genome.jp/dbget-bin/www_bget?ec:		YP_002343881.1	http://www.ncbi.nlm.nih.gov/gene?term=	YP_002343881.1	904770	-	CLSK872371	http://www.ncbi.nlm.nih.gov/cdd/?term=	CLSK872371
cj0449c	+						Cj0449c			hypothetical protein Cj0449c	hypothetical protein	Cj0449c	Regulatory functions	Other			http://www.genome.jp/dbget-bin/www_bget?ec:		YP_002343883.1	http://www.ncbi.nlm.nih.gov/gene?term=	YP_002343883.1	904772	COG2841S	CLSK878795	http://www.ncbi.nlm.nih.gov/cdd/?term=	CLSK878795
cj0671	+						Cj0671			anaerobic C4-dicarboxylate transporter	anaerobic C4-dicarboxylate transporter	dcuB	Regulatory functions	Other			http://www.genome.jp/dbget-bin/www_bget?ec:		YP_002344094.1	http://www.ncbi.nlm.nih.gov/gene?term=	YP_002344094.1	904992	COG2704R	PRK12489	http://www.ncbi.nlm.nih.gov/cdd/?term=	PRK12489
cj0771c	+						Cj0771c			putative NLPA family lipoprotein	putative periplasmic protein	Cj0771c	Regulatory functions	Other			http://www.genome.jp/dbget-bin/www_bget?ec:		YP_002344178.1	http://www.ncbi.nlm.nih.gov/gene?term=	YP_002344178.1	905081	COG1464P	CLSK878922	http://www.ncbi.nlm.nih.gov/cdd/?term=	CLSK878922
cj1200	+						Cj1200			putative NLPA family lipoprotein	putative periplasmic protein	Cj1200	Regulatory functions	Other			http://www.genome.jp/dbget-bin/www_bget?ec:		YP_002344591.1	http://www.ncbi.nlm.nih.gov/gene?term=	YP_002344591.1	905490	COG1464P	CLSK879137	http://www.ncbi.nlm.nih.gov/cdd/?term=	CLSK879137
cj1221	-						Cj1221			chaperonin GroEL	chaperonin GroEL	groEL	Regulatory functions	Other			http://www.genome.jp/dbget-bin/www_bget?ec:		YP_002344612.1	http://www.ncbi.nlm.nih.gov/gene?term=	YP_002344612.1	905511	COG0459O	PRK00013	http://www.ncbi.nlm.nih.gov/cdd/?term=	PRK00013
cj1426c	-						Cj1426c			putative methyltransferase family protein	hypothetical protein	Cj1426c	Regulatory functions	Other			http://www.genome.jp/dbget-bin/www_bget?ec:		YP_002344809.1	http://www.ncbi.nlm.nih.gov/gene?term=	YP_002344809.1	905715	-	CLSK2481045	http://www.ncbi.nlm.nih.gov/cdd/?term=	CLSK2481045
cj1625c	-						Cj1625c			sdaC	amino acid transporter	sdaC	Transport and binding proteins	Amino acids, peptides and amines			http://www.genome.jp/dbget-bin/www_bget?ec:		YP_002344994.1	http://www.ncbi.nlm.nih.gov/gene?term=	YP_002344994.1	905897	COG0814E	CLSK879339	http://www.ncbi.nlm.nih.gov/cdd/?term=	CLSK879339
cj1427c	+						Cj1427c			putative sugar-nucleotide epimerase/dehydratease	putative sugar-nucleotide epimerase/dehydratease	Cj1427c	Transcription	Degradation of RNA		5.1.3.2	http://www.genome.jp/dbget-bin/www_bget?ec:	5.1.3.2	YP_002344810.1	http://www.ncbi.nlm.nih.gov/gene?term=	YP_002344810.1	905716	COG0451MG	CLSK879252	http://www.ncbi.nlm.nih.gov/cdd/?term=	CLSK879252
cj1659	+	1	1	1	1	1	Cj1659			p19	periplasmic protein p19	p19	Transcription	Degradation of RNA			http://www.genome.jp/dbget-bin/www_bget?ec:		YP_002345027.1	http://www.ncbi.nlm.nih.gov/gene?term=	YP_002345027.1	905931	COG3470P	CLSK879355	http://www.ncbi.nlm.nih.gov/cdd/?term=	CLSK879355
cj0481	+						Cj0481			putative dihydrodipicolinate synthase	putative lyase	Cj0481	Transcription	DNA-dependent RNA polymerase		4.2.1.52	http://www.genome.jp/dbget-bin/www_bget?ec:	4.2.1.52	YP_002343915.1	http://www.ncbi.nlm.nih.gov/gene?term=	YP_002343915.1	904809	COG0329EM	CLSK878808	http://www.ncbi.nlm.nih.gov/cdd/?term=	CLSK878808
cj1608	+						Cj1608			Cj1608	putative two-component regulator	Cj1608,	Transcription	DNA-dependent RNA polymerase			http://www.genome.jp/dbget-bin/www_bget?ec:		YP_002344977.1	http://www.ncbi.nlm.nih.gov/gene?term=	YP_002344977.1	905875	COG0745TK	CLSK872360	http://www.ncbi.nlm.nih.gov/cdd/?term=	CLSK872360
cj0962	+						Cj0962			putative acetyltransferase	putative acetyltransferase	Cj0962	Transcription	RNA processing			http://www.genome.jp/dbget-bin/www_bget?ec:		YP_002344360.1	http://www.ncbi.nlm.nih.gov/gene?term=	YP_002344360.1	905253	COG0456R	CLSK879015	http://www.ncbi.nlm.nih.gov/cdd/?term=	CLSK879015
cj1718c	+		1	1	1		Cj1718c			leuB	3-isopropylmalate dehydrogenase	leuB	Transcription	RNA processing		1.1.1.85	http://www.genome.jp/dbget-bin/www_bget?ec:	1.1.1.85	YP_002345084.1	http://www.ncbi.nlm.nih.gov/gene?term=	YP_002345084.1	905995	COG0473CE	PRK00772	http://www.ncbi.nlm.nih.gov/cdd/?term=	PRK00772
cj0474	+						Cj0474			50S ribosomal protein L11	50S ribosomal protein L11	rplK	Transcription	Transcription factors			http://www.genome.jp/dbget-bin/www_bget?ec:		YP_002343908.1	http://www.ncbi.nlm.nih.gov/gene?term=	YP_002343908.1	904802	COG0080J	PRK00140	http://www.ncbi.nlm.nih.gov/cdd/?term=	PRK00140
cj1169c	+						Cj1169c			putative periplasmic protein	putative periplasmic protein	Cj1169c	Transcription	Transcription factors			http://www.genome.jp/dbget-bin/www_bget?ec:		YP_002344560.1	http://www.ncbi.nlm.nih.gov/gene?term=	YP_002344560.1	905459	-	CLSK879125	http://www.ncbi.nlm.nih.gov/cdd/?term=	CLSK879125
cj0204	+					1	Cj0204			putative oligopeptide transporter, OPT family	putative integral membrane protein	Cj0204	Transport and binding proteins	Amino acids, peptides and amines			http://www.genome.jp/dbget-bin/www_bget?ec:		YP_002343662.1	http://www.ncbi.nlm.nih.gov/gene?term=	YP_002343662.1	904548	COG1297S	CLSK878690	http://www.ncbi.nlm.nih.gov/cdd/?term=	CLSK878690
cj0915	+		1	1	1		Cj0915			putative hydrolase	putative hydrolase	Cj0915	Transport and binding proteins	Amino acids, peptides and amines			http://www.genome.jp/dbget-bin/www_bget?ec:		YP_002344313.1	http://www.ncbi.nlm.nih.gov/gene?term=	YP_002344313.1	905254	COG1607I	CLSK878991	http://www.ncbi.nlm.nih.gov/cdd/?term=	CLSK878991
cj0921c	-						Cj0921c	-4.75996	x	bifunctional adhesin/ABC transporter aspartate/glutamate-binding protein	probable ABC-type amino-acid transporter periplasmic solute-binding protein	peb1A	Transport and binding proteins	Amino acids, peptides and amines			http://www.genome.jp/dbget-bin/www_bget?ec:		YP_002344319.1	http://www.ncbi.nlm.nih.gov/gene?term=	YP_002344319.1	906008	COG0834ET	PRK11917	http://www.ncbi.nlm.nih.gov/cdd/?term=	PRK11917
cj0922c	+						Cj0922c	-4		amino-acid ABC transporter ATP-binding protein	ABC-type amino-acid transporter ATP-binding protein	pebC	Transport and binding proteins	Amino acids, peptides and amines			http://www.genome.jp/dbget-bin/www_bget?ec:		YP_002344320.1	http://www.ncbi.nlm.nih.gov/gene?term=	YP_002344320.1	905220	COG1126E	CLSK878995	http://www.ncbi.nlm.nih.gov/cdd/?term=	CLSK878995
cj0924c	+						Cj0924c			putative MCP protein-glutamate methylesterase	putative MCP protein-glutamate methylesterase	cheB'	Transport and binding proteins	Amino acids, peptides and amines		3.1.1.61	http://www.genome.jp/dbget-bin/www_bget?ec:	3.1.1.61	YP_002344322.1	http://www.ncbi.nlm.nih.gov/gene?term=	YP_002344322.1	904926	COG2201NT	CLSK878997	http://www.ncbi.nlm.nih.gov/cdd/?term=	CLSK878997
cj0933c	+						Cj0933c			putative pyruvate carboxylase B subunit	putative pyruvate carboxylase B subunit	pycB	Transport and binding proteins	Amino acids, peptides and amines		6.4.1.1	http://www.genome.jp/dbget-bin/www_bget?ec:	6.4.1.1	YP_002344331.1	http://www.ncbi.nlm.nih.gov/gene?term=	YP_002344331.1	905229	COG5016C	CLSK878999	http://www.ncbi.nlm.nih.gov/cdd/?term=	CLSK878999
cj1038	+				1		Cj1038			putative cell division/peptidoglycan biosynthesis protein	probable cell division/peptidoglycan biosynthesis protein	Cj1038	Transport and binding proteins	Amino acids, peptides and amines			http://www.genome.jp/dbget-bin/www_bget?ec:		YP_002344433.1	http://www.ncbi.nlm.nih.gov/gene?term=	YP_002344433.1	905330	COG0772D	CLSK872589	http://www.ncbi.nlm.nih.gov/cdd/?term=	CLSK872589
cj1514c	+						Cj1514c			hypothetical protein Cj1514c	hypothetical protein	Cj1514c	Transport and binding proteins	Amino acids, peptides and amines			http://www.genome.jp/dbget-bin/www_bget?ec:		YP_002344892.1	http://www.ncbi.nlm.nih.gov/gene?term=	YP_002344892.1	905802	COG3381R	CLSK879298	http://www.ncbi.nlm.nih.gov/cdd/?term=	CLSK879298
cj1636c	+	1	1	1	1		Cj1636c			rnhA	ribonuclease H	rnhA	Transport and binding proteins	Amino acids, peptides and amines		3.1.26.4	http://www.genome.jp/dbget-bin/www_bget?ec:	3.1.26.4	YP_002345005.1	http://www.ncbi.nlm.nih.gov/gene?term=	YP_002345005.1	905909	COG0328L	PRK00203	http://www.ncbi.nlm.nih.gov/cdd/?term=	PRK00203
cj1543	+		1	1	1		Cj1543	-2.43896	X	putative allophanate hydrolase subunit 2	hypothetical protein	Cj1543	Transport and binding proteins	Anions			http://www.genome.jp/dbget-bin/www_bget?ec:		YP_002344915.1	http://www.ncbi.nlm.nih.gov/gene?term=	YP_002344915.1	905824	COG1984E	CLSK879309	http://www.ncbi.nlm.nih.gov/cdd/?term=	CLSK879309
cj0076c	+						Cj0076c			L-lactate permease	L-lactate permease	lctP	Transport and binding proteins	Carbohydrates, organic alcohols, and acids			http://www.genome.jp/dbget-bin/www_bget?ec:		YP_002343538.1	http://www.ncbi.nlm.nih.gov/gene?term=	YP_002343538.1	904403	COG1620C	CLSK878629	http://www.ncbi.nlm.nih.gov/cdd/?term=	CLSK878629
cj0088	+						Cj0088			anaerobic C4-dicarboxylate transporter	anaerobic C4-dicarboxylate transporter	dcuA	Transport and binding proteins	Carbohydrates, organic alcohols, and acids			http://www.genome.jp/dbget-bin/www_bget?ec:		YP_002343548.1	http://www.ncbi.nlm.nih.gov/gene?term=	YP_002343548.1	904413	COG2704R	PRK09412	http://www.ncbi.nlm.nih.gov/cdd/?term=	PRK09412
cj0683	-						Cj0683			putative periplasmic protein	putative periplasmic protein	Cj0683	Transport and binding proteins	Carbohydrates, organic alcohols, and acids			http://www.genome.jp/dbget-bin/www_bget?ec:		YP_002344101.1	http://www.ncbi.nlm.nih.gov/gene?term=	YP_002344101.1	905001	-	CLSK878893	http://www.ncbi.nlm.nih.gov/cdd/?term=	CLSK878893
cj0012c	+						Cj0012c			non-haem iron protein	non-haem iron protein	Cj0012c	Transport and binding proteins	Cations and iron carrying compounds			http://www.genome.jp/dbget-bin/www_bget?ec:		YP_002343484.1	http://www.ncbi.nlm.nih.gov/gene?term=	YP_002343484.1	904330	COG1592C	CLSK878599	http://www.ncbi.nlm.nih.gov/cdd/?term=	CLSK878599
cj0173c	-						Cj0173c			putative iron-uptake ABC transporter ATP-binding protein	putative iron-uptake ABC transport system ATP-binding protein	Cj0173c	Transport and binding proteins	Cations and iron carrying compounds			http://www.genome.jp/dbget-bin/www_bget?ec:		YP_002343631.1	http://www.ncbi.nlm.nih.gov/gene?term=	YP_002343631.1	904511	COG3842E	CLSK878670	http://www.ncbi.nlm.nih.gov/cdd/?term=	CLSK878670
cj0175c	-						Cj0175c			putative iron-uptake ABC transporter,periplasmic iron-binding protein	putative iron-uptake ABC transport system periplasmic iron-binding protein	Cj0175c	Transport and binding proteins	Cations and iron carrying compounds			http://www.genome.jp/dbget-bin/www_bget?ec:		YP_002343633.1	http://www.ncbi.nlm.nih.gov/gene?term=	YP_002343633.1	904513	COG1840P	CLSK878672	http://www.ncbi.nlm.nih.gov/cdd/?term=	CLSK878672
cj0243c	+						Cj0243c			hypothetical protein Cj0243c	hypothetical protein	Cj0243c	Transport and binding proteins	Cations and iron carrying compounds			http://www.genome.jp/dbget-bin/www_bget?ec:		YP_002343685.1	http://www.ncbi.nlm.nih.gov/gene?term=	YP_002343685.1	904569	-	CLSK878698	http://www.ncbi.nlm.nih.gov/cdd/?term=	CLSK878698
cj0264c	+						Cj0264c			molybdopterin containing oxidoreductase	molybdopterin-containing oxidoreductase	Cj0264c	Transport and binding proteins	Cations and iron carrying compounds			http://www.genome.jp/dbget-bin/www_bget?ec:		YP_002343706.1	http://www.ncbi.nlm.nih.gov/gene?term=	YP_002343706.1	904589	COG0243C	CLSK878712	http://www.ncbi.nlm.nih.gov/cdd/?term=	CLSK878712
cj0623			1	1	1		Cj0623	-1.6	X				Transport and binding proteins	Cations and iron carrying compounds		0	http://www.genome.jp/dbget-bin/www_bget?ec:		0	http://www.ncbi.nlm.nih.gov/gene?term=				0	http://www.ncbi.nlm.nih.gov/cdd/?term=
cj1264c	+						Cj1264c			putative hydrogenase maturation protease	putative hydrogenase maturation protease	hydD	Transport and binding proteins	Cations and iron carrying compounds			http://www.genome.jp/dbget-bin/www_bget?ec:		YP_002344655.1	http://www.ncbi.nlm.nih.gov/gene?term=	YP_002344655.1	905555	COG0680C	CLSK2767712	http://www.ncbi.nlm.nih.gov/cdd/?term=	CLSK2767712
cj1358c	+						Cj1358c			putative periplasmic cytochrome C	putative periplasmic cytochrome C	Cj1358c	Transport and binding proteins	Cations and iron carrying compounds			http://www.genome.jp/dbget-bin/www_bget?ec:		YP_002344746.1	http://www.ncbi.nlm.nih.gov/gene?term=	YP_002344746.1	905651	COG3005C	CLSK879217	http://www.ncbi.nlm.nih.gov/cdd/?term=	CLSK879217
cj1662	+						Cj1662			Cj1662	putative integral membrane protein	Cj1662	Transport and binding proteins	Cations and iron carrying compounds			http://www.genome.jp/dbget-bin/www_bget?ec:		YP_002345030.1	http://www.ncbi.nlm.nih.gov/gene?term=	YP_002345030.1	905934	COG4591M	CLSK879358	http://www.ncbi.nlm.nih.gov/cdd/?term=	CLSK879358
cj0109	-						Cj0109			putative MotA/TolQ/ExbB proton channel family protein	exbB	exbB3	Transport and binding proteins	Other			http://www.genome.jp/dbget-bin/www_bget?ec:		YP_002343569.1	http://www.ncbi.nlm.nih.gov/gene?term=	YP_002343569.1	904439	COG0811U	CLSK878643	http://www.ncbi.nlm.nih.gov/cdd/?term=	CLSK878643
cj0203	+	1		1		1	Cj0203			putative citrate transporter	putative transmembrane transport protein	Cj0203	Transport and binding proteins	Other			http://www.genome.jp/dbget-bin/www_bget?ec:		YP_002343661.1	http://www.ncbi.nlm.nih.gov/gene?term=	YP_002343661.1	904545	COG2851C	CLSK878689	http://www.ncbi.nlm.nih.gov/cdd/?term=	CLSK878689
cj0427							Cj0427	-2.6					Transport and binding proteins	Other		0	http://www.genome.jp/dbget-bin/www_bget?ec:		0	http://www.ncbi.nlm.nih.gov/gene?term=				0	http://www.ncbi.nlm.nih.gov/cdd/?term=
cj0757	-						Cj0757			heat-inducible transcription repressor	heat-inducible transcription repressor	hrcA	Transport and binding proteins	Other			http://www.genome.jp/dbget-bin/www_bget?ec:		YP_002344164.1	http://www.ncbi.nlm.nih.gov/gene?term=	YP_002344164.1	905067	COG1420K	PRK03911	http://www.ncbi.nlm.nih.gov/cdd/?term=	PRK03911
cj0954c	+		1	1			Cj0954c			putative DnaJ-like protein	putative dnaJ-like protein	Cj0954c	Transport and binding proteins	Other			http://www.genome.jp/dbget-bin/www_bget?ec:		YP_002344352.1	http://www.ncbi.nlm.nih.gov/gene?term=	YP_002344352.1	905248	COG1076O	CLSK879011	http://www.ncbi.nlm.nih.gov/cdd/?term=	CLSK879011
cj1190c	+						Cj1190c	-6.58012		bipartate energy taxis response protein CetA	putative MCP-domain signal transduction protein	Cj1190c	Transport and binding proteins	Other			http://www.genome.jp/dbget-bin/www_bget?ec:		YP_002344581.1	http://www.ncbi.nlm.nih.gov/gene?term=	YP_002344581.1	905480	COG0840NT	CLSK879134	http://www.ncbi.nlm.nih.gov/cdd/?term=	CLSK879134
cj1388	+						Cj1388			putative endoribonuclease L-PSP	hypothetical protein	Cj1388	Transport and binding proteins	Other			http://www.genome.jp/dbget-bin/www_bget?ec:		YP_002344776.1	http://www.ncbi.nlm.nih.gov/gene?term=	YP_002344776.1	905681	COG0251J	CLSK879234	http://www.ncbi.nlm.nih.gov/cdd/?term=	CLSK879234
cj1591	+		1	1	1		Cj1591			50S ribosomal protein L36	50S ribosomal protein L36	rpmJ	Transport and binding proteins	Other			http://www.genome.jp/dbget-bin/www_bget?ec:		YP_002344960.1	http://www.ncbi.nlm.nih.gov/gene?term=	YP_002344960.1	905861	-	PRK00465	http://www.ncbi.nlm.nih.gov/cdd/?term=	PRK00465
cj1644	-		1	1			Cj1644	-2.196		ispA	geranyltranstransferase	ispA	Transport and binding proteins	Other		2.5.1.10	http://www.genome.jp/dbget-bin/www_bget?ec:	2.5.1.10	YP_002345013.1	http://www.ncbi.nlm.nih.gov/gene?term=	YP_002345013.1	905917	COG0142H	CLSK872468	http://www.ncbi.nlm.nih.gov/cdd/?term=	CLSK872468
cj1682c	-						Cj1682c			gltA	citrate synthase	gltA	Transport and binding proteins	Other		2.3.3.1	http://www.genome.jp/dbget-bin/www_bget?ec:	2.3.3.1	YP_002345049.1	http://www.ncbi.nlm.nih.gov/gene?term=	YP_002345049.1	905957	COG0372C	CLSK879368	http://www.ncbi.nlm.nih.gov/cdd/?term=	CLSK879368
cj1690c	+	1	1	1			Cj1690c			rpsE	30S ribosomal protein S5	rpsE	Transport and binding proteins	Other			http://www.genome.jp/dbget-bin/www_bget?ec:		YP_002345056.1	http://www.ncbi.nlm.nih.gov/gene?term=	YP_002345056.1	905964	COG0098J	PRK00550	http://www.ncbi.nlm.nih.gov/cdd/?term=	PRK00550
cj1691c	+	1					Cj1691c	4.8	x	rplR	50S ribosomal protein L18	rplR	Transport and binding proteins	Other			http://www.genome.jp/dbget-bin/www_bget?ec:		YP_002345057.1	http://www.ncbi.nlm.nih.gov/gene?term=	YP_002345057.1	905965	COG0256J	PRK05593	http://www.ncbi.nlm.nih.gov/cdd/?term=	PRK05593
cj0126c	+	1	1	1	1		Cj0126c			hypothetical protein Cj0126c	hypothetical protein	Cj0126c	Unclassified	Role category not yet assigned			http://www.genome.jp/dbget-bin/www_bget?ec:		YP_002343586.1	http://www.ncbi.nlm.nih.gov/gene?term=	YP_002343586.1	904460	COG1576S	CLSK878649	http://www.ncbi.nlm.nih.gov/cdd/?term=	CLSK878649
cj0273	+						Cj0273			(3R)-hydroxymyristoyl-ACP dehydratase	(3R)-hydroxymyristoyl ACP dehydratase	fabZ	Unclassified	Role category not yet assigned		4.2.1.-	http://www.genome.jp/dbget-bin/www_bget?ec:	4.2.1.-	YP_002343715.1	http://www.ncbi.nlm.nih.gov/gene?term=	YP_002343715.1	904598	COG0764I	PRK00006	http://www.ncbi.nlm.nih.gov/cdd/?term=	PRK00006
cj1513c	+						Cj1513c			putative periplasmic protein	possible periplasmic protein	Cj1513c	Unclassified	Role category not yet assigned			http://www.genome.jp/dbget-bin/www_bget?ec:		YP_002344891.1	http://www.ncbi.nlm.nih.gov/gene?term=	YP_002344891.1	905788	-	CLSK879297	http://www.ncbi.nlm.nih.gov/cdd/?term=	CLSK879297
cj1544c	+		1	1			Cj1544c			putative integral membrane protein	putative integral membrane protein	Cj1544c	Unclassified	Role category not yet assigned			http://www.genome.jp/dbget-bin/www_bget?ec:		YP_002344916.1	http://www.ncbi.nlm.nih.gov/gene?term=	YP_002344916.1	905162	-	CLSK879310	http://www.ncbi.nlm.nih.gov/cdd/?term=	CLSK879310
cj0039c	+						cj0039c			GTP-binding protein TypA	GTP-binding protein typA homolog	typA	Unknown function	General			http://www.genome.jp/dbget-bin/www_bget?ec:		YP_002343510.1	http://www.ncbi.nlm.nih.gov/gene?term=	YP_002343510.1	904374	COG1217T	CLSK872368	http://www.ncbi.nlm.nih.gov/cdd/?term=	CLSK872368
cj0135	+						Cj0135			hypothetical protein Cj0135	hypothetical protein	Cj0135	Unknown function	General			http://www.genome.jp/dbget-bin/www_bget?ec:		YP_002343595.1	http://www.ncbi.nlm.nih.gov/gene?term=	YP_002343595.1	904470	COG2740K	CLSK878653	http://www.ncbi.nlm.nih.gov/cdd/?term=	CLSK878653
cj0505c	+						Cj0505c			putative DegT family aminotransferase	putative aminotransferase (degT family)	Cj0505c	Unknown function	Enzymes of unknown specificity			http://www.genome.jp/dbget-bin/www_bget?ec:		YP_002343937.1	http://www.ncbi.nlm.nih.gov/gene?term=	YP_002343937.1	904834	COG0399M	CLSK878816	http://www.ncbi.nlm.nih.gov/cdd/?term=	CLSK878816
cj1224	+						Cj1224	1.3		putative iron-binding protein	putative iron-binding protein	Cj1224	Unknown function	Enzymes of unknown specificity			http://www.genome.jp/dbget-bin/www_bget?ec:		YP_002344615.1	http://www.ncbi.nlm.nih.gov/gene?term=	YP_002344615.1	905514	COG2703P	CLSK879149	http://www.ncbi.nlm.nih.gov/cdd/?term=	CLSK879149
cj1592	+		1	1	1		Cj1592	-4.8	x	30S ribosomal protein S13	30S ribosomal protein S13	rpsM	Unknown function	Enzymes of unknown specificity			http://www.genome.jp/dbget-bin/www_bget?ec:		YP_002344961.1	http://www.ncbi.nlm.nih.gov/gene?term=	YP_002344961.1	905825	COG0099J	PRK05179	http://www.ncbi.nlm.nih.gov/cdd/?term=	PRK05179
cj1727c	+						Cj1727c	-3.884		metY	putative O-acetylhomoserine (thiol)-lyase	metY	Unknown function	Enzymes of unknown specificity		2.5.1.49	http://www.genome.jp/dbget-bin/www_bget?ec:	2.5.1.49	YP_002345093.1	http://www.ncbi.nlm.nih.gov/gene?term=	YP_002345093.1	906002	COG2873E	CLSK879374	http://www.ncbi.nlm.nih.gov/cdd/?term=	CLSK879374
cj0008	-			1			Cj0008			hypothetical protein Cj0008	hypothetical protein	Cj0008	Unknown function	General			http://www.genome.jp/dbget-bin/www_bget?ec:		YP_002343480.1	http://www.ncbi.nlm.nih.gov/gene?term=	YP_002343480.1	904337	COG1479S
cj0553	-					1	Cj0553			putative integral membrane protein	putative integral membrane protein	Cj0553	Unknown function	General			http://www.genome.jp/dbget-bin/www_bget?ec:		YP_002343984.1	http://www.ncbi.nlm.nih.gov/gene?term=	YP_002343984.1	904881	COG3817S	CLSK2525213	http://www.ncbi.nlm.nih.gov/cdd/?term=	CLSK2525213
cj0612c	-						Cj0612c			ferritin	ferritin	cft	Unknown function	General			http://www.genome.jp/dbget-bin/www_bget?ec:		YP_002344042.1	http://www.ncbi.nlm.nih.gov/gene?term=	YP_002344042.1	904939	COG1528P	CLSK872406	http://www.ncbi.nlm.nih.gov/cdd/?term=	CLSK872406
cj0720c	+						Cj0720c			flagellin	flagellin	flaC	Unknown function	General			http://www.genome.jp/dbget-bin/www_bget?ec:		YP_002344138.1	http://www.ncbi.nlm.nih.gov/gene?term=	YP_002344138.1	905038	COG1344N	CLSK878904	http://www.ncbi.nlm.nih.gov/cdd/?term=	CLSK878904
cj1071	+		1	1	1		Cj1071	6.5	x	single-stranded DNA-binding protein	single-strand DNA-binding protein	ssb	Unknown function	General			http://www.genome.jp/dbget-bin/www_bget?ec:		YP_002344464.1	http://www.ncbi.nlm.nih.gov/gene?term=	YP_002344464.1	905362	COG0629L	PRK08486	http://www.ncbi.nlm.nih.gov/cdd/?term=	PRK08486
cj1541	-						Cj1541	-1.6	X	LamB/YcsF family protein	hypothetical protein	Cj1541	Unknown function	General			http://www.genome.jp/dbget-bin/www_bget?ec:		YP_002344913.1	http://www.ncbi.nlm.nih.gov/gene?term=	YP_002344913.1	905823	COG1540R	PRK05406	http://www.ncbi.nlm.nih.gov/cdd/?term=	PRK05406
cj1566c	-						Cj1566c			NADH dehydrogenase I chain N	NADH dehydrogenase I chain N	nuoN	Unknown function	General		1.6.5.3	http://www.genome.jp/dbget-bin/www_bget?ec:	1.6.5.3	YP_002344935.1	http://www.ncbi.nlm.nih.gov/gene?term=	YP_002344935.1	905839	COG1007C	CLSK879317	http://www.ncbi.nlm.nih.gov/cdd/?term=	CLSK879317
cj1624c	-					1	Cj1624c			sdaA	L-serine dehydratase	sdaA	Unknown function	General		4.3.1.17	http://www.genome.jp/dbget-bin/www_bget?ec:	4.3.1.17	YP_002344993.1	http://www.ncbi.nlm.nih.gov/gene?term=	YP_002344993.1	905896	COG1760E	CLSK872274	http://www.ncbi.nlm.nih.gov/cdd/?term=	CLSK872274
cj0485	+		1	1	1		Cj0485			short chain dehydrogenase	short chain dehydrogenase	Cj0485	Cellular processes	Other			http://www.genome.jp/dbget-bin/www_bget?ec:		YP_002343919.1	http://www.ncbi.nlm.nih.gov/gene?term=	YP_002343919.1	904812	COG1028IQR	PRK08628	http://www.ncbi.nlm.nih.gov/cdd/?term=	PRK08628
cj0491	+						Cj0491			30S ribosomal protein S12	30S ribosomal protein S12	rpsL	Protein synthesis	Ribosomal proteins synthesis and modification			http://www.genome.jp/dbget-bin/www_bget?ec:		YP_002343925.1	http://www.ncbi.nlm.nih.gov/gene?term=	YP_002343925.1	904818	COG0048J	PRK05163	http://www.ncbi.nlm.nih.gov/cdd/?term=	PRK05163
cj1199	-						Cj1199			putative iron/ascorbate-dependent oxidoreductase	putative iron/ascorbate-dependent oxidoreductase	Cj1199	Unknown function	Enzymes of unknown specificity		1.-.-.-	http://www.genome.jp/dbget-bin/www_bget?ec:	1.-.-.-	YP_002344590.1	http://www.ncbi.nlm.nih.gov/gene?term=	YP_002344590.1	905489	COG3491R	CLSK2525212	http://www.ncbi.nlm.nih.gov/cdd/?term=	CLSK2525212
cj1430c	+						Cj1430c			putative dTDP-4-dehydrorhamnose 3,5-epimerase	putative nucleotide-sugar epimerase/dehydratase	Cj1430c	Cell envelope	Biosynthesis and degradation of surface polysaccharides and lipopolysaccharides		5.1.3.13	http://www.genome.jp/dbget-bin/www_bget?ec:	5.1.3.13	YP_002344813.1	http://www.ncbi.nlm.nih.gov/gene?term=	YP_002344813.1	905719	COG1898M	CLSK879255	http://www.ncbi.nlm.nih.gov/cdd/?term=	CLSK879255

## Sheet: 5MINS
All Campy genes minus Ocimum Controls					Without FP correction			With FP correction
7.5% v 5 min
Time ()	0	5
Systematic	Normalized	Normalized		Common
cj1731c	1.00873	1.02771	0.981536	ruvC	cj1590	4.051	translation initiation factor IF-1	No genes
cj1729c	0.903818	0.971587	0.930249	flgE2	cj0224	3.067	N-acetyl-gamma-glutamyl-phosphate reductase
cj1728c	0.997712	0.925817	1.07766	Cj1728c	cj0241c	2.975	putative iron-binding protein
cj1727c	0.994859	0.609075	1.6334	metY	cj1710c	2.95	hypothetical protein
cj1726c	0.951962	1.20145	0.792346	metA	cj0225	2.922	putative acetyltransferase
cj1725	1.01651	1.27545	0.796979	Cj1725	cj0343c	2.85	putative integral membrane protein
cj1724c	0.999616	0.978032	1.02207	Cj1724c	cj1591	2.824	50S ribosomal protein L36
cj1723c	0.941217	1.00433	0.937155	Cj1723c	cj0120	2.762	hypothetical protein
cj1722c	0.962598	1.07166	0.89823	Cj1722c	cj0471	2.649	50S ribosomal protein L33
cj1721c	0.994489	0.807654	1.23133	Cj1721c	cj0168c	2.642	putative periplasmic protein
cj1720	1.00666	0.865414	1.16322	Cj1720	cj1592	2.611	30S ribosomal protein S13
cj1719c	0.950028	0.581729	1.63311	leuA	cj0244	2.448	50S ribosomal protein L35
cj1718c	0.984607	0.703156	1.40027	leuB	cj1589	2.337	hypothetical protein
cj1717c	0.95363	0.846274	1.12686	leuC	cj1353	2.327	enterochelin uptake permease
cj1716c	1.00657	0.721326	1.39544	leuD	cj1190c	2.286	putative MCP-domain signal transduction protein
cj1715	0.937199	0.876807	1.06888	Cj1715	cj0948c	2.267	putative transmembrane transport protein
cj1714	0.981775	0.674814	1.45488	Cj1714	cj0714	2.238	50S ribosomal protein L19
cj1713	0.985407	0.609287	1.61731	Cj1713	cj0331c	2.217	hypothetical protein
cj1712	0.995994	0.670835	1.48471	Cj1712	cj0330c	2.197	50S ribosomal protein L32
cj1711c	0.725558	0.304484	2.38291	ksgA	cj1644	2.196	geranyltranstransferase
cj1710c	0.957316	0.324513	2.95001	Cj1710c	cj0917c	2.186	carbon starvation protein A homolog
cj1709c	0.771309	0.663506	1.16248	Cj1709c	cj0504c	2.142	hypothetical protein
cj1708c	0.918669	0.447	2.05519	rpsJ	cj1117c	2.139	ribosomal protein L11 methyltransferase
cj1707c	0.925999	0.913789	1.01336	rplC	cj0023	2.088	adenylosuccinate lyase
cj1706c	0.450416	0.678169	0.664165	rplD	cj0243c	2.084	hypothetical protein
cj1705c	0.479636	0.626537	0.765535	rplW	cj1480c	2.082	50S ribosomal protein L13
cj1704c	0.931309	0.946534	0.983915	rplB	cj0109	2.073	exbB
cj1703c	0.523082	0.72128	0.725213	rpsS	cj1115c	2.071	hypothetical protein
cj1702c	0.869806	0.77322	1.12491	rplV	cj0329c	2.067	fatty acid/phospholipid synthesis protein
cj1701c	0.444546	1.21463	0.365992	rpsC	cj0173c	2.056	putative iron-uptake ABC transport system ATP-binding protein
cj1700c	0.419873	1.05266	0.398867	rplP	cj1708c	2.055	30S ribosomal protein S10
cj1699c	0.515685	0.970996	0.531088	rpmC	cj0473	2.049	transcription antitermination protein NusG
cj1698c	0.4039	0.587304	0.687718	rpsQ	cj0106	2.047	ATP synthase subunit C
cj1697c	0.998635	1.24662	0.801071	rplN	cj0492	2.046	30S ribosomal protein S7
cj1696c	0.933683	0.705681	1.32309	rplX	cj0274	2.032	UDP-N-acetylglucosamine acyltransferase
cj1695c	1.01022	0.94565	1.06828	rplE	cj0887c	2.026	flagellar hook-associated protein
cj1694c	0.919966	0.800672	1.14899	rpsN	cj1164c	2.017	hypothetical protein
cj1693c	0.469684	1.29242	0.363415	rpsH	cj1593	2.017	30S ribosomal protein S11
cj1692c	1.04216	1.00419	1.03781	rplF	cj0067	2.015	chlorohydrolase
cj1691c	0.886895	0.926909	0.95683	rplR	cj0298c	2.003	3-methyl-2-oxobutanoate hydroxymethyltransferase
cj1690c	1.04255	1.1407	0.913954	rpsE	cj0505c	2.003	putative aminotransferase (degT family)
cj1689c	1.03307	1.03491	0.998222	rplO	cj1265c	0.498	Ni/Fe-hydrogenase B-type cytochrome subunit
cj1688c	0.930008	1.3365	0.695853	secY	cj0087	0.481	aspartate ammonia-lyase
cj1687	0.865303	1.01582	0.851823	Cj1687	cj0475	0.477	50S ribosomal protein L1
cj1686c	0.928521	0.679638	1.3662	topA	cj1579c	0.474	NADH dehydrogenase alpha subunit
cj1685c	1.04359	1.02758	1.01558	bioB	cj1358c	0.461	putative periplasmic cytochrome C
cj1684c	0.983846	0.684892	1.4365	Cj1684c	cj0554	0.447	hypothetical protein
cj1682c	1.06118	0.881382	1.20399	gltA	cj0449c	0.441	hypothetical protein
cj1681c	0.978688	0.686605	1.4254	cysQ	cj1577c	0.439	NADH dehydrogenase subunit C
cj1680c	1.00181	1.01125	0.990666	Cj1680c	cj1513c	0.439	possible periplasmic protein
cj1679	0.958825	1.10441	0.868181	Cj1679	cj0924c	0.437	putative MCP protein-glutamate methylesterase
cj1678	0.94267	0.915732	1.02942	Cj1678	cj0265c	0.43	putative cytochrome C-type haem-binding periplasmic protein
cj1677	0.857345	0.630082	1.36069	Cj1677	cj0428	0.424	hypothetical protein
cj1676	1.0377	0.817605	1.26919	murB	cj1357c	0.422	putative periplasmic cytochrome C
cj1675	0.960471	1.44105	0.666508	fliQ	cj0720c	0.401	flagellin
cj1674	0.991974	1.17204	0.846369	Cj1674	cj0183	0.382	putative integral membrane protein with haemolysin domain
cj1673c	1.05199	1.25009	0.841534	recA	cj0408	0.379	fumarate reductase cytochrome B subunit
cj1672c	0.771311	1.20976	0.637574	eno	cj0448c	0.326	putative MCP-type signal transduction protein
cj1671c	0.893972	0.949338	0.941679	Cj1671c	cj0425	0.323	putative periplasmic protein
cj1670c	0.97637	1.42862	0.683438	Cj1670c	cj1514c	0.292	hypothetical protein
cj1669c	0.983075	0.862758	1.13946	Cj1669c
cj1668c	0.989228	0.83132	1.18995	Cj1668c
cj1667c	0.985339	0.901453	1.09306	Cj1667c
cj1666c	0.988312	0.522521	1.89143	Cj1666c
cj1665	1.02705	0.807267	1.27225	Cj1665
cj1664	0.895165	0.572244	1.56431	Cj1664
cj1663	1.00973	0.95937	1.0525	Cj1663
cj1662	0.952315	1.06672	0.892753	Cj1662
cj1661	0.93354	0.988021	0.944858	Cj1661
cj1660	0.993112	0.79144	1.25482	Cj1660
cj1659	0.992866	1.80524	0.549993	p19
cj1658	0.990977	1.45835	0.679519	Cj1658
cj1656c	0.941599	0.988628	0.95243	Cj1656c
cj1655c	0.927418	0.891197	1.04064	nhaA1
cj1654c	0.976441	0.508766	1.91923	nhaA2
cj1653c	1.014	1.02196	0.992215	Cj1653c
cj1652c	0.967882	0.804523	1.20305	murI
cj1651c	0.934782	1.06524	0.877533	map
cj1650	0.781833	1.49892	0.521597	Cj1650
cj1649	0.9918	0.745759	1.32992	Cj1649
cj1648	1.02401	0.569011	1.79962	Cj1648
cj1647	1.04357	0.646982	1.61298	iamA
cj1646	1.02065	0.723281	1.41113	iamB
cj1645	1.02409	0.648158	1.58	tkt
cj1644	1.01668	0.462942	2.19613	ispA
cj1643	0.967106	0.96657	1.00055	Cj1643
cj1642	0.956928	1.74805	0.547425	Cj1642
cj1641	1.02498	0.864976	1.18498	murE
cj1640	1.00514	1.16195	0.865045	Cj1640
cj1639	1.01375	1.56609	0.647313	Cj1639
cj1638	1.01403	0.889962	1.13941	dnaG
cj1637c	0.999515	0.783619	1.27551	Cj1637c
cj1636c	1.02696	1.87397	0.548015	rnhA
cj1635c	0.95173	1.09924	0.865811	rncS
cj1634c	0.999307	1.25514	0.796173	aroC
cj1633	0.919802	0.516944	1.77931	Cj1633
cj1632c	0.943935	0.964941	0.97823	Cj1632c
cj1631c	0.956857	0.818337	1.16927	Cj1631c
cj1630	0.963722	0.788269	1.22258	tonB2
cj1629	1.00655	0.882992	1.13993	exbD2
cj1628	1.05775	1.19731	0.883439	exbB2
cj1627c	1.01951	1.25685	0.811161	Cj1627c
cj1626c	0.900659	1.06716	0.843981	Cj1626c
cj1625c	0.979224	1.06584	0.918737	sdaC
cj1624c	0.995869	1.31076	0.759765	sdaA
cj1623	0.9064	0.998479	0.907781	Cj1623
cj1622	1.01058	0.953602	1.05975	ribD
cj1621	1.00706	1.00301	1.00404	Cj1621
cj1620c	1.00156	0.839232	1.19343	mutY
cj1619	0.9471	1.32566	0.714434	kgtP
cj1618c	0.960706	0.729783	1.31643	Cj1618c
cj1617	1.01859	0.762068	1.33661	chuD
cj1616	0.976105	0.953459	1.02375	chuC
cj1615	1.0175	0.655231	1.55289	chuB
cj1614	0.998494	0.878772	1.13624	chuA
cj1613c	1.04649	1.12397	0.931068	Cj1613c
cj1612	1.01455	0.782477	1.29659	prfA
cj1611	0.649481	0.443928	1.46303	rpsT
cj1610	0.99682	0.88578	1.12536	pgpA
cj1609	1.03122	1.10162	0.9361	Cj1609
cj1608	1.03409	1.06611	0.969967	Cj1608
cj1607	1.00245	0.854441	1.17323	ispDF
cj1606c	1.01393	0.523612	1.93642	mrp
cj1605c	0.965823	0.893155	1.08136	dapD
cj1604	0.848294	0.51963	1.6325	hisI
cj1603	1.03126	0.869934	1.18544	hisF
cj1602	1.02587	0.615084	1.66785	Cj1602
cj1601	1.0749	1.08551	0.990222	hisA
cj1600	1.0422	0.927505	1.12366	hisH
cj1599	0.979969	1.08102	0.906519	hisB
cj1598	0.830252	1.09323	0.759447	hisD
cj1597	1.04336	1.12314	0.92897	hisG
cj1596	1.06337	0.937571	1.13418	rplQ
cj1595	0.889928	0.56251	1.58206	rpoA
cj1594	0.971642	0.584731	1.66169	rpsD
cj1593	0.955825	0.473993	2.01654	rpsK
cj1592	0.981732	0.376069	2.61051	rpsM
cj1591	0.928817	0.328855	2.82439	rpmJ
cj1590	0.968196	0.238996	4.0511	infA
cj1589	0.866678	0.370856	2.33696	Cj1589
cj1588c	1.03288	0.543515	1.90037	Cj1588c
cj1587c	0.943749	0.718741	1.31306	Cj1587c
cj1586	1.01652	0.849647	1.1964	Cj1586
cj1585c	0.971734	1.0941	0.888158	Cj1585c
cj1584c	0.927904	0.470783	1.97098	Cj1584c
cj1583c	1.03993	1.036	1.0038	Cj1583c
cj1582c	0.944547	0.787153	1.19995	Cj1582c
cj1581c	1.0324	0.818778	1.26091	Cj1581c
cj1580c	0.998564	0.819471	1.21855	Cj1580c
cj1579c	1.00387	2.11918	0.473704	nuoA
cj1578c	0.980868	1.88803	0.519518	nuoB
cj1577c	1.00797	2.29594	0.439021	nuoC
cj1576c	1.01847	1.46089	0.697159	nuoD
cj1575c	0.993713	1.31291	0.756877	Cj1575c
cj1574c	0.963974	0.984079	0.97957	Cj1574c
cj1573c	0.90098	0.995895	0.904694	nuoG
cj1572c	0.973516	1.1128	0.874836	nuoH
cj1571c	0.929744	1.53516	0.605633	nuoI
cj1570c	0.975035	1.61439	0.603963	nuoJ
cj1569c	0.976735	1.20054	0.813576	nuoK
cj1568c	1.0341	1.15599	0.894558	nuoL
cj1567c	0.857231	1.08846	0.787563	nuoM
cj1566c	0.998745	1.15961	0.861276	nuoN
cj1565c	0.985751	1.19696	0.823548	pflA
cj1564	1.00736	1.02574	0.982077	Cj1564
cj1563c	0.973368	0.914335	1.06456	Cj1563c
cj1562	0.872131	0.499095	1.74742	Cj1562
cj1561	0.974768	0.870195	1.12017	Cj1561
cj1560	0.985661	1.20647	0.816978	Cj1560
cj1558	0.971187	0.956352	1.01551	Cj1558
cj1556	1.04086	0.718813	1.44802	Cj1556
cj1555c	1.01753	0.666504	1.52667	Cj1555c
cj1553c	1.00651	1.26531	0.795466	Cj1553c
cj1552c	0.954293	0.878892	1.08579	Cj1552c
cj1551c	1.57054	0.389403	4.03319	Cj1551c
cj1550c	0.858188	1.05925	0.810182	Cj1550c
cj1549c	1.02805	0.658709	1.5607	Cj1549c
cj1548c	1.00045	0.857378	1.16687	Cj1548c
cj1547	0.875558	0.800144	1.09425	Cj1547
cj1546	1.04381	0.858702	1.21557	Cj1546
cj1545c	1.04203	1.39499	0.746982	Cj1545c
cj1544c	0.955763	0.630901	1.51492	Cj1544c
cj1543	0.937271	0.734684	1.27575	Cj1543
cj1542	1.03162	0.776049	1.32932	Cj1542
cj1541	0.943725	0.728785	1.29493	Cj1541
cj1540	1.14651	1.77164	0.647146	Cj1540
cj1539c	1.02996	0.86939	1.18469	Cj1539c
cj1538c	0.962453	0.60317	1.59566	Cj1538c
cj1537c	1.07415	1.01695	1.05624	acs
cj1536c	0.995624	1.43905	0.691861	galU
cj1535c	1.03717	1.2277	0.844802	pgi
cj1534c	0.945256	1.197	0.789686	Cj1534c
cj1533c	0.966565	0.815584	1.18512	Cj1533c
cj1532	0.996196	1.0942	0.910432	Cj1532
cj1531	1.03832	1.1721	0.885863	dapF
cj1530	0.975758	1.06887	0.912885	Cj1530
cj1529c	0.989349	1.07402	0.921165	purM
cj1523c	0.556851	0.818692	0.680172	Cj1523c
cj1522c	0.964936	1.05306	0.916316	Cj1522c
cj1521c	1.1193	0.827933	1.35192	Cj1521c
cj1520	0.966219	1.12028	0.862481	Cj1520
cj1519	1.04437	0.955643	1.09284	moeA2
cj1518	1.02966	0.93711	1.09876	moaE
cj1517	0.987078	0.90604	1.08944	moaD
cj1516	1.06188	0.880475	1.20603	Cj1516
cj1515c	1.03183	0.880197	1.17227	Cj1515c
cj1514c	0.736255	2.52183	0.291952	Cj1514c
cj1513c	0.987993	2.25274	0.438574	Cj1513c
cj1511c	0.949477	1.12402	0.844712	fdhA
cj1510c	0.969631	0.91696	1.05744	fdhB
cj1509c	0.957734	0.869146	1.10193	fdhC
cj1508c	0.874694	0.867171	1.00868	fdhD
cj1507c	1.04658	0.900822	1.16181	Cj1507c
cj1506c	1.0827	1.21596	0.890407	Cj1506c
cj1505c	1.01723	1.14463	0.888691	Cj1505c
cj1504c	0.984399	0.689135	1.42846	selD
cj1503c	1.00748	1.01593	0.991678	putA
cj1502c	0.942629	1.60903	0.585836	putP
cj1501	0.878112	0.625372	1.40414	Cj1501
cj1500	1.02569	0.575138	1.78338	Cj1500
cj1498c	1.04187	0.948394	1.09857	purA
cj1497c	1.01249	1.57257	0.643847	Cj1497c
cj1496c	1.03476	1.08436	0.954258	Cj1496c
cj1495c	0.915294	0.857883	1.06692	Cj1495c
cj1494c	0.984297	1.11455	0.883132	carA
cj1493c	1.00846	0.954665	1.05635	Cj1493c
cj1492c	0.989705	0.831571	1.19016	Cj1492c
cj1491c	0.936064	1.04179	0.898512	Cj1491c
cj1490c	0.557004	1.43875	0.387146	ccoN
cj1489c	0.620573	1.55541	0.398977	ccoO
cj1488c	1.01824	1.10406	0.922271	ccoQ
cj1487c	1.16036	2.22606	0.521264	ccoP
cj1486c	0.895142	1.65536	0.540753	Cj1486c
cj1485c	1.10179	1.63904	0.672216	Cj1485c
cj1484c	0.946373	1.24847	0.758027	Cj1484c
cj1483c	0.949818	0.856707	1.10868	Cj1483c
cj1482c	0.960998	0.660257	1.45549	Cj1482c
cj1481c	0.966892	0.853384	1.13301	Cj1481c
cj1480c	0.922781	0.443269	2.08176	rplM
cj1479c	0.997201	0.500369	1.99293	rpsI
cj1478c	0.686245	1.61085	0.426016	cadF
cj1477c	0.964958	0.912647	1.05732	Cj1477c
cj1476c	0.99313	1.54937	0.640989	Cj1476c
cj1475c	1.04429	1.1359	0.919352	Cj1475c
cj1474c	0.939163	0.607875	1.54499	Cj1474c
cj1473c	1.05688	0.984481	1.07354	Cj1473c
cj1472c	1.00968	0.833852	1.21087	Cj1472c
cj1471c	0.899588	0.823479	1.09242	Cj1471c
cj1468	1.15437	0.965827	1.19521	Cj1468
cj1467	0.997323	0.819302	1.21728	Cj1467
cj1466	0.956675	0.813247	1.17636	flgK
cj1465	0.961442	0.575095	1.6718	Cj1465
cj1464	1.0355	1.02929	1.00604	Cj1464
cj1463	0.991127	0.739083	1.34102	Cj1463
cj1462	1.06573	0.72769	1.46454	flgI
cj1461	1.03647	0.78109	1.32696	Cj1461
cj1460	1.01402	1.31638	0.77031	Cj1460
cj1459	0.946623	1.39503	0.678568	Cj1459
cj1458c	1.03253	1.07506	0.960433	thiL
cj1457c	0.989024	1.0328	0.957616	Cj1457c
cj1456c	0.980276	0.903912	1.08448	Cj1456c
cj1455	1.05394	0.890972	1.18291	prfB
cj1454c	0.935625	0.793363	1.17932	Cj1454c
cj1453c	0.939582	0.884667	1.06207	Cj1453c
cj1452	0.934311	0.803884	1.16224	Cj1452
cj1451	1.07578	1.10978	0.969367	dut
cj1450	1.03714	1.10419	0.939277	Cj1450
cj1449c	0.996099	1.47538	0.675147	Cj1449c
cj1448c	0.978195	0.954441	1.02489	kpsM
cj1447c	1.0253	0.872189	1.17555	kpsT
cj1445c	0.858009	1.09247	0.785387	kpsE
cj1444c	1.04975	1.36673	0.768073	kpsD
cj1443c	0.948084	0.977678	0.969731	kpsF
cj1442c	1.04387	0.80282	1.30026	Cj1442c
cj1441c	1.04361	0.765515	1.36328	kfiD
cj1440c	0.936017	0.992707	0.942894	Cj1440c
cj1439c	1.04279	0.664198	1.57	glf
cj1438c	1.18391	1.22918	0.963173	Cj1438c
cj1437c	0.756977	1.04195	0.726501	Cj1437c
cj1436c	0.960575	0.554996	1.73078	Cj1436c
cj1435c	0.709956	0.763393	0.930001	Cj1435c
cj1434c	0.957124	0.855697	1.11853	Cj1434c
cj1433c	1.08163	1.20941	0.894347	Cj1433c
cj1432c	1.0753	0.75648	1.42145	Cj1432c
cj1431c	0.835253	0.835103	1.00018	Cj1431c
cj1430c	1.03325	0.730275	1.41487	Cj1430c
cj1429c	0.86706	1.39247	0.622678	Cj1429c
cj1428c	1.08575	0.80252	1.35293	fcl
cj1427c	0.963123	0.806994	1.19347	Cj1427c
cj1426c	1.14593	0.836255	1.37031	Cj1426c
cj1425c	0.944103	0.689602	1.36905	Cj1425c
cj1424c	1.05322	0.80772	1.30394	gmhA2
cj1423c	1.1005	0.730944	1.50559	Cj1423c
cj1422c	0.998262	0.949264	1.05162	Cj1422c
cj1421c	0.993376	0.669453	1.48386	Cj1421c
cj1420c	1.00437	0.876304	1.14614	Cj1420c
cj1419c	1.02996	0.91219	1.1291	Cj1419c
cj1418c	0.977724	0.99064	0.986962	Cj1418c
cj1417c	1.07448	0.880785	1.21991	Cj1417c
cj1416c	1.01615	0.833406	1.21927	Cj1416c
cj1415c	0.966505	0.65914	1.46631	cysC
cj1414c	0.974533	0.785471	1.2407	Cj1414c
cj1413c	1.05056	0.734529	1.43024	Cj1413c
cj1412c	0.949497	1.30366	0.728334	Cj1412c
cj1411c	1.03719	1.28502	0.807139	Cj1411c
cj1410c	0.96064	0.973314	0.986978	Cj1410c
cj1409	0.976577	0.911186	1.07177	acpS
cj1408	0.959422	1.04966	0.914031	fliL
cj1407c	0.976172	1.07119	0.911296	Cj1407c
cj1406c	0.923516	0.5967	1.54771	Cj1406c
cj1405	0.954753	0.658187	1.45058	Cj1405
cj1404	0.977924	0.651575	1.50086	Cj1404
cj1403c	1.03394	0.979011	1.0561	gapA
cj1402c	0.794355	1.28539	0.617988	pgk
cj1401c	0.955733	0.99821	0.957447	tpiA
cj1400c	1.05516	1.0941	0.964411	fabI
cj1399c	0.98418	1.32585	0.742303	hydA2
cj1398	0.96601	1.16907	0.826307	feoB
cj1397	0.926271	0.891753	1.03871	Cj1397
cj1394	1.02924	0.846339	1.21611	Cj1394
cj1393-2	1.01475	0.765954	1.32481	MetC'
cj1393-1	1.00047	1.03188	0.969566	MetC'
cj1388	0.941662	1.49885	0.628257	Cj1388
cj1387c	1.04921	1.95657	0.53625	Cj1387c
cj1386	1.00235	0.978518	1.02436	Cj1386
cj1385	0.948342	0.890624	1.06481	katA
cj1384c	0.954995	1.0974	0.870234	Cj1384c
cj1383c	1.00212	1.36368	0.734867	Cj1383c
cj1382c	1.01029	1.69815	0.594934	fldA
cj1381	0.938473	1.04991	0.893859	Cj1381
cj1380	0.943685	1.40333	0.672462	Cj1380
cj1379	0.913743	1.11392	0.820297	selB
cj1378	0.835192	1.23373	0.676967	selA
cj1377c	1.01591	1.22853	0.826929	Cj1377c
cj1376	0.963213	0.967796	0.995264	Cj1376
cj1375	0.886818	0.59471	1.49118	Cj1375
cj1374c	1.13098	0.785238	1.4403	Cj1374c
cj1373	0.972586	0.80824	1.20334	Cj1373
cj1372	0.929582	0.898372	1.03474	Cj1372
cj1371	0.965632	0.718328	1.34428	Cj1371
cj1370	0.973914	0.909059	1.07134	Cj1370
cj1369	1.0196	1.26274	0.807448	Cj1369
cj1368	0.999872	1.05853	0.944583	Cj1368
cj1367c	1.01693	0.597397	1.70227	Cj1367c
cj1366c	1.00023	0.749475	1.33458	glmS
cj1365c	0.830948	0.679982	1.22201	Cj1365c
cj1364c	0.944824	0.803081	1.1765	fumC
cj1363	0.950415	0.882222	1.0773	amaA
cj1362	1.01002	0.826833	1.22155	ruvB
cj1361c	1.03864	0.935262	1.11053	Cj1361c
cj1359	1.01864	1.08786	0.936371	ppk
cj1358c	1.00705	2.18588	0.460706	Cj1358c
cj1357c	0.896979	2.12618	0.421874	Cj1357c
cj1356c	0.961819	1.20473	0.798367	Cj1356c
cj1355	1.0045	1.143	0.878825	ceuE
cj1354	0.947782	0.697876	1.3581	ceuD
cj1353	0.966384	0.415262	2.32717	ceuC
cj1352	1.02189	0.857192	1.19214	ceuB
cj1351	1.0625	0.951538	1.11662	pldA
cj1350	0.972391	1.04539	0.930171	mobA
cj1349c	1.05843	1.38149	0.766151	Cj1349c
cj1348c	0.947796	1.1223	0.844512	Cj1348c
cj1347c	1.00694	1.55638	0.646974	cdsA
cj1346c	0.971507	0.953598	1.01878	dxr
cj1345c	1.01821	0.932278	1.09217	Cj1345c
cj1344c	1.01297	0.698823	1.44953	Cj1344c
cj1343c	0.923313	0.760453	1.21416	Cj1343c
cj1342c	1.00014	0.887242	1.12725	Cj1342c
cj1341c	0.999246	0.813649	1.2281	Cj1341c
cj1340c	0.997411	0.955738	1.0436	Cj1340c
cj1339c	1.06561	1.78621	0.59658	flaA
cj1338c	0.938879	0.882621	1.06374	flaB
cj1337	1.01195	0.911667	1.11	Cj1337
cj1335	0.907736	1.02107	0.889005	Cj1335
cj1334	1.00553	0.785674	1.27984	Cj1334
cj1333	1.02936	0.814909	1.26316	Cj1333
cj1332	0.97736	1.12612	0.867899	ptmA
cj1331	0.994969	0.97962	1.01567	ptmB
cj1330	1.00998	0.719848	1.40305	Cj1330
cj1329	1.02844	1.07001	0.961146	Cj1329
cj1328	0.990048	0.808278	1.22489	neuC2
cj1327	0.999897	0.678703	1.47325	neuB2
cj1326	0.942331	0.711464	1.3245	Cj1326
cj1325	0.927084	0.688222	1.34707	Cj1325
cj1324	0.78296	1.08082	0.724412	Cj1324
cj1323	1.01717	0.779215	1.30538	Cj1323
cj1322	0.887297	0.603917	1.46924	Cj1322
cj1321	0.988736	0.976543	1.01249	Cj1321
cj1320	0.777039	0.715615	1.08583	Cj1320
cj1319	1.00048	0.714448	1.40035	Cj1319
cj1318	0.988251	0.920474	1.07363	Cj1318
cj1317	1.05066	1.26009	0.8338	neuB3
cj1316c	0.999635	0.945246	1.05754	Cj1316c
cj1315c	1.00353	0.752521	1.33356	Cj1315c
cj1314c	0.985324	0.910056	1.08271	Cj1314c
cj1313	0.975961	0.874858	1.11556	Cj1313
cj1312	0.96618	1.02001	0.947225	Cj1312
cj1311	1.06512	2.01919	0.527496	neuA2
cj1310c	1.01085	0.961014	1.05186	Cj1310c
cj1309c	0.953006	1.04799	0.909366	Cj1309c
cj1308	1.01267	0.696117	1.45473	acpP4
cj1307	0.993237	1.18382	0.839009	Cj1307
cj1306c	1.10021	1.01208	1.08707	Cj1306c
cj1305c	0.983123	1.15917	0.848127	Cj1305c
cj1304	1.05449	1.11488	0.945832	acpP3
cj1303	0.939597	1.00267	0.937092	fabH2
cj1302	0.96756	0.768138	1.25962	Cj1302
cj1301	0.973954	1.00447	0.969616	Cj1301
cj1300	1.02202	1.09451	0.933767	Cj1300
cj1299	0.92351	1.16286	0.794173	acpP2
cj1298	0.951995	0.685069	1.38963	Cj1298
cj1297	1.02035	0.969188	1.05278	Cj1297
cj1296	0.961347	1.18796	0.809245	Cj1296
cj1295	0.994	0.673302	1.47631	Cj1295
cj1294	0.872463	0.90514	0.963897	Cj1294
cj1293	1.00838	1.30343	0.773635	Cj1293
cj1292	0.674832	0.9775	0.690366	dcd
cj1291c	0.993104	1.50726	0.658881	accB
cj1290c	0.994098	1.05054	0.946276	accC
cj1289	0.72401	0.8789	0.823769	Cj1289
cj1288c	0.981893	1.0078	0.974297	gltX
cj1287c	0.973	1.17372	0.82899	Cj1287c
cj1286c	1.13106	0.902759	1.25289	upp
cj1285c	0.97433	1.48634	0.655521	Cj1285c
cj1284	1.06793	0.855648	1.24809	ktrA
cj1283	0.950914	0.543265	1.75037	ktrB
cj1282	1.08271	0.705769	1.53409	mrdB
cj1280c	0.874918	0.835717	1.04691	Cj1280c
cj1279c	1.00988	0.988056	1.02209	Cj1279c
cj1278c	1.03642	0.644198	1.60885	Cj1278c
cj1277c	1.03513	1.00858	1.02633	Cj1277c
cj1276c	1.02327	0.757071	1.35161	Cj1276c
cj1275c	1.0047	0.908411	1.10599	Cj1275c
cj1274c	0.960318	0.798135	1.2032	pyrH
cj1273c	0.729354	1.2712	0.573753	rpoZ
cj1272c	0.841964	0.907153	0.928139	spoT
cj1271c	0.998139	1.04623	0.954035	tyrS
cj1270c	0.963926	1.14568	0.841356	Cj1270c
cj1269c	1.02276	0.914312	1.11862	amiA
cj1268c	1.02686	1.30171	0.788861	Cj1268c
cj1267c	0.939138	1.78058	0.527433	hydA
cj1266c	0.720679	1.959	0.367881	hydB
cj1265c	0.906362	1.81871	0.498354	hydC
cj1264c	1.053	1.24875	0.84324	hydD
cj1263	1.09949	0.89849	1.2237	recR
cj1262	0.969356	0.846018	1.14579	racS
cj1261	1.05882	1.57015	0.674345	racR
cj1260c	0.880289	1.037	0.848882	dnaJ
cj1259	0.920108	1.65492	0.555982	porA
cj1258	1.08589	0.965251	1.12498	Cj1258
cj1257c	0.947454	1.26735	0.747585	Cj1257c
cj1256c	0.833706	0.743938	1.12067	Cj1256c
cj1255	0.962861	0.970778	0.991845	Cj1255
cj1254	0.927114	0.620822	1.49337	Cj1254
cj1253	1.05223	1.11162	0.946571	pnp
cj1252	0.984457	0.668333	1.473	Cj1252
cj1251	0.992272	1.38607	0.715889	Cj1251
cj1250	0.987655	1.73441	0.569448	purD
cj1249	1.05608	1.09189	0.967209	Cj1249
cj1248	1.01491	0.898028	1.13015	guaA
cj1247c	1.00003	0.897583	1.11413	Cj1247c
cj1246c	0.93069	1.03023	0.903382	uvrC
cj1245c	1.09529	0.760543	1.44014	Cj1245c
cj1244	0.933227	0.816982	1.14229	Cj1244
cj1243	0.997759	0.781047	1.27746	hemE
cj1242	0.957913	0.768262	1.24686	Cj1242
cj1241	0.97095	0.506008	1.91884	Cj1241
cj1240c	0.997203	0.808962	1.23269	Cj1240c
cj1239	0.911632	0.664584	1.37173	pdxA
cj1238	0.999425	0.911477	1.09649	pdxJ
cj1237c	0.897259	0.82867	1.08277	Cj1237c
cj1236	1.04853	0.651881	1.60847	Cj1236
cj1235	0.973762	0.941016	1.0348	Cj1235
cj1234	1.02027	0.857122	1.19035	glyS
cj1233	1.03192	0.788304	1.30904	Cj1233
cj1232	1.00197	0.896411	1.11776	Cj1232
cj1231	1.03735	0.883595	1.17401	kefB
cj1230	1.01643	1.21792	0.834558	hspR
cj1229	1.02371	1.44162	0.710114	cbpA
cj1228c	1.00035	0.871655	1.14765	htrA
cj1227c	0.937574	0.825891	1.13523	Cj1227c
cj1226c	1.02669	0.904684	1.13486	Cj1226c
cj1225	1.03324	1.68136	0.61453	Cj1225
cj1224	0.985788	1.86503	0.528564	Cj1224
cj1223c	1.05147	0.652165	1.61228	Cj1223c
cj1222c	0.973504	1.12858	0.862589	Cj1222c
cj1221	0.735408	2.13147	0.345024	groEL
cj1220	0.763872	1.05756	0.722298	groES
cj1219c	1.03914	1.31316	0.791327	Cj1219c
cj1218c	0.957592	0.821217	1.16606	ribA
cj1217c	1.03656	1.20357	0.861236	Cj1217c
cj1216c	0.964947	0.82366	1.17153	Cj1216c
cj1215	0.9217	0.706206	1.30514	Cj1215
cj1214c	1.00626	0.769812	1.30715	Cj1214c
cj1213c	1.00047	1.03864	0.963246	glcD
cj1212c	0.946817	0.876282	1.08049	rbn
cj1211	1.09309	0.731113	1.49511	Cj1211
cj1210	0.997978	0.986469	1.01167	Cj1210
cj1209	0.823181	0.870417	0.945732	Cj1209
cj1208	0.89461	1.05425	0.848574	Cj1208
cj1207c	1.05555	0.804383	1.31225	Cj1207c
cj1206c	0.913562	1.32793	0.687958	ftsY
cj1205c	0.972727	0.811898	1.19809	radA
cj1204c	1.00606	0.979961	1.02664	atpB
cj1203c	1.00008	0.904341	1.10587	Cj1203c
cj1202	1.02244	0.966652	1.05772	metF
cj1201	1.04163	0.947757	1.09904	metE
cj1200	1.01963	0.768856	1.32616	Cj1200
cj1199	0.996695	0.868063	1.14818	Cj1199
cj1198	0.994621	1.19	0.835816	Cj1198
cj1197c	1.00781	1.17646	0.856642	gatB
cj1196c	1.03533	0.917132	1.12887	gpsA
cj1195c	1.03966	0.948784	1.09578	pyrC2
cj1194	1.01044	1.42972	0.706742	Cj1194
cj1193c	0.996192	1.16417	0.855711	Cj1193c
cj1192	0.996589	1.58608	0.628335	dctA
cj1191c	0.99666	0.52215	1.90876	Cj1191c
cj1190c	1.04486	0.457145	2.28562	Cj1190c
cj1189c	1.00308	0.771924	1.29946	Cj1189c
cj1188c	0.985372	0.660542	1.49176	gidA
cj1187c	1.02108	1.01897	1.00207	arsB
cj1186c	0.573464	1.16885	0.49062	petA
cj1185c	0.954996	1.23043	0.776149	petB
cj1184c	0.913998	1.2867	0.710345	petC
cj1183c	1.01026	1.05364	0.958829	cfa
cj1182c	0.62281	0.766323	0.812724	rpsB
cj1181c	1.01327	1.06266	0.953527	tsf
cj1180c	1.02694	0.525313	1.95491	Cj1180c
cj1179c	1.02005	1.03099	0.989391	fliR
cj1178c	0.995686	1.41203	0.705147	Cj1178c
cj1177c	0.645333	1.46402	0.440794	gmk
cj1176c	0.622521	1.3612	0.457334	Cj1176c
cj1175c	1.06196	1.85809	0.571537	argS
cj1174	0.884695	1.0496	0.842891	Cj1174
cj1173	0.889301	0.86141	1.03238	Cj1173
cj1172c	0.972506	0.502481	1.93541	Cj1172c
cj1171c	0.967885	0.848796	1.1403	ppi
cj1170c	0.812407	0.669644	1.21319	Cj1170c
cj1169c	1.0516	0.557371	1.88672	Cj1169c
cj1168c	0.958117	0.768125	1.24734	Cj1168c
cj1167	0.983642	0.965429	1.01886	ldh
cj1166c	1.00912	1.3362	0.755218	Cj1166c
cj1165c	1.03394	1.01512	1.01854	Cj1165c
cj1164c	1.11596	0.553288	2.01695	Cj1164c
cj1163c	1.0481	1.11054	0.943774	Cj1163c
cj1162c	1.04308	1.4285	0.73019	Cj1162c
cj1161c	0.97159	0.797683	1.21802	Cj1161c
cj1160c	1.01172	0.914527	1.10628	Cj1160c
cj1159c	1.02188	1.00931	1.01245	Cj1159c
cj1158c	1.04596	0.835059	1.25256	Cj1158c
cj1157	0.955795	0.688478	1.38827	dnaX
cj1156	0.950334	0.629694	1.5092	rho
cj1155c	0.996158	1.02112	0.975551	Cj1155c
cj1154c	1.05177	0.796872	1.31987	Cj1154c
cj1153	1.13491	1.68619	0.673065	Cj1153
cj1152c	1.04545	1.31221	0.796705	Cj1152c
cj1151c	1.00393	1.39013	0.722187	waaD
cj1150c	1.01734	1.03004	0.987672	waaE
cj1149c	0.964221	1.26378	0.762968	gmhA
cj1148	0.991961	0.833641	1.18991	waaF
cj1146c	0.835463	0.357148	2.33926	waaV
cj1145c	1.00317	1.18791	0.844486	Cj1145c
cj1144c	1.07545	0.623661	1.72441	Cj1144c
cj1143	0.976414	0.964145	1.01273	neuA1
cj1142	1.06045	0.868888	1.22047	neuC1
cj1141	1.00641	1.41549	0.710995	neuB1
cj1140	1.09541	0.821396	1.33359	Cj1140
cj1139c	0.983536	0.852152	1.15418	Cj1139c
cj1138	1.0889	0.645132	1.68787	Cj1138
cj1137c	1.10153	0.896268	1.22902	Cj1137c
cj1136	1.00719	0.985727	1.02178	Cj1136
cj1135	0.943813	1.17225	0.805127	Cj1135
cj1134	0.987908	1.06189	0.930333	htrB
cj1133	0.996343	0.840382	1.18558	waaC
cj1132c	1.02704	0.75923	1.35273	Cj1132c
cj1131c	1.00476	0.726035	1.3839	galE
cj1130c	0.972623	0.747944	1.3004	wlaB
cj1129c	0.889515	1.18966	0.747708	wlaC
cj1128c	1.02258	1.37028	0.746258	wlaD
cj1127c	1.01523	0.88473	1.1475	wlaE
cj1126c	0.986777	1.04488	0.944391	wlaF
cj1125c	0.99943	0.634659	1.57475	wlaG
cj1124c	1.00273	0.760471	1.31856	wlaH
cj1123c	1.03121	0.871464	1.18331	wlaI
cj1122c	0.986849	0.899114	1.09758	wlaJ
cj1121c	1.00343	0.979884	1.02403	wlaK
cj1120c	0.973801	1.28933	0.755275	wlaL
cj1119c	0.924181	1.18595	0.779276	wlaM
cj1118c	0.974283	0.869611	1.12037	cheY
cj1117c	1.05525	0.493437	2.13858	prmA
cj1116c	0.955216	0.715556	1.33493	ftsH
cj1115c	0.945181	0.456356	2.07115	Cj1115c
cj1114c	1.04253	1.57428	0.662226	pssA
cj1113	0.995465	0.768798	1.29483	Cj1113
cj1112c	0.994838	1.35171	0.735985	Cj1112c
cj1111c	0.99278	1.09337	0.908001	Cj1111c
cj1110c	1.0399	1.22377	0.849748	Cj1110c
cj1109	0.955542	0.872064	1.09572	aat
cj1108	1.08852	0.941401	1.15628	clpA
cj1107	1.01115	1.18868	0.850651	Cj1107
cj1106	0.806689	0.938228	0.8598	Cj1106
cj1105	0.988565	0.894295	1.10541	smpB
cj1104	1.00912	0.946919	1.06568	Cj1104
cj1103	1.01996	0.98385	1.0367	csrA
cj1102	1.02568	0.959795	1.06865	truB
cj1101	0.953227	0.98641	0.96636	Cj1101
cj1100	1.02148	0.789201	1.29432	Cj1100
cj1099	0.973461	1.13342	0.858873	Cj1099
cj1098	0.984919	1.14838	0.857663	pyrB
cj1097	0.97991	1.18306	0.828281	Cj1097
cj1096c	1.0465	1.384	0.756143	metK
cj1095	0.998345	0.860564	1.16011	Cj1095
cj1094c	0.675156	0.92058	0.733403	yajC
cj1093c	0.967039	0.703134	1.37533	secD
cj1092c	0.989481	0.847266	1.16785	secF
cj1091c	1.01826	0.994826	1.02355	leuS
cj1090c	0.854164	1.03802	0.822881	Cj1090c
cj1089c	0.990905	0.660381	1.50051	Cj1089c
cj1088c	0.99897	1.39096	0.718187	folC
cj1087c	0.974685	1.11051	0.877693	Cj1087c
cj1086c	0.927803	1.60217	0.579089	Cj1086c
cj1085c	1.04787	0.697409	1.50252	mfd
cj1084c	0.957012	1.17819	0.812271	Cj1084c
cj1083c	0.949921	0.937209	1.01356	Cj1083c
cj1082c	1.08435	1.06151	1.02152	thiD
cj1081c	1.10422	1.11531	0.990057	thiE
cj1080c	1.02329	0.652303	1.56874	Cj1080c
cj1079	0.899451	0.652135	1.37924	Cj1079
cj1078	1.01325	0.766102	1.32261	Cj1078
cj1077	1.01175	0.717788	1.40954	Cj1077
cj1076	0.950985	1.06873	0.889828	proC
cj1075	1.00833	0.870612	1.15819	Cj1075
cj1074c	0.886924	0.868414	1.02131	Cj1074c
cj1073c	0.928283	0.665149	1.3956	lon
cj1072	0.968369	1.50559	0.643184	rpsR
cj1071	1.01024	0.599386	1.68546	ssb
cj1070	0.986576	0.517903	1.90494	rpsF
cj1069	0.982021	0.496611	1.97745	Cj1069
cj1068	0.948362	0.88623	1.07011	Cj1068
cj1067	0.962416	0.65362	1.47244	pgsA
cj1066	0.999489	0.993638	1.00589	rdxA
cj1063	1.06569	1.01344	1.05156	Cj1063
cj1062	0.947015	1.0487	0.903037	Cj1062
cj1061c	1.05365	1.15967	0.908581	ileS
cj1060c	1.00137	0.659535	1.5183	Cj1060c
cj1059c	0.915713	0.956359	0.9575	gatA
cj1058c	0.975057	1.12011	0.8705	guaB
cj1057c	0.990351	0.827735	1.19646	Cj1057c
cj1056c	0.9738	1.05797	0.92044	Cj1056c
cj1055c	1.00394	1.00246	1.00148	Cj1055c
cj1054c	1.00043	0.921232	1.08597	murC
cj1053c	1.00069	0.784193	1.27608	Cj1053c
cj1052c	1.03319	0.854086	1.20971	mutS
cj1051c	1.03229	0.899636	1.14746	Cj1051c
cj1050c	0.953752	1.19972	0.794981	Cj1050c
cj1049c	1.02941	1.29699	0.79369	Cj1049c
cj1048c	1.00001	1.16324	0.859671	dapE
cj1047c	0.800387	1.02129	0.783698	Cj1047c
cj1046c	0.960141	1.00894	0.951629	moeB
cj1045c	1.08734	1.49432	0.727653	thiG
cj1044c	1.0131	1.45626	0.695686	thiH
cj1043c	1.06144	1.30203	0.81522	Cj1043c
cj1042c	0.990817	0.764191	1.29656	Cj1042c
cj1041c	0.997086	0.99539	1.0017	Cj1041c
cj1040c	0.962429	1.01506	0.948149	Cj1040c
cj1039	1.00667	0.72836	1.3821	murG
cj1038	1.01434	0.56529	1.79437	Cj1038
cj1037c	1.26327	0.857198	1.47372	pycA
cj1036c	0.915001	1.34102	0.682316	Cj1036c
cj1035c	0.984083	0.815989	1.206	Cj1035c
cj1034c	1.07964	1.06518	1.01357	Cj1034c
cj1033	0.962226	0.732503	1.31361	Cj1033
cj1032	0.914915	1.30763	0.699676	Cj1032
cj1031	0.938359	0.92262	1.01706	Cj1031
cj1030c	1.01195	0.804806	1.25738	lepA
cj1029c	0.925952	0.847028	1.09318	mapA
cj1028c	0.974421	0.678798	1.43551	Cj1028c
cj1027c	0.939962	1.23396	0.761747	gyrA
cj1026c	1.04567	1.1911	0.877907	Cj1026c
cj1025c	0.980093	0.927241	1.057	Cj1025c
cj1024c	1.03379	1.3326	0.775768	Cj1024c
cj1023c	1.41392	1.14247	1.2376	asd
cj1022c	0.964853	1.70675	0.565317	Cj1022c
cj1021c	1.04687	0.931289	1.1241	Cj1021c
cj1020c	0.347005	0.025439	13.6407	Cj1020c
cj1019c	0.946267	0.717816	1.31826	livJ
cj1018c	0.886907	1.03847	0.854055	livK
cj1017c	0.995427	0.87392	1.13904	livH
cj1016c	0.94735	0.596967	1.58694	livM
cj1015c	0.899667	0.86047	1.04555	livG
cj1014c	0.96948	0.703881	1.37734	livF
cj1013c	0.910943	1.19755	0.760674	Cj1013c
cj1012c	0.960888	0.927113	1.03643	Cj1012c
cj1011	1.06659	1.16171	0.918122	Cj1011
cj1010	1.04715	1.15805	0.904235	tgt
cj1009c	0.993044	0.68538	1.4489	Cj1009c
cj1008c	0.941964	0.889089	1.05947	aroB
cj1007c	1.04864	1.03768	1.01056	Cj1007c
cj1006c	1.06945	0.699012	1.52995	Cj1006c
cj1005c	1.05433	1.12109	0.940451	Cj1005c
cj1004	0.960537	0.897221	1.07057	Cj1004
cj1003c	0.934265	1.42146	0.657256	Cj1003c
cj1002c	0.982996	0.921086	1.06721	Cj1002c
cj1001	0.946952	1.15675	0.81863	rpoD
cj1000	0.9629	0.780224	1.23413	Cj1000
cj0999c	0.973031	0.791107	1.22996	Cj0999c
cj0998c	1.01229	1.8757	0.539687	Cj0998c
cj0997	1.06772	1.07843	0.990069	Cj0997
cj0996	0.95966	0.639884	1.49974	ribA
cj0995c	0.992263	0.678291	1.46289	hemB
cj0994c	1.04243	0.998233	1.04427	argF
cj0993c	0.730544	0.941147	0.776228	Cj0993c
cj0992c	0.991275	1.02145	0.970464	hemN
cj0991c	0.988647	1.00002	0.988627	Cj0991c
cj0990c	1.03239	0.761566	1.35561	Cj0990c
cj0989	0.965656	1.05024	0.919458	Cj0989
cj0988c	0.976316	0.791032	1.23423	Cj0988c
cj0987c	0.962064	0.787573	1.22156	Cj0987c
cj0986c	0.959319	0.804666	1.1922	Cj0986c
cj0985c	0.927526	0.782451	1.18541	hipO
cj0984	0.989961	0.639264	1.54859	Cj0984
cj0983	0.727778	0.725882	1.00261	Cj0983
cj0982c	0.953869	0.99104	0.962494	Cj0982c
cj0981c	0.95084	6.31617	0.150541	Cj0981c
cj0980	1.01338	1.35972	0.745288	Cj0980
cj0979c	0.974219	0.949264	1.02629	Cj0979c
cj0978c	1.01771	1.34623	0.755974	Cj0978c
cj0977	0.944157	0.906406	1.04165	Cj0977
cj0976	1.01208	0.994498	1.01768	Cj0976
cj0975	0.967544	1.12589	0.859358	Cj0975
cj0974	0.965585	1.01121	0.954879	Cj0974
cj0973	0.999393	1.00642	0.993017	Cj0973
cj0972	1.01546	0.945054	1.0745	Cj0972
cj0971	1.05731	0.713433	1.48201	Cj0971
cj0970	1.09906	0.980684	1.12071	Cj0970
cj0968	1.05632	0.691894	1.52671	Cj0968
cj0967	0.922904	0.675482	1.36629	Cj0967
cj0965c	0.819268	0.924261	0.886404	Cj0965c
cj0964	0.966632	0.946337	1.02145	Cj0964
cj0963	0.900956	0.789814	1.14072	Cj0963
cj0962	0.738332	0.613339	1.20379	Cj0962
cj0961c	1.02642	0.574176	1.78764	rpmH
cj0960c	1.00027	0.649574	1.53988	rnpA
cj0959c	0.838767	0.594058	1.41193	Cj0959c
cj0958c	0.947249	0.515017	1.83926	Cj0958c
cj0957c	1.05205	0.805798	1.3056	Cj0957c
cj0956c	0.996746	0.69033	1.44387	thdF
cj0955c	0.923738	0.93777	0.985037	purL
cj0954c	0.991622	0.584071	1.69778	Cj0954c
cj0953c	0.997496	0.63913	1.56071	purH
cj0952c	0.970246	1.20224	0.807031	Cj0952c
cj0951c	0.805729	0.654349	1.23135	Cj0951c
cj0950c	0.916323	0.693459	1.32138	Cj0950c
cj0949c	1.00321	0.723736	1.38615	Cj0949c
cj0948c	1.08806	0.479984	2.26687	Cj0948c
cj0947c	0.972597	1.00606	0.966734	Cj0947c
cj0946	0.946852	0.620707	1.52544	Cj0946
cj0945c	1.02513	0.770663	1.3302	Cj0945c
cj0944c	0.950418	0.864067	1.09994	Cj0944c
cj0943	0.998372	0.877958	1.13715	lolA
cj0942c	0.955393	1.29705	0.736589	secA
cj0941c	0.938163	0.731176	1.28309	Cj0941c
cj0940c	0.947961	0.742576	1.27658	glnP
cj0939c	0.976933	0.83965	1.1635	Cj0939c
cj0938c	0.962152	0.727864	1.32188	aas
cj0937	1.0288	0.66883	1.53821	Cj0937
cj0936	0.844975	0.969857	0.871236	atpE
cj0935c	1.02397	1.10578	0.926019	Cj0935c
cj0934c	0.998806	0.536468	1.86182	Cj0934c
cj0933c	0.965891	0.675972	1.42889	pycB
cj0932c	0.789066	1.08082	0.730062	pckA
cj0931c	1.02638	0.531171	1.9323	argH
cj0930	1.02965	1.01905	1.01041	Cj0930
cj0929	1.0175	1.16781	0.871287	pepA
cj0928	0.898753	0.682053	1.31772	Cj0928
cj0927	0.947172	1.09672	0.863644	apt
cj0926	1.03788	0.972677	1.06704	Cj0926
cj0925	1.0701	1.22229	0.875485	rpiB
cj0924c	0.897692	2.05304	0.437251	cheB'
cj0923c	1.00372	0.868281	1.15599	cheR
cj0922c	0.553416	0.458467	1.2071	pebC
cj0921c	0.949955	1.12157	0.846988	peb1A
cj0920c	0.885613	1.16795	0.758263	Cj0920c
cj0919c	0.992684	0.864394	1.14842	Cj0919c
cj0918c	0.995563	1.21665	0.81828	prsA
cj0917c	1.00496	0.459826	2.18553	cstA
cj0916c	0.864498	0.588227	1.46967	Cj0916c
cj0915	0.902274	0.595225	1.51585	Cj0915
cj0914c	1.07956	0.875087	1.23365	Cj0914c
cj0913c	1.00004	0.624376	1.60167	hupB
cj0912c	1.00855	0.592301	1.70276	cysM
cj0911	1.02998	0.780483	1.31967	Cj0911
cj0910	0.951725	0.96898	0.982193	Cj0910
cj0909	0.999613	1.19123	0.839142	Cj0909
cj0908	1.03762	0.810821	1.27972	Cj0908
cj0906c	0.769634	0.729841	1.05452	Cj0906c
cj0905c	0.999491	1.03585	0.964895	alr
cj0904c	0.970694	1.00193	0.968823	Cj0904c
cj0903c	0.915497	0.76251	1.20064	Cj0903c
cj0902	0.89598	1.11163	0.806005	glnQ
cj0901	1.11126	1.10169	1.00869	Cj0901
cj0900c	1.03961	0.546093	1.90371	Cj0900c
cj0899c	0.974202	0.973616	1.0006	thiJ
cj0898	1.0627	1.58098	0.67218	Cj0898
cj0897c	1.00906	1.0193	0.989957	pheS
cj0896c	1.05823	0.819457	1.29138	pheT
cj0895c	1.03286	0.777302	1.32877	aroA
cj0894c	0.960012	1.37751	0.696917	lytB
cj0893c	1.03236	1.04752	0.985525	rpsA
cj0892c	0.898391	0.960436	0.935399	Cj0892c
cj0891c	1.06082	0.944306	1.12339	serA
cj0890c	1.0203	0.80481	1.26776	Cj0890c
cj0889c	0.906752	0.70316	1.28954	Cj0889c
cj0888c	0.960712	0.631804	1.52059	Cj0888c
cj0887c	0.953138	0.470377	2.02633	flaD
cj0886c	1.03291	0.754369	1.36924	ftsK
cj0884	0.766587	0.807213	0.949671	rpsO
cj0883c	0.934746	0.74566	1.25358	Cj0883c
cj0882c	1.00327	0.843846	1.18892	flhA
cj0881c	0.969878	0.907565	1.06866	Cj0881c
cj0880c	0.990878	0.576441	1.71896	Cj0880c
cj0879c	0.971688	0.637965	1.5231	Cj0879c
cj0878	0.913	1.1178	0.816785	Cj0878
cj0877c	0.991583	0.97116	1.02103	Cj0877c
cj0876c	0.973379	1.86187	0.522798	Cj0876c
cj0874c	0.945688	1.18786	0.79613	Cj0874c
cj0873c	0.946047	0.807256	1.17193	Cj0873c
cj0872	0.998838	0.750111	1.33159	dsbA
cj0865	1.05304	1.33636	0.787994	dsbB
cj0864	1.02251	0.900547	1.13543	Cj0864
cj0863c	0.955372	0.785175	1.21676	xerD
cj0862c	0.957277	0.669855	1.42908	pabB
cj0861c	0.996742	0.777853	1.2814	pabA
cj0860	1.00867	0.898396	1.12274	Cj0860
cj0859c	1.10211	1.00594	1.0956	Cj0859c
cj0858c	0.985263	1.00711	0.978305	murA
cj0857c	1.05085	1.05712	0.994065	moeA
cj0856	0.947341	0.995691	0.951441	lepP
cj0855	1.07177	0.778708	1.37635	folD
cj0854c	0.964673	1.46183	0.659907	Cj0854c
cj0853c	1.01015	1.52984	0.660296	hemL
cj0852c	0.874071	1.59299	0.548699	Cj0852c
cj0851c	0.972094	0.913018	1.0647	Cj0851c
cj0850c	0.973818	0.853577	1.14087	Cj0850c
cj0849c	1.0032	0.923617	1.08616	Cj0849c
cj0848c	0.941306	0.903309	1.04206	Cj0848c
cj0847	0.966321	0.935235	1.03324	psd
cj0846	1.04774	1.24973	0.838375	Cj0846
cj0845c	0.988438	0.519675	1.90203	gltX
cj0844c	0.992037	0.541989	1.83036	Cj0844c
cj0843c	1.00729	0.855471	1.17746	Cj0843c
cj0842	1.02336	0.854331	1.19784	Cj0842
cj0841c	1.00754	0.99179	1.01588	Cj0841c
cj0840c	1.01581	1.2994	0.781751	fbp
cj0839c	0.963021	0.863968	1.11465	Cj0839c
cj0838c	0.780951	1.04276	0.748929	metG
cj0837c	0.915425	0.797234	1.14825	Cj0837c
cj0836	0.829122	0.639483	1.29655	ogt
cj0835c	0.954397	0.95109	1.00348	acnB
cj0834c	0.639008	1.06724	0.598749	Cj0834c
cj0833c	0.826035	1.16741	0.707576	Cj0833c
cj0832c	0.964537	0.896411	1.076	Cj0832c
cj0831c	1.07975	0.983987	1.09732	trmA
cj0830	1.04977	1.0071	1.04237	Cj0830
cj0829c	1.00754	0.768818	1.3105	Cj0829c
cj0828c	0.98838	1.21072	0.816355	ilvA
cj0827	0.989322	0.705496	1.40231	truA
cj0826	0.983257	0.693675	1.41746	Cj0826
cj0825	0.982579	1.34136	0.732524	Cj0825
cj0824	1.01917	1.02907	0.990387	uppS
cj0823	1.0138	0.869021	1.1666	Cj0823
cj0822	0.996006	0.847026	1.17589	dfp
cj0821	1.03844	0.801493	1.29563	glmU
cj0820c	1.00152	0.844219	1.18633	fliP
cj0819	1.02099	0.853272	1.19656	Cj0819
cj0818	0.969542	0.842916	1.15022	Cj0818
cj0817	1.00799	0.782739	1.28777	glnH
cj0816	0.999418	0.673247	1.48447	Cj0816
cj0815	1.01589	0.778866	1.30432	Cj0815
cj0814	0.968998	0.748948	1.29381	Cj0814
cj0813	1.03202	1.34979	0.764576	kdsB
cj0812	1.05503	1.17966	0.894347	thrC
cj0811	1.04643	0.863962	1.2112	lpxK
cj0810	0.875798	0.82503	1.06153	nadE
cj0809c	0.725509	1.04509	0.694208	Cj0809c
cj0808c	0.94692	1.29831	0.729348	Cj0808c
cj0807	0.981563	1.12671	0.871172	Cj0807
cj0806	1.04072	0.968485	1.07458	dapA
cj0805	0.940664	0.828366	1.13557	Cj0805
cj0804	0.687473	0.975235	0.704931	pyrD
cj0803	0.990544	1.0142	0.976672	msbA
cj0802	1.01385	1.25567	0.807421	cysS
cj0801	0.992768	0.649358	1.52885	Cj0801
cj0800c	0.976222	1.16449	0.838323	Cj0800c
cj0799c	0.96764	1.1356	0.852099	ruvA
cj0798c	1.01702	0.929959	1.09362	ddl
cj0797c	0.942383	1.10763	0.850806	Cj0797c
cj0796c	0.993737	0.976967	1.01717	Cj0796c
cj0795c	1.00838	0.975749	1.03344	murF
cj0794	1.10712	0.842572	1.31398	Cj0794
cj0793	0.974278	0.859949	1.13295	Cj0793
cj0792	1.04055	1.06522	0.976843	Cj0792
cj0791c	1.03535	0.864564	1.19754	Cj0791c
cj0790	0.982744	0.838159	1.1725	purU
cj0789	0.987214	0.816208	1.20951	Cj0789
cj0788	0.974611	1.28579	0.757985	Cj0788
cj0787	1.02547	0.923791	1.11006	Cj0787
cj0786	0.985069	1.00786	0.977385	Cj0786
cj0785	1.07026	0.669283	1.59911	napD
cj0784	1.06215	0.661007	1.60687	Cj0784
cj0783	0.957321	1.8567	0.515603	napB
cj0782	0.853124	1.14018	0.748237	napH
cj0781	0.969125	0.754685	1.28414	napG
cj0780	1.01416	1.42713	0.71063	napA
cj0779	1.051	1.39348	0.754226	tpx
cj0778	1.00293	0.540256	1.8564	peb2
cj0777	1.01546	0.52037	1.95142	Cj0777
cj0776c	0.915109	0.669759	1.36632	Cj0776c
cj0775c	0.983168	0.841897	1.1678	valS
cj0774c	0.802051	1.00945	0.794547	Cj0774c
cj0773c	0.967102	0.673355	1.43624	Cj0773c
cj0772c	0.716287	0.789652	0.907092	Cj0772c
cj0771c	0.974799	0.817233	1.1928	Cj0771c
cj0770c	1.01689	1.06516	0.954688	Cj0770c
cj0769c	0.955023	1.04127	0.917169	Cj0769c
cj0768c	0.938215	0.909302	1.0318	Cj0768c
cj0767c	1.04067	1.26333	0.823757	kdtB
cj0766c	1.03319	0.872658	1.18396	tmk
cj0765c	0.796398	0.963071	0.826936	hisS
cj0764c	0.971124	0.950686	1.0215	speA
cj0763c	1.01459	1.0114	1.00316	cysE
cj0762c	1.02593	1.24817	0.821944	aspB
cj0761	1.03556	1.21915	0.849409	Cj0761
cj0760	0.976092	0.587583	1.6612	Cj0760
cj0759	1.0331	0.942879	1.09569	dnaK
cj0758	0.974045	1.08787	0.895372	grpE
cj0757	0.518935	1.08391	0.478763	hrcA
cj0755	1.13162	0.92708	1.22063	cfrA
cj0753c	0.96934	0.850137	1.14022	tonB3
cj0748	0.896234	1.32347	0.677185	Cj0748
cj0747	0.901622	0.827359	1.08976	Cj0747
cj0741	0.986529	0.683809	1.4427	Cj0741
cj0740	1.02199	1.01678	1.00513	Cj0740
cj0739	0.942528	1.16563	0.808598	Cj0739
cj0738	1.07549	0.9159	1.17424	Cj0738
cj0737	1.06133	1.01429	1.04638	Cj0737
cj0736	1.01623	0.799992	1.2703	Cj0736
cj0735	0.937493	1.30279	0.719602	Cj0735
cj0734c	0.936882	0.616911	1.51867	hisJ
cj0733	0.907516	0.928043	0.977881	Cj0733
cj0732	0.97983	0.921237	1.0636	Cj0732
cj0731	0.983297	0.859565	1.14395	Cj0731
cj0730	0.934859	0.496749	1.88195	Cj0730
cj0729	1.01313	1.06746	0.949101	Cj0729
cj0728	0.958637	0.893501	1.0729	Cj0728
cj0727	0.898294	0.879714	1.02112	Cj0727
cj0726c	0.842651	1.75643	0.479753	corA
cj0725c	0.989693	1.50717	0.656655	mogA
cj0724	1.0291	1.22002	0.843513	Cj0724
cj0723c	0.944947	0.859281	1.0997	Cj0723c
cj0722c	0.988013	0.911202	1.0843	Cj0722c
cj0721c	0.729085	0.730353	0.998265	Cj0721c
cj0720c	0.857789	2.1402	0.400798	flaC
cj0719c	0.936966	1.07151	0.874434	Cj0719c
cj0718	0.986192	1.43876	0.685445	dnaE
cj0717	0.944418	1.60373	0.58889	Cj0717
cj0716	0.97745	1.33085	0.734457	Cj0716
cj0715	1.07102	1.25937	0.850447	Cj0715
cj0714	0.974185	0.435252	2.23821	rplS
cj0713	0.956458	0.531985	1.7979	trmD
cj0712	0.954009	0.705476	1.35229	rimM
cj0711	1.09624	0.764066	1.43474	Cj0711
cj0710	0.981577	0.921538	1.06515	rpsP
cj0709	1.10921	0.342153	3.24184	ffh
cj0708	1.00768	0.896867	1.12356	Cj0708
cj0707	1.00992	0.775649	1.30203	kdtA
cj0706	0.970547	0.810542	1.19741	Cj0706
cj0705	1.01078	0.934134	1.08205	Cj0705
cj0704	0.99257	1.08117	0.918053	glyQ
cj0703	1.04347	0.822097	1.26928	Cj0703
cj0702	0.787538	1.1785	0.668257	purE
cj0701	0.833729	1.22172	0.682425	Cj0701
cj0700	0.683881	1.40361	0.487231	Cj0700
cj0699c	0.979452	1.81514	0.539601	glnA
cj0698	0.94056	1.77952	0.528548	flgG
cj0697	0.933102	0.983347	0.948904	flgG2
cj0696	1.04525	1.5372	0.679973	ftsZ
cj0695	0.676808	0.944035	0.716931	ftsA
cj0694	1.00513	1.03812	0.968225	Cj0694
cj0693c	0.946631	0.749906	1.26233	mraW
cj0692c	0.919412	0.713749	1.28815	Cj0692c
cj0691	0.994512	1.51224	0.65764	Cj0691
cj0690c	1.0519	1.19087	0.883303	Cj0690c
cj0689	0.89517	1.64558	0.543986	ackA
cj0688	0.756759	1.52442	0.496423	pta
cj0687c	1.02984	0.974703	1.05657	flgH
cj0686	0.94162	1.35958	0.69258	gcpE
cj0685c	1.00062	1.07223	0.933208	Cj0685c
cj0684	0.984563	0.795373	1.23786	priA
cj0683	1.08426	1.18112	0.917991	Cj0683
cj0682	0.991188	0.719726	1.37717	Cj0682
cj0681	0.966429	0.994288	0.971981	Cj0681
cj0680c	0.96205	0.897889	1.07146	uvrB
cj0679	1.03288	0.890951	1.1593	kdpD'
cj0677	0.976041	0.808326	1.20749	kdpB
cj0672	0.943146	1.22096	0.77246	Cj0672
cj0671	1.01405	1.78182	0.569109	dcuB
cj0670	0.976884	1.04723	0.932826	rpoN
cj0669	0.899034	1.53869	0.584284	Cj0669
cj0668	0.90864	0.827849	1.09759	Cj0668
cj0667	0.995927	0.880231	1.13144	Cj0667
cj0665c	0.824087	1.03054	0.799662	argG
cj0664c	1.01861	1.22967	0.828366	rplI
cj0663c	0.535974	1.04484	0.512971	hslV
cj0662c	0.943592	0.930908	1.01363	hslU
cj0661c	0.913837	0.824885	1.10784	era
cj0660c	0.986524	0.762366	1.29403	Cj0660c
cj0659c	1.04354	0.916815	1.13822	Cj0659c
cj0653c	1.05191	0.720543	1.45988	Cj0653c
cj0652	0.983569	0.797241	1.23372	pbpC
cj0651	1.02989	0.897813	1.14711	Cj0651
cj0650	1.13091	1.0235	1.10495	Cj0650
cj0649	0.946442	0.83771	1.1298	Cj0649
cj0648	1.01052	0.682786	1.48	Cj0648
cj0647	0.967233	1.0746	0.900083	Cj0647
cj0646	0.764571	0.91743	0.833383	Cj0646
cj0645	1.01632	1.18529	0.857439	Cj0645
cj0644	0.973159	0.722413	1.34709	Cj0644
cj0643	0.995086	0.903668	1.10116	Cj0643
cj0642	1.0408	0.892532	1.16612	recN
cj0641	1.03647	0.718164	1.44322	Cj0641
cj0640c	0.93857	0.665781	1.40973	aspS
cj0639c	0.914765	0.878052	1.04181	adk
cj0638c	0.989541	1.06151	0.932197	ppa
cj0637c	1.03484	0.916083	1.12964	mrsA
cj0636	0.974992	0.791243	1.23223	Cj0636
cj0635	1.01179	0.698305	1.44892	Cj0635
cj0634	0.992831	0.759008	1.30806	Cj0634
cj0633	0.974822	0.731061	1.33343	Cj0633
cj0632	0.655679	0.895199	0.732439	ilvC
cj0631c	0.930212	0.821913	1.13177	Cj0631c
cj0630c	1.10616	0.924193	1.19689	Cj0630c
cj0629	1.04241	1.02685	1.01515	Cj0629
cj0628	0.595568	1.14455	0.520351	Cj0628
cj0627	0.967313	1.01301	0.954888	hypA
cj0626	0.937847	1.08436	0.864882	hypE
cj0625	1.04885	0.931802	1.12561	hypD
cj0624	0.967993	0.984686	0.983047	hypC
cj0623	0.985978	1.09988	0.896441	hypB
cj0622	0.983464	0.880956	1.11636	hypF
cj0621	0.921946	0.76243	1.20922	Cj0621
cj0620	1.02973	0.841016	1.22438	Cj0620
cj0619	0.998811	1.5192	0.657457	Cj0619
cj0618	1.01251	0.658445	1.53773	Cj0618
cj0617	0.974039	1.22641	0.794223	Cj0617
cj0616	1.09428	1.23314	0.887394	pstB
cj0615	1.00893	0.835997	1.20685	pstA
cj0614	1.14813	0.862547	1.3311	pstC
cj0613	0.992942	0.925219	1.0732	pstS
cj0612c	1.05678	1.7934	0.58926	cft
cj0611c	0.946603	0.907433	1.04317	Cj0611c
cj0610c	1.04375	0.993341	1.05075	Cj0610c
cj0609c	0.992503	1.18892	0.83479	Cj0609c
cj0608	1.02545	0.937128	1.09425	Cj0608
cj0607	0.968196	0.961344	1.00713	Cj0607
cj0606	1.00671	0.965276	1.04292	Cj0606
cj0605	1.00673	1.04434	0.963982	Cj0605
cj0604	1.01052	1.79595	0.562669	Cj0604
cj0603c	0.921019	0.521367	1.76655	dsbD
cj0602c	0.959237	0.863973	1.11026	Cj0602c
cj0601c	0.966722	0.892298	1.08341	Cj0601c
cj0600	0.962451	0.76519	1.25779	Cj0600
cj0599	0.968694	0.900239	1.07604	Cj0599
cj0598	1.01569	0.802388	1.26583	Cj0598
cj0597	1.05945	1.56408	0.677363	fba
cj0596	1.02274	0.864525	1.18301	peb4cbf2
cj0595c	0.675602	1.06305	0.635533	nth
cj0594c	1.00496	1.07845	0.931856	Cj0594c
cj0593c	0.956936	0.983423	0.973066	Cj0593c
cj0592c	1.0191	0.536255	1.9004	Cj0592c
cj0591c	0.936962	0.737496	1.27046	Cj0591c
cj0590	0.944402	0.792492	1.19169	Cj0590
cj0589	0.903605	0.766393	1.17904	ribF
cj0588	1.03298	0.683301	1.51175	tlyA
cj0587	1.05746	0.991041	1.06702	Cj0587
cj0586	0.989846	0.865117	1.14418	ligA
cj0585	0.985589	0.71356	1.38123	folP
cj0584	0.947681	0.921412	1.02851	Cj0584
cj0583	0.742268	0.704349	1.05384	Cj0583
cj0582	1.01472	1.09733	0.924719	lysC
cj0581	0.953168	1.05015	0.907646	Cj0581
cj0580c	0.971657	0.752359	1.29148	Cj0580c
cj0579c	1.04613	1.23018	0.850392	Cj0579c
cj0578c	0.994982	1.17773	0.844832	mttB
cj0577c	0.944381	0.821817	1.14914	queA
cj0576	0.864312	0.647262	1.33534	lpxD
cj0575	0.966276	0.920485	1.04975	ilvH
cj0574	1.04986	0.975121	1.07665	ilvI
cj0573	0.780713	1.53413	0.508896	Cj0573
cj0572	1.0278	1.29723	0.792308	ribA
cj0571	1.02846	0.798243	1.2884	Cj0571
cj0570	1.0925	0.839886	1.30077	Cj0570
cj0569	0.952815	0.701124	1.35898	Cj0569
cj0568	1.0703	0.974749	1.09803	Cj0568
cj0567	1.03184	0.798539	1.29216	Cj0567
cj0566	1.01625	0.704445	1.44262	Cj0566
cj0564	1.00194	0.985898	1.01627	Cj0564
cj0563	1.05926	0.898149	1.17938	Cj0563
cj0562	1.00001	0.930856	1.07429	dnaB
cj0561c	0.908268	0.778729	1.16635	Cj0561c
cj0560	0.972124	0.725526	1.33989	Cj0560
cj0559	0.940775	0.934802	1.00639	Cj0559
cj0558c	1.01905	1.04104	0.978879	proA
cj0557c	0.976195	0.961212	1.01559	Cj0557c
cj0556	1.04843	1.10213	0.951275	Cj0556
cj0555	0.923484	0.834459	1.10669	Cj0555
cj0554	0.945578	2.11617	0.446835	Cj0554
cj0553	0.916775	1.2548	0.730616	Cj0553
cj0552	0.970203	0.73424	1.32137	Cj0552
cj0551	1.07578	0.623555	1.72524	efp
cj0550	0.996131	1.14626	0.869024	Cj0550
cj0549	1.03856	1.13574	0.914432	fliS
cj0548	1.01622	1.08654	0.935278	fliD
cj0547	1.0138	1.28477	0.78909	flaG
cj0546	0.968427	0.82896	1.16824	Cj0546
cj0545	1.05635	1.2261	0.861547	hemC
cj0544	0.984502	0.932826	1.0554	Cj0544
cj0543	0.968769	1.01026	0.95893	proS
cj0542	1.03135	0.953437	1.08171	hemA
cj0541	0.964283	0.974411	0.989607	Cj0541
cj0540	1.0409	0.94601	1.1003	Cj0540
cj0539	1.03131	1.46278	0.70503	Cj0539
cj0538	0.87922	0.797632	1.10229	oorC
cj0537	1.0013	0.979613	1.02213	oorB
cj0536	1.00483	1.0413	0.964982	oorA
cj0535	0.970962	0.931191	1.04271	oorD
cj0534	0.679477	1.04587	0.649674	sucD
cj0533	0.994688	0.980922	1.01403	sucC
cj0532	1.037	1.53121	0.677242	mdh
cj0531	0.976939	1.66807	0.585671	icd
cj0530	1.01797	0.962705	1.05741	Cj0530
cj0529c	0.993565	1.07497	0.924273	Cj0529c
cj0528c	1.02073	1.41715	0.720273	flgB
cj0527c	0.92166	1.18212	0.779669	flgC
cj0526c	1.03253	0.912481	1.13156	fliE
cj0525c	0.997309	0.875584	1.13902	pbpB
cj0524	0.960984	0.777278	1.23634	Cj0524
cj0523	0.956627	0.806881	1.18559	Cj0523
cj0522	0.989089	0.797586	1.2401	Cj0522
cj0520	1.05121	0.761895	1.37973	Cj0520
cj0519	0.983535	0.577774	1.70229	Cj0519
cj0518	1.04203	0.611418	1.70428	htpG
cj0517	0.988951	0.67035	1.47528	crcB
cj0516	0.91994	0.64671	1.42249	plsC
cj0515	0.963989	0.759634	1.26902	Cj0515
cj0514	1.04704	0.647069	1.61812	purQ
cj0513	0.752475	0.778441	0.966643	Cj0513
cj0512	1.06677	0.699159	1.5258	purC
cj0511	0.930071	0.488083	1.90556	Cj0511
cj0510c	1.00208	0.998562	1.00352	Cj0510c
cj0509c	1.02633	1.40574	0.730099	clpB
cj0508	0.984144	1.17547	0.837237	pbpA
cj0507	0.998626	0.601078	1.66139	maf
cj0506	0.989068	0.960883	1.02933	alaS
cj0505c	1.04339	0.521011	2.00263	Cj0505c
cj0504c	1.02736	0.479538	2.1424	Cj0504c
cj0503c	1.01633	0.986999	1.02971	hemH
cj0500	0.93845	0.759877	1.235	Cj0500
cj0499	0.999273	0.858872	1.16347	Cj0499
cj0498	1.0719	0.950408	1.12783	trpC
cj0497	1.00573	1.0495	0.958297	Cj0497
cj0496	1.03381	1.07802	0.958993	Cj0496
cj0495	0.987364	0.707136	1.39629	Cj0495
cj0494	0.788281	1.04502	0.754325	Cj0494
cj0493	1.00335	0.95571	1.04985	fusA
cj0492	1.03631	0.506598	2.04562	rpsG
cj0491	0.462389	0.589517	0.784352	rpsL
cj0490-2	0.991552	0.756521	1.31067	Ald'
cj0490-1	1.00105	1.07954	0.927288	Ald'
cj0488	0.999522	1.11711	0.894736	Cj0488
cj0487	0.962511	0.854992	1.12575	Cj0487
cj0486	0.963792	0.958288	1.00574	Cj0486
cj0485	1.08179	1.04968	1.03058	Cj0485
cj0484	1.02127	0.929373	1.09888	Cj0484
cj0483-2	0.97192	0.96672	1.00538	uxaA'
cj0483-1	0.931487	0.692446	1.34521	uxaA'
cj0481	0.881125	0.485713	1.81408	Cj0481
cj0480c	0.964722	0.92103	1.04744	Cj0480c
cj0479	0.839359	1.36815	0.6135	rpoC
cj0478	0.99421	0.704174	1.41188	rpoB
cj0477	0.949158	1.49115	0.636527	rplL
cj0476	1.01037	1.08219	0.933632	rplJ
cj0475	0.874033	1.83248	0.476968	rplA
cj0474	0.940009	0.477476	1.96871	rplK
cj0473	1.01018	0.492983	2.04912	nusG
cj0472	0.465223	0.50818	0.915469	secE
cj0471	1.0092	0.381041	2.64853	rpmG
cj0470	0.493101	0.788362	0.625476	tuf
cj0469	1.04777	0.894649	1.17115	Cj0469
cj0468	0.959714	0.867574	1.1062	Cj0468
cj0467	1.00283	1.07354	0.934137	Cj0467
cj0466	0.991661	0.832064	1.19181	Cj0466
cj0465c	0.69863	0.620569	1.12579	Cj0465c
cj0464	0.987016	0.981905	1.00521	recG
cj0463	0.969818	1.1946	0.811837	Cj0463
cj0462	1.00772	1.18424	0.850939	Cj0462
cj0461c	0.984622	1.25439	0.78494	Cj0461c
cj0460	0.988005	0.716163	1.37958	nusA
cj0459c	1.07016	0.964898	1.1091	Cj0459c
cj0458c	1.03189	0.626373	1.6474	Cj0458c
cj0457c	0.96286	0.95429	1.00898	Cj0457c
cj0456c	1.01976	0.795575	1.28178	Cj0456c
cj0455c	0.979909	0.84619	1.15802	Cj0455c
cj0454c	0.950503	0.763052	1.24566	Cj0454c
cj0453	0.983628	1.29827	0.757647	thiC
cj0452	0.961634	0.789928	1.21737	dnaQ
cj0451	1.02131	1.23617	0.826189	rep
cj0450c	1.03173	1.01293	1.01855	rpmB
cj0449c	0.968052	2.19518	0.440989	Cj0449c
cj0448c	0.987806	3.02733	0.326296	Cj0448c
cj0447	0.923745	1.76488	0.523403	Cj0447
cj0443	1.04094	1.10763	0.939794	accA
cj0442	1.03008	0.976004	1.0554	fabF
cj0441	0.848291	0.906017	0.936286	acpP
cj0440c	0.871741	1.13105	0.770735	Cj0440c
cj0439	1.01805	0.863084	1.17954	sdhC
cj0438	0.94514	1.49826	0.630825	sdhB
cj0437	1.02258	1.84408	0.554518	sdhA
cj0436	1.02311	0.995495	1.02774	Cj0436
cj0435	1.02241	0.95534	1.07021	fabG
cj0434	1.01427	1.57568	0.643705	pgm
cj0433c	0.529514	0.174173	3.04016	mraY
cj0432c	1.07307	0.71038	1.51055	murD
cj0431	0.870782	1.76863	0.492348	Cj0431
cj0430	0.95232	0.925844	1.0286	Cj0430
cj0429c	0.954134	1.29023	0.739504	Cj0429c
cj0428	0.931633	2.19916	0.423632	Cj0428
cj0427	0.893211	1.23878	0.721039	Cj0427
cj0426	1.04786	1.07102	0.978375	Cj0426
cj0425	1.01438	3.13827	0.323229	Cj0425
cj0424	0.961024	0.908361	1.05798	Cj0424
cj0423	0.971448	0.869584	1.11714	Cj0423
cj0422c	0.991127	0.916733	1.08115	Cj0422c
cj0421c	1.0584	0.965479	1.09625	Cj0421c
cj0420	1.04838	1.35497	0.773725	Cj0420
cj0419	0.967127	0.856994	1.12851	Cj0419
cj0418c	1.04746	1.13811	0.92035	Cj0418c
cj0417	0.984225	0.999818	0.984404	Cj0417
cj0416	1.00767	1.36037	0.740732	Cj0416
cj0415	0.940113	1.54656	0.607873	Cj0415
cj0414	1.05111	1.13153	0.928925	Cj0414
cj0413	0.923379	0.792197	1.16559	Cj0413
cj0412	0.992811	0.856052	1.15976	Cj0412
cj0411	0.981443	0.884693	1.10936	Cj0411
cj0410	0.965803	1.53278	0.630099	frdB
cj0409	1.0052	1.65645	0.606842	frdA
cj0408	0.996631	2.62826	0.379198	frdC
cj0407	0.95645	1.59274	0.600506	lgt
cj0406c	0.863672	1.57471	0.548463	Cj0406c
cj0405	1.02003	0.892883	1.1424	aroE
cj0404	1.03102	1.27018	0.811709	Cj0404
cj0403	1.01493	0.798763	1.27063	Cj0403
cj0402	0.650704	1.39186	0.467506	glyA
cj0401	0.892451	0.70197	1.27135	lysS
cj0400	1.00952	0.884895	1.14084	fur
cj0399	0.718617	0.861187	0.834448	Cj0399
cj0398	1.0355	1.03527	1.00022	gatC
cj0397c	0.973618	0.742848	1.31065	Cj0397c
cj0396c	1.04656	1.16449	0.898731	Cj0396c
cj0395c	0.936108	1.37908	0.678792	Cj0395c
cj0394c	0.982426	0.688003	1.42794	Cj0394c
cj0393c	1.00362	1.00453	0.999095	Cj0393c
cj0392c	1.08143	0.969028	1.116	pyk
cj0391c	0.983604	0.984339	0.999253	Cj0391c
cj0390	1.03966	0.816481	1.27334	Cj0390
cj0389	1.01551	1.91286	0.530884	serS
cj0388	0.733492	1.53444	0.478021	trpS
cj0387	0.95425	1.00608	0.948488	aroK
cj0386	0.995929	0.834632	1.19326	Cj0386
cj0385c	0.995739	1.41762	0.7024	Cj0385c
cj0384c	0.787149	1.42087	0.553991	kdsA
cj0383c	0.979362	1.15274	0.849596	ribH
cj0382c	0.88441	1.34165	0.659195	nusB
cj0381c	1.05449	0.8121	1.29848	pyrF
cj0380c	0.984826	0.918365	1.07237	Cj0380c
cj0379c	1.07129	0.626707	1.7094	Cj0379c
cj0378c	0.985405	0.674528	1.46088	Cj0378c
cj0377	0.954498	0.591265	1.61433	Cj0377
cj0376	1.03754	0.79338	1.30775	Cj0376
cj0375	0.939466	0.631905	1.48672	Cj0375
cj0374	0.888745	0.485119	1.83201	Cj0374
cj0373	0.932487	0.77128	1.20901	Cj0373
cj0372	0.975906	0.849433	1.14889	Cj0372
cj0371	0.58266	0.57938	1.00566	Cj0371
cj0370	0.986244	1.34528	0.733112	rpsU
cj0369c	0.985927	1.64058	0.600962	Cj0369c
cj0368c	0.965627	1.164	0.829579	Cj0368c
cj0367c	0.955902	0.936628	1.02058	Cj0367c
cj0366c	1.02232	0.860923	1.18747	Cj0366c
cj0365c	1.03587	0.917017	1.1296	Cj0365c
cj0364	1.02804	1.03147	0.996674	Cj0364
cj0363c	0.977592	0.826694	1.18253	Cj0363c
cj0362	1.07157	1.14405	0.936652	Cj0362
cj0361	1.12033	1.56969	0.713727	lspA
cj0360	0.977553	0.919724	1.06288	Cj0360
cj0358	0.965176	1.80515	0.534678	Cj0358
cj0357c	0.713541	0.933488	0.764381	Cj0357c
cj0356c	0.952009	0.90883	1.04751	Cj0356c
cj0355c	1.02767	0.586853	1.75115	Cj0355c
cj0354c	0.7318	0.447425	1.63558	fdxB
cj0353c	0.891064	0.991614	0.8986	Cj0353c
cj0352	1.00147	0.962508	1.04048	Cj0352
cj0351	1.07179	1.33779	0.801163	fliN
cj0350	1.05717	1.40623	0.751777	Cj0350
cj0349	0.979842	0.900884	1.08765	trpA
cj0348	0.948182	0.765668	1.23837	trpB
cj0347	0.966116	0.817705	1.1815	trpF
cj0346	0.996922	0.585935	1.70142	trpD
cj0345	1.02763	0.685665	1.49874	trpE
cj0344	0.958239	0.693019	1.3827	Cj0344
cj0343c	0.975894	0.342461	2.84966	Cj0343c
cj0342c	0.984672	1.01185	0.973141	uvrA
cj0341c	1.01789	0.828408	1.22873	Cj0341c
cj0340	0.95154	1.43147	0.664731	Cj0340
cj0339	0.97351	1.62001	0.600928	Cj0339
cj0338c	0.967648	1.18926	0.813656	polA
cj0337c	1.00864	0.933789	1.08016	motA
cj0336c	0.984038	1.22071	0.806121	motB
cj0335	0.97672	0.947164	1.0312	flhB
cj0334	1.07356	1.59204	0.67433	ahpC
cj0333c	0.945742	0.912845	1.03604	fdxA
cj0332c	0.903066	0.488839	1.84737	ndk
cj0331c	0.989166	0.446134	2.2172	Cj0331c
cj0330c	0.975159	0.443939	2.19661	rpmF
cj0329c	1.10353	0.533765	2.06745	plsX
cj0328c	0.954796	0.918519	1.0395	fabH
cj0327	0.92073	1.11618	0.824894	Cj0327
cj0326	0.9966	1.66831	0.597371	serC
cj0325	1.00921	0.51393	1.96372	xseA
cj0324	1.02165	0.986246	1.0359	ubiE
cj0323	0.947122	0.803483	1.17877	Cj0323
cj0322	0.952051	1.65945	0.573716	perR
cj0321	1.00443	1.25784	0.798535	dxs
cj0320	1.05138	1.08719	0.967062	fliH
cj0319	1.02348	1.43661	0.71243	fliG
cj0318	1.08072	1.21444	0.889895	fliF
cj0317	0.94014	1.13032	0.831748	hisC
cj0316	0.705765	1.39236	0.506884	pheA
cj0315	1.02508	0.915276	1.11996	Cj0315
cj0314	1.00952	1.122	0.89975	lysA
cj0313	1.02043	0.642055	1.58932	Cj0313
cj0312	1.0287	0.808318	1.27265	pth
cj0311	1.05397	1.5028	0.701335	Cj0311
cj0310c	0.969874	1.18596	0.817798	Cj0310c
cj0309c	0.93705	0.930042	1.00753	Cj0309c
cj0308c	0.974092	0.674469	1.44424	bioD
cj0307	1.03283	0.776507	1.3301	bioA
cj0306c	0.967175	0.823808	1.17403	bioF
cj0305c	1.04235	0.812037	1.28362	Cj0305c
cj0304c	0.945646	0.743309	1.27221	bioC
cj0303c	0.979272	1.17463	0.833683	modA
cj0302c	1.03635	0.890922	1.16324	Cj0302c
cj0301c	1.07161	0.808368	1.32564	modB
cj0300c	0.989508	0.679262	1.45674	modC
cj0299	0.992356	0.725285	1.36823	Cj0299
cj0298c	1.03488	0.516756	2.00264	panB
cj0297c	1.08218	0.706647	1.53143	panC
cj0296c	0.963027	0.739495	1.30228	panD
cj0295	0.96256	0.668258	1.4404	Cj0295
cj0294	0.996917	0.783621	1.27219	Cj0294
cj0293	0.965092	0.499793	1.93098	surE
cj0291c	0.896829	1.02691	0.873327	glpT'
cj0289c	0.974995	0.866394	1.12535	peb3
cj0288c	1.06727	1.12369	0.949791	lpxB
cj0287c	1.01617	1.6847	0.603178	greA
cj0286c	0.864929	1.04758	0.825644	Cj0286c
cj0285c	0.933065	0.890463	1.04784	cheV
cj0284c	1.00059	1.10993	0.901484	cheA
cj0283c	0.55548	1.25793	0.441583	cheW
cj0282c	1.00506	0.510608	1.96835	serB
cj0281c	0.993929	0.800602	1.24148	tal
cj0280	0.974506	0.887917	1.09752	Cj0280
cj0279	0.948051	1.40798	0.673343	carB
cj0277	0.961389	0.774316	1.2416	Cj0277
cj0276	0.88602	0.926586	0.956221	mreB
cj0275	0.771974	0.66273	1.16484	clpX
cj0274	1.04574	0.514508	2.0325	lpxA
cj0273	0.962361	0.595784	1.61529	fabZ
cj0272	1.01994	0.606864	1.68068	Cj0272
cj0271	1.11792	1.06102	1.05363	Cj0271
cj0270	0.998222	0.858775	1.16238	Cj0270
cj0269c	0.968851	0.524602	1.84683	ilvE
cj0268c	1.09751	0.927306	1.18355	Cj0268c
cj0267c	1.01343	0.514985	1.96788	Cj0267c
cj0266c	0.942044	1.18011	0.798266	Cj0266c
cj0265c	0.997802	2.32266	0.429595	Cj0265c
cj0264c	1.07046	1.48135	0.722624	Cj0264c
cj0263	1.00362	1.03357	0.971025	Cj0263
cj0262c	0.93143	0.571659	1.62935	Cj0262c
cj0261c	1.00217	0.944487	1.06108	Cj0261c
cj0260c	0.974889	0.952731	1.02326	Cj0260c
cj0259	1.0325	1.02698	1.00538	pyrC
cj0258	0.939961	0.563623	1.66771	Cj0258
cj0257	1.01589	0.619388	1.64016	dgkA
cj0256	1.00479	0.528284	1.90199	Cj0256
cj0255c	1.03243	0.831015	1.24237	Cj0255c
cj0254	1.00113	1.21603	0.823275	Cj0254
cj0253	0.973243	1.42664	0.682194	Cj0253
cj0252	1.05855	1.11242	0.951571	moaC
cj0251c	0.991338	1.01975	0.972139	Cj0251c
cj0250c	0.91649	0.602058	1.52226	Cj0250c
cj0249	1.00915	0.846614	1.19199	Cj0249
cj0248	0.968993	0.907999	1.06717	Cj0248
cj0247c	0.98677	0.688971	1.43224	Cj0247c
cj0246c	0.942697	0.508021	1.85563	Cj0246c
cj0245	1.16491	1.07233	1.08634	rplT
cj0244	0.929937	0.379838	2.44824	rpmI
cj0243c	0.9583	0.459787	2.08423	Cj0243c
cj0241c	0.990767	0.332978	2.97547	Cj0241c
cj0240c	1.09924	0.734266	1.49706	Cj0240c
cj0239c	0.974862	1.01605	0.959464	Cj0239c
cj0238	1.01762	1.12131	0.907531	Cj0238
cj0237	0.969573	0.821078	1.18085	cynT
cj0236c	1.03339	0.585383	1.76533	Cj0236c
cj0235c	1.00889	0.721647	1.39804	secG
cj0234c	0.811125	1.60235	0.50621	frr
cj0233c	1.00354	0.638649	1.57135	pyrE
cj0232c	0.961558	0.749342	1.2832	Cj0232c
cj0231c	1.04818	1.02375	1.02386	nrdB
cj0230c	0.974032	0.816606	1.19278	Cj0230c
cj0229	1.01929	1.66617	0.61176	Cj0229
cj0228c	0.956629	1.40871	0.679083	pcm
cj0227	1.06699	0.848358	1.25771	argD
cj0226	0.815741	0.411107	1.98425	argB
cj0225	1.0079	0.344921	2.92211	Cj0225
cj0224	0.717516	0.233945	3.06702	argC
cj0208	1.09777	0.869555	1.26245	Cj0208
cj0207	1.00819	0.785199	1.28399	infC
cj0206	1.01342	1.12253	0.902799	thrS
cj0205	0.950696	0.918872	1.03463	bacA
cj0204	1.0408	0.575947	1.8071	Cj0204
cj0203	1.02159	0.640475	1.59505	Cj0203
cj0202c	0.943819	0.770499	1.22494	Cj0202c
cj0201c	1.11004	0.663284	1.67355	Cj0201c
cj0200c	0.952495	1.6324	0.583493	Cj0200c
cj0199c	1.0716	1.15903	0.924562	Cj0199c
cj0198c	0.998292	1.04966	0.951067	Cj0198c
cj0197c	1.05547	0.769003	1.37252	dapB
cj0196c	0.977058	1.14062	0.856606	purF
cj0195	1.01143	0.792205	1.27673	fliI
cj0194	0.997801	0.89254	1.11793	folE
cj0193c	0.961145	0.8746	1.09895	tig
cj0192c	1.02985	1.06215	0.969594	clpP
cj0191c	0.972888	0.89382	1.08846	def
cj0190c	0.978612	1.03643	0.944214	Cj0190c
cj0189c	1.02392	0.939865	1.08943	Cj0189c
cj0188c	1.05045	0.939238	1.11841	Cj0188c
cj0187c	0.968689	0.920988	1.05179	purN
cj0186c	0.983341	0.695596	1.41367	Cj0186c
cj0185c	1.01448	0.940066	1.07916	Cj0185c
cj0184c	0.934978	1.15742	0.807814	Cj0184c
cj0183	0.946446	2.47983	0.381658	Cj0183
cj0182	0.969018	0.527257	1.83785	Cj0182
cj0181	0.86016	0.537889	1.59914	tonB1
cj0180	0.955373	0.72591	1.3161	exbD1
cj0179	1.12953	0.836773	1.34987	exbB1
cj0178	0.971466	0.736862	1.31838	Cj0178
cj0177	0.937263	0.713563	1.3135	Cj0177
cj0176c	1.04202	0.694972	1.49938	Cj0176c
cj0175c	0.933121	0.794786	1.17405	Cj0175c
cj0174c	0.975876	0.697109	1.39989	Cj0174c
cj0173c	1.03797	0.504891	2.05583	Cj0173c
cj0172c	0.893495	1.08711	0.821897	Cj0172c
cj0171	1.04516	0.910831	1.14748	Cj0171
cj0170	1.00091	0.780557	1.2823	Cj0170
cj0169	0.980882	0.506652	1.93601	sodB
cj0168c	0.925333	0.350205	2.64226	Cj0168c
cj0167c	0.961917	0.666166	1.44396	Cj0167c
cj0166	0.952912	0.885742	1.07584	miaA
cj0164c	1.04648	0.911196	1.14847	ubiA
cj0163c	1.04101	0.913892	1.1391	Cj0163c
cj0162c	1.00904	1.05541	0.956064	Cj0162c
cj0161c	1.03978	0.895557	1.16104	moaA
cj0160c	1.04456	0.631702	1.65357	Cj0160c
cj0159c	1.0041	0.891742	1.126	Cj0159c
cj0158c	1.05751	0.945408	1.11858	Cj0158c
cj0157c	1.01456	1.01686	0.997745	Cj0157c
cj0156c	1.00431	0.781258	1.2855	Cj0156c
cj0155c	0.796532	0.545681	1.4597	rpmE
cj0154c	1.0291	0.637072	1.61536	Cj0154c
cj0153c	0.63939	1.09145	0.585818	Cj0153c
cj0152c	1.03076	0.857586	1.20193	Cj0152c
cj0151c	0.823514	0.719671	1.14429	Cj0151c
cj0150c	1.05063	1.34506	0.781102	Cj0150c
cj0149c	1.07316	1.28113	0.837669	hom
cj0148c	1.11459	0.877193	1.27063	Cj0148c
cj0147c	0.953105	1.17056	0.814228	trxA
cj0146c	0.936796	1.16223	0.806035	trxB
cj0145	0.938209	1.01037	0.928581	Cj0145
cj0144	0.98172	0.878781	1.11714	Cj0144
cj0143c	0.880973	1.12718	0.781575	Cj0143c
cj0142c	0.984904	0.94321	1.0442	Cj0142c
cj0141c	1.01995	0.767433	1.32905	Cj0141c
cj0140	0.956946	1.00692	0.950368	Cj0140
cj0139	1.06092	1.12585	0.942328	Cj0139
cj0138	1.08192	0.96538	1.12072	Cj0138
cj0137	1.056	1.02281	1.03246	Cj0137
cj0136	0.941128	1.45055	0.648806	infB
cj0135	1.01515	0.636746	1.59428	Cj0135
cj0134	0.994526	0.988657	1.00594	thrB
cj0133	0.978543	0.979005	0.999528	Cj0133
cj0132	1.05739	0.98186	1.07693	lpxC
cj0131	0.971484	0.921199	1.05459	Cj0131
cj0130	1.03467	0.951381	1.08754	tyrA
cj0129c	1.01499	0.830187	1.22261	Cj0129c
cj0128c	0.985596	0.9484	1.03922	Cj0128c
cj0127c	1.06005	0.939905	1.12783	accD
cj0126c	1.01285	0.534064	1.8965	Cj0126c
cj0125c	0.85554	0.904018	0.946375	Cj0125c
cj0124c	0.973602	0.759413	1.28205	Cj0124c
cj0123c	0.987545	0.91	1.08521	Cj0123c
cj0122	0.938682	0.849558	1.10491	Cj0122
cj0121	0.97857	0.772859	1.26617	Cj0121
cj0120	1.03493	0.374762	2.76158	Cj0120
cj0119	0.928332	0.613357	1.51353	Cj0119
cj0118	1.02243	0.527629	1.93778	Cj0118
cj0117	0.974562	0.740442	1.31619	pfs
cj0116	1.12488	0.856406	1.31349	fabD
cj0115	1.07674	1.25335	0.859091	slyD
cj0114	0.835062	0.99168	0.842069	Cj0114
cj0113	0.851572	1.07054	0.795459	pal
cj0112	0.684075	0.794449	0.861068	tolB
cj0111	0.888011	0.606768	1.46351	Cj0111
cj0110	1.02154	0.555482	1.83901	exbD3
cj0109	1.07901	0.520489	2.07308	exbB3
cj0108	1.01555	0.874826	1.16086	atpC
cj0107	0.941022	0.82399	1.14203	atpD
cj0106	0.970875	0.474307	2.04693	atpG
cj0105	1.02557	1.14621	0.894741	atpA
cj0104	0.842514	1.1253	0.748704	atpH
cj0103	0.969885	0.720905	1.34537	atpF
cj0102	0.894442	1.22371	0.730926	atpF'
cj0101	1.02793	1.24833	0.823442	Cj0101
cj0100	0.976917	1.21604	0.803357	Cj0100
cj0099	0.722476	1.07157	0.674221	birA
cj0098	1.01542	0.866835	1.17141	fmt
cj0097	0.97272	0.896028	1.08559	proB
cj0096	0.965391	0.895189	1.07842	Cj0096
cj0095	0.929116	0.854583	1.08722	rpmA
cj0094	0.906511	0.988781	0.916797	rplU
cj0093	0.94511	0.848873	1.11337	Cj0093
cj0092	0.887096	0.64267	1.38033	Cj0092
cj0091	1.00396	0.676203	1.4847	Cj0091
cj0090	0.953313	0.485845	1.96218	Cj0090
cj0089	0.950639	0.297535	3.19505	Cj0089
cj0088	0.887184	0.736134	1.20519	dcuA
cj0087	0.989517	2.05636	0.481199	aspA
cj0086c	1.0896	1.14662	0.950273	ung
cj0085c	0.967354	0.949542	1.01876	Cj0085c
cj0082	0.827898	0.750648	1.10291	cydB
cj0081	0.995224	0.729226	1.36477	cydA
cj0080	0.970969	0.825317	1.17648	Cj0080
cj0079c	0.857382	1.28137	0.669114	cdtA
cj0078c	1.19115	0.721879	1.65007	cdtB
cj0077c	1.01213	1.0365	0.97649	cdtC
cj0076c	1.02345	1.04745	0.977091	lctP
cj0075c	0.970789	0.990608	0.979993	Cj0075c
cj0074c	1.02172	0.862948	1.18399	Cj0074c
cj0073c	0.866162	1.11305	0.778186	Cj0073c
cj0070c	0.974703	1.17438	0.829971	Cj0070c
cj0069	1.02784	1.50881	0.681226	Cj0069
cj0068	0.995293	0.553155	1.7993	pspA
cj0067	0.984336	0.488401	2.01543	Cj0067
cj0066c	1.02234	1.04483	0.978468	aroQ
cj0065c	0.91664	0.905241	1.01259	folK
cj0064c	0.920997	0.799919	1.15136	flhF
cj0063c	0.825617	1.26194	0.654242	Cj0063c
cj0062c	0.986037	0.881767	1.11825	Cj0062c
cj0061c	0.997437	0.79089	1.26116	fliA
cj0060c	0.764363	1.30941	0.583748	fliM
cj0059c	1.00434	1.0931	0.918797	fliY
cj0058	1.01124	0.850105	1.18954	Cj0058
cj0057	0.952189	0.549707	1.73218	Cj0057
cj0056c	1.01363	0.993939	1.01981	Cj0056c
cj0055c	1.04263	1.06023	0.983406	Cj0055c
cj0054c	0.950779	0.811241	1.17201	Cj0054c
cj0053c	1.0279	1.15747	0.888054	trmU
cj0045c	0.979982	0.998359	0.981593	Cj0045c
cj0044c	1.01696	0.885765	1.14811	Cj0044c
cj0043	0.963209	1.1002	0.875487	flgE
cj0042	0.993803	0.91146	1.09034	flgD
cj0041	1.04194	0.806197	1.29242	Cj0041
cj0040	0.835165	0.787397	1.06067	Cj0040
cj0039c	0.985752	0.936445	1.05265	typA
cj0038c	1.01785	0.740201	1.3751	Cj0038c
cj0037c	0.984168	0.910525	1.08088	Cj0037c
cj0036	0.97384	0.936054	1.04037	Cj0036
cj0035c	0.992495	0.576742	1.72087	Cj0035c
cj0034c	1.01363	0.721717	1.40447	Cj0034c
cj0033	1.02566	0.687636	1.49158	Cj0033
cj0032	1.02783	0.985553	1.0429	Cj0032
cj0031	0.999151	0.949473	1.05232	Cj0031
cj0030	1.17631	1.57957	0.744703	Cj0030
cj0029	0.889299	0.993311	0.895287	ansA
cj0028	0.961979	0.925132	1.03983	recJ
cj0027	0.968911	1.2393	0.78182	pyrG
cj0026c	1.06461	1.22191	0.871271	Cj0026c
cj0025c	1.06817	0.993063	1.07563	Cj0025c
cj0024	0.990595	0.806152	1.22879	nrdA
cj0023	1.07195	0.513448	2.08776	purB
cj0022c	0.875884	1.07113	0.81772	Cj0022c
cj0021c	1.00687	0.919445	1.09509	Cj0021c
cj0020c	0.908618	1.00967	0.899915	Cj0020c
cj0019c	0.992571	0.942818	1.05277	Cj0019c
cj0018c	0.930804	0.980855	0.948972	Cj0018c
cj0017c	0.9734	1.06374	0.915073	Cj0017c
cj0016	0.973439	0.79882	1.2186	Cj0016
cj0015c	0.991292	1.67538	0.591682	Cj0015c
cj0014c	1.00747	1.24078	0.811965	Cj0014c
cj0013	1.01241	1.46761	0.689835	ilvD
cj0012c	0.924287	1.24984	0.739523	Cj0012c
cj0011c	0.657688	1.2805	0.513617	Cj0011c
cj0010c	0.96757	0.932896	1.03717	rnhB
cj0009	0.983419	1.38106	0.712076	gltD
cj0008	1.01269	1.35817	0.745633	Cj0008
cj0007	1.0091	1.10383	0.914184	gltB
cj0006	0.964868	1.2847	0.751046	Cj0006
cj0005c	1.04375	1.0677	0.977569	Cj0005c
cj0004c	0.969081	0.832139	1.16457	Cj0004c
cj0003	1.02773	1.49111	0.689237	gyrB
cj0002	0.968729	0.780344	1.24141	dnaN
cj0001	1.00027	1.07395	0.931392	dnaA

## Sheet: 15MINS
All Campy genes minus Ocimum Controls					Without FP correction					With FP correction
7.5% v 15 min					7.5% v 15 min					7.5% v 15 min
Time ()	0	15			Time ()	0	15			Time ()	0	15
Systematic	Normalized	Normalized		Common	Systematic	Normalized	Normalized		Common	Systematic	Normalized	Normalized		Common
cj1731c	1.00873	0.974966	1.03463	ruvC	cj1503c	0.93376	0.0573022	16.2954	putA	cj1503c	0.93376	0.0573022	16.2954	putA
cj1729c	0.849624	1.20724	0.703772	flgE2	cj0922c	1.10204	0.146069	7.54462	pebC	cj0922c	1.10204	0.146069	7.54462	pebC
cj1728c	0.997712	1.30492	0.764578	Cj1728c	cj1701c	1.11116	0.153793	7.22507	rpsC	cj1701c	1.11116	0.153793	7.22507	rpsC
cj1727c	0.994859	0.256138	3.88408	metY	cj0917c	1.00496	0.142934	7.03095	cstA	cj0917c	1.00496	0.142934	7.03095	cstA
cj1726c	0.839161	0.883567	0.949742	metA	cj1592	0.934726	0.136521	6.84675	rpsM	cj1592	0.934726	0.136521	6.84675	rpsM
cj1725	0.945878	1.25528	0.753521	Cj1725	cj1704c	0.931309	0.139784	6.66247	rplB	cj1704c	0.931309	0.139784	6.66247	rplB
cj1724c	0.952069	0.842202	1.13045	Cj1724c	cj1698c	1.04924	0.158162	6.63395	rpsQ	cj1698c	1.04924	0.158162	6.63395	rpsQ
cj1723c	0.941217	1.08681	0.866036	Cj1723c	cj0224	1.02996	0.161665	6.37098	argC	cj0224	1.02996	0.161665	6.37098	argC
cj1722c	0.962598	1.1516	0.835877	Cj1722c	cj1699c	1.14827	0.191097	6.00884	rpmC	cj1699c	1.14827	0.191097	6.00884	rpmC
cj1721c	0.994489	0.803072	1.23836	Cj1721c	cj1700c	1.07634	0.179575	5.99384	rplP	cj1700c	1.07634	0.179575	5.99384	rplP
cj1720	0.953531	0.832591	1.14526	Cj1720	cj1696c	0.933683	0.157455	5.92982	rplX	cj1696c	0.933683	0.157455	5.92982	rplX
cj1719c	0.950028	0.275492	3.44847	leuA	cj1593	0.887951	0.153095	5.80001	rpsK	cj1593	0.887951	0.153095	5.80001	rpsK
cj1718c	0.888028	0.392396	2.26309	leuB	cj1708c	0.849819	0.14663	5.79565	rpsJ	cj1708c	0.849819	0.14663	5.79565	rpsJ
cj1717c	0.872505	0.69294	1.25913	leuC	cj0954c	1.08197	0.187985	5.7556	Cj0954c	cj0954c	1.08197	0.187985	5.7556	Cj0954c
cj1716c	1.00657	0.544879	1.84733	leuD	cj0076c	1.02345	0.181032	5.65343	lctP	cj0076c	1.02345	0.181032	5.65343	lctP
cj1715	0.937199	0.772908	1.21256	Cj1715	cj1702c	0.869806	0.154956	5.61324	rplV	cj1702c	0.869806	0.154956	5.61324	rplV
cj1714	0.874843	0.766664	1.1411	Cj1714	cj0916c	1.07864	0.194292	5.55162	Cj0916c	cj0916c	1.07864	0.194292	5.55162	Cj0916c
cj1713	0.985407	0.713654	1.38079	Cj1713	cj1590	0.880767	0.159466	5.52321	infA	cj1591	0.928817	0.168322	5.51811	rpmJ
cj1712	0.975796	0.595709	1.63804	Cj1712	cj1591	0.928817	0.168322	5.51811	rpmJ	cj1695c	0.97278	0.181281	5.36614	rplE
cj1711c	0.725558	0.257793	2.8145	ksgA	cj1695c	0.97278	0.181281	5.36614	rplE	cj1071	1.01465	0.189341	5.35884	ssb
cj1710c	0.957316	0.245355	3.90176	Cj1710c	cj1071	1.01465	0.189341	5.35884	ssb	cj0090	0.953313	0.179292	5.3171	Cj0090
cj1709c	1.04916	0.350369	2.99443	Cj1709c	cj0090	0.953313	0.179292	5.3171	Cj0090	cj0474	0.940009	0.187791	5.00561	rplK
cj1708c	0.849819	0.14663	5.79565	rpsJ	cj0474	0.940009	0.187791	5.00561	rplK	cj0226	1.03866	0.214079	4.85178	argB
cj1707c	0.880754	1.18229	0.744954	rplC	cj0226	1.03866	0.214079	4.85178	argB	cj0473	1.01018	0.212301	4.75824	nusG
cj1706c	1.098	0.0836558	13.1252	rplD	cj0473	1.01018	0.212301	4.75824	nusG	cj0075c	0.924796	0.195334	4.73444	Cj0075c
cj1705c	1.07923	0.0801557	13.4641	rplW	cj0075c	0.924796	0.195334	4.73444	Cj0075c	cj1595	0.889928	0.18808	4.73165	rpoA
cj1704c	0.931309	0.139784	6.66247	rplB	cj1595	0.889928	0.18808	4.73165	rpoA	cj1694c	0.919966	0.198118	4.64352	rpsN
cj1703c	0.523082	0.126614	4.13132	rpsS	cj1694c	0.919966	0.198118	4.64352	rpsN	cj0472	1.04098	0.227103	4.58374	secE
cj1702c	0.869806	0.154956	5.61324	rplV	cj0472	1.04098	0.227103	4.58374	secE	cj1697c	0.998635	0.221509	4.50832	rplN
cj1701c	1.11116	0.153793	7.22507	rpsC	cj1697c	0.998635	0.221509	4.50832	rplN	cj0244	0.929937	0.217142	4.28263	rpmI
cj1700c	1.07634	0.179575	5.99384	rplP	cj0244	0.929937	0.217142	4.28263	rpmI	cj1480c	0.922781	0.215605	4.27995	rplM
cj1699c	1.14827	0.191097	6.00884	rpmC	cj1480c	0.922781	0.215605	4.27995	rplM	cj1523c	1.16547	0.276416	4.21637	Cj1523c
cj1698c	1.04924	0.158162	6.63395	rpsQ	cj1523c	1.16547	0.276416	4.21637	Cj1523c	cj1594	0.935033	0.222924	4.1944	rpsD
cj1697c	0.998635	0.221509	4.50832	rplN	cj1594	0.935033	0.222924	4.1944	rpsD	cj1190c	1.04486	0.257424	4.0589	Cj1190c
cj1696c	0.933683	0.157455	5.92982	rplX	cj1190c	1.04486	0.257424	4.0589	Cj1190c	cj1693c	1.06489	0.267251	3.98462	rpsH
cj1695c	0.97278	0.181281	5.36614	rplE	cj1693c	1.06489	0.267251	3.98462	rpsH	cj0241c	0.990767	0.248723	3.98341	Cj0241c
cj1694c	0.919966	0.198118	4.64352	rpsN	cj0241c	0.990767	0.248723	3.98341	Cj0241c	cj1070	0.986576	0.250225	3.94276	rpsF
cj1693c	1.06489	0.267251	3.98462	rpsH	cj1070	0.986576	0.250225	3.94276	rpsF	cj1692c	1.04216	0.266876	3.90503	rplF
cj1692c	1.04216	0.266876	3.90503	rplF	cj1692c	1.04216	0.266876	3.90503	rplF	cj1710c	0.957316	0.245355	3.90176	Cj1710c
cj1691c	0.886895	0.272765	3.25149	rplR	cj1710c	0.957316	0.245355	3.90176	Cj1710c	cj0225	1.0079	0.259323	3.88664	Cj0225
cj1690c	1.0552	0.163099	6.4697	rpsE	cj0225	1.0079	0.259323	3.88664	Cj0225	cj1727c	0.994859	0.256138	3.88408	metY
cj1689c	1.03307	1.04061	0.992754	rplO	cj1727c	0.994859	0.256138	3.88408	metY	cj0471	1.0092	0.265285	3.8042	rpmG
cj1688c	0.930008	0.871614	1.06699	secY	cj0471	1.0092	0.265285	3.8042	rpmG	cj0958c	0.947249	0.25101	3.77375	Cj0958c
cj1687	0.741724	0.838309	0.884786	Cj1687	cj0958c	0.947249	0.25101	3.77375	Cj0958c	cj0168c	0.925333	0.246865	3.74834	Cj0168c
cj1686c	0.850884	0.595142	1.42972	topA	cj0168c	0.925333	0.246865	3.74834	Cj0168c	cj0262c	0.93143	0.260894	3.57014	Cj0262c
cj1685c	0.969058	0.866906	1.11783	bioB	cj0262c	0.93143	0.260894	3.57014	Cj0262c	cj1719c	0.950028	0.275492	3.44847	leuA
cj1684c	0.933512	0.695066	1.34306	Cj1684c	cj1501	0.878112	0.246659	3.56003	Cj1501	cj0919c	0.992684	0.293677	3.38019	Cj0919c
cj1682c	1.06118	0.589873	1.79899	gltA	cj1719c	0.950028	0.275492	3.44847	leuA	cj0481	0.881125	0.2623	3.35923	Cj0481
cj1681c	0.978688	0.736689	1.32849	cysQ	cj0919c	0.992684	0.293677	3.38019	Cj0919c	cj1479c	0.997201	0.298174	3.34436	rpsI
cj1680c	1.00181	1.1443	0.875475	Cj1680c	cj0481	0.881125	0.2623	3.35923	Cj0481	cj0491	1.05204	0.315254	3.3371	rpsL
cj1679	0.881182	1.16597	0.755748	Cj1679	cj1479c	0.997201	0.298174	3.34436	rpsI	cj1691c	0.886895	0.272765	3.25149	rplR
cj1678	0.888231	1.07676	0.824911	Cj1678	cj0491	1.05204	0.315254	3.3371	rpsL	cj0023	1.07195	0.338009	3.17138	purB
cj1677	0.857345	0.838951	1.02192	Cj1677	cj1691c	0.886895	0.272765	3.25149	rplR	cj0492	0.949171	0.302742	3.13525	rpsG
cj1676	0.921507	0.927529	0.993507	murB	cj0064c	0.863743	0.265817	3.24939	flhF	cj0091	0.988904	0.315553	3.13388	Cj0091
cj1675	0.960471	1.44558	0.66442	fliQ	cj0023	1.07195	0.338009	3.17138	purB	cj0269c	0.968851	0.313936	3.08614	ilvE
cj1674	0.935208	1.08681	0.860505	Cj1674	cj0492	0.949171	0.302742	3.13525	rpsG	cj1709c	1.04916	0.350369	2.99443	Cj1709c
cj1673c	0.983127	1.08547	0.905715	recA	cj0089	0.874954	0.279117	3.13472	Cj0089	cj1375	0.886818	0.302422	2.93238	Cj1375
cj1672c	1.04445	1.06924	0.976819	eno	cj0091	0.988904	0.315553	3.13388	Cj0091	cj1537c	0.980359	0.338578	2.89552	acs
cj1671c	1.01636	0.992836	1.02369	Cj1671c	cj0269c	0.968851	0.313936	3.08614	ilvE	cj0504c	1.02736	0.355346	2.89116	Cj0504c
cj1670c	0.851062	1.67775	0.507265	Cj1670c	cj1709c	1.04916	0.350369	2.99443	Cj1709c	cj1182c	1.0453	0.37021	2.82353	rpsB
cj1669c	0.983075	1.16418	0.844436	Cj1669c	cj0920c	0.885613	0.301534	2.93703	Cj0920c	cj0343c	0.975894	0.345841	2.8218	Cj0343c
cj1668c	0.989228	0.982768	1.00657	Cj1668c	cj1375	0.886818	0.302422	2.93238	Cj1375	cj0465c	1.09118	0.388359	2.80973	Cj0465c
cj1667c	0.985339	0.81667	1.20653	Cj1667c	cj1537c	0.980359	0.338578	2.89552	acs	cj0155c	1.06476	0.380319	2.79965	rpmE
cj1666c	0.988312	0.676638	1.46062	Cj1666c	cj0504c	1.02736	0.355346	2.89116	Cj0504c	cj0093	0.94511	0.341142	2.77043	Cj0093
cj1665	1.03417	1.51628	0.682042	Cj1665	cj0302c	0.964433	0.337491	2.85766	Cj0302c	cj1502c	0.942629	0.346241	2.72246	putP
cj1664	0.808875	1.2951	0.624568	Cj1664	cj0037c	0.984168	0.34514	2.8515	Cj0037c	cj0375	0.939466	0.345753	2.71716	Cj0375
cj1663	0.971645	1.95014	0.498242	Cj1663	cj1182c	1.0453	0.37021	2.82353	rpsB	cj0126c	1.01029	0.373587	2.7043	Cj0126c
cj1662	0.931423	1.86537	0.499323	Cj1662	cj0343c	0.975894	0.345841	2.8218	Cj0343c	cj0511	0.930071	0.353941	2.62776	Cj0511
cj1661	0.93354	2.1898	0.426313	Cj1661	cj0465c	1.09118	0.388359	2.80973	Cj0465c	cj0330c	0.936368	0.358631	2.61095	rpmF
cj1660	0.993112	1.28023	0.775732	Cj1660	cj0155c	1.06476	0.380319	2.79965	rpmE	cj0331c	0.989166	0.383256	2.58095	Cj0331c
cj1659	0.966264	2.58646	0.373586	p19	cj1584c	0.852801	0.306918	2.7786	Cj1584c	cj1172c	0.972506	0.377681	2.57494	Cj1172c
cj1658	0.990977	1.99286	0.497265	Cj1658	cj0093	0.94511	0.341142	2.77043	Cj0093	cj0552	0.970203	0.38355	2.52954	Cj0552
cj1656c	0.941599	1.27566	0.738129	Cj1656c	cj1502c	0.942629	0.346241	2.72246	putP	cj0067	0.984336	0.391321	2.51541	Cj0067
cj1655c	0.875972	0.781386	1.12105	nhaA1	cj0375	0.939466	0.345753	2.71716	Cj0375	cj1500	0.943969	0.375363	2.51482	Cj1500
cj1654c	0.976441	0.438202	2.22829	nhaA2	cj0126c	1.01029	0.373587	2.7043	Cj0126c	cj0203	1.02159	0.411213	2.48434	Cj0203
cj1653c	0.960928	1.0141	0.947571	Cj1653c	cj0374	0.866165	0.321964	2.69026	Cj0374	cj0518	1.04203	0.42823	2.43333	htpG
cj1652c	0.967882	0.813465	1.18983	murI	cj0074c	1.02172	0.380134	2.68779	Cj0074c	cj0204	1.0408	0.429728	2.42199	Cj0204
cj1651c	0.863461	1.34198	0.643425	map	cj0511	0.930071	0.353941	2.62776	Cj0511	cj0169	0.980882	0.408553	2.40087	sodB
cj1650	1.02668	1.3105	0.783431	Cj1650	cj0330c	0.936368	0.358631	2.61095	rpmF	cj1430c	1.03325	0.431292	2.3957	Cj1430c
cj1649	0.9918	0.826251	1.20036	Cj1649	cj0414	1.05111	0.406699	2.58449	Cj0414	cj1016c	0.94735	0.396217	2.39099	livM
cj1648	0.975304	0.629702	1.54884	Cj1648	cj0331c	0.989166	0.383256	2.58095	Cj0331c	cj1170c	1.08235	0.453966	2.38421	Cj1170c
cj1647	1.04357	0.745769	1.39932	iamA	cj1172c	0.972506	0.377681	2.57494	Cj1172c	cj0714	0.974185	0.408631	2.38402	rplS
cj1646	1.02065	0.915674	1.11464	iamB	cj0552	0.970203	0.38355	2.52954	Cj0552	cj0274	1.04574	0.442616	2.36262	lpxA
cj1645	0.963726	0.715506	1.34692	tkt	cj0067	0.984336	0.391321	2.51541	Cj0067	cj0024	0.990595	0.425314	2.32909	nrdA
cj1644	1.01668	0.517698	1.96385	ispA	cj1500	0.943969	0.375363	2.51482	Cj1500	cj1144c	1.07545	0.463453	2.32051	Cj1144c
cj1643	0.967106	1.20182	0.804704	Cj1643	cj0203	1.02159	0.411213	2.48434	Cj0203	cj0646	1.05378	0.456781	2.30697	Cj0646
cj1642	1.11805	1.63813	0.682516	Cj1642	cj1427c	0.914747	0.37536	2.43698	Cj1427c	cj0933c	0.965891	0.420648	2.2962	pycB
cj1641	1.02498	0.918297	1.11618	murE	cj0518	1.04203	0.42823	2.43333	htpG	cj0960c	1.00027	0.435721	2.29566	rnpA
cj1640	1.00514	0.968186	1.03817	Cj1640	cj1117c	1.05525	0.435609	2.42248	prmA	cj0961c	1.02642	0.451031	2.27572	rpmH
cj1639	1.01375	1.21487	0.834448	Cj1639	cj0983	1.09019	0.450046	2.4224	Cj0983	cj0962	1.03392	0.455687	2.26892	Cj0962
cj1638	1.01403	1.06703	0.95033	dnaG	cj0204	1.0408	0.429728	2.42199	Cj0204	cj1654c	0.976441	0.438202	2.22829	nhaA2
cj1637c	0.999515	0.9342	1.06991	Cj1637c	cj0169	0.980882	0.408553	2.40087	sodB	cj0329c	1.10353	0.495962	2.22503	plsX
cj1636c	0.910488	2.23463	0.407444	rnhA	cj0092	0.887096	0.369653	2.39981	Cj0092	cj0880c	0.990878	0.445648	2.22346	Cj0880c
cj1635c	1.03562	1.10667	0.935804	rncS	cj1430c	1.03325	0.431292	2.3957	Cj1430c	cj0519	0.96086	0.433453	2.21676	Cj0519
cj1634c	0.966634	1.43023	0.675859	aroC	cj1016c	0.94735	0.396217	2.39099	livM	cj0551	1.07578	0.491551	2.18855	efp
cj1633	0.865894	0.52029	1.66425	Cj1633	cj1170c	1.08235	0.453966	2.38421	Cj1170c	cj0275	1.03347	0.478572	2.15949	clpX
cj1632c	0.923589	0.957854	0.964228	Cj1632c	cj0714	0.974185	0.408631	2.38402	rplS	cj0170	1.00091	0.467077	2.14293	Cj0170
cj1631c	1.089	0.860047	1.26621	Cj1631c	cj1169c	1.04092	0.437863	2.37727	Cj1169c	cj0513	1.04546	0.488362	2.14076	Cj0513
cj1630	0.932505	0.737978	1.2636	tonB2	cj0274	1.04574	0.442616	2.36262	lpxA	cj0233c	0.948895	0.447912	2.11849	pyrE
cj1629	1.00655	0.818917	1.22913	exbD2	cj0024	0.990595	0.425314	2.32909	nrdA	cj0505c	1.04339	0.49477	2.10884	Cj0505c
cj1628	1.05775	0.930575	1.13666	exbB2	cj1325	0.901274	0.387274	2.32723	Cj1325	cj0273	0.938415	0.451464	2.07861	fabZ
cj1627c	0.93537	1.20457	0.776518	Cj1627c	cj1144c	1.07545	0.463453	2.32051	Cj1144c	cj0272	1.01994	0.491114	2.07679	Cj0272
cj1626c	0.900659	1.22158	0.737293	Cj1626c	cj0646	1.05378	0.456781	2.30697	Cj0646	cj0267c	1.01343	0.489676	2.06959	Cj0267c
cj1625c	0.979224	0.504074	1.94262	sdaC	cj1606c	1.01393	0.440872	2.29983	mrp	cj1191c	0.99666	0.482912	2.06385	Cj1191c
cj1624c	0.995869	0.872894	1.14088	sdaA	cj0933c	0.965891	0.420648	2.2962	pycB	cj1538c	0.962453	0.477853	2.01412	Cj1538c
cj1623	0.9064	0.825602	1.09787	Cj1623	cj0960c	1.00027	0.435721	2.29566	rnpA	cj1662	0.931423	1.86537	0.499323	Cj1662
cj1622	0.897483	0.876333	1.02413	ribD	cj0961c	1.02642	0.451031	2.27572	rpmH	cj1493c	1.00846	2.05179	0.491501	Cj1493c
cj1621	1.00706	0.981033	1.02653	Cj1621	cj0962	1.03392	0.455687	2.26892	Cj0962	cj0725c	0.989693	2.05196	0.482317	mogA
cj1620c	1.00156	0.761593	1.31509	mutY	cj0106	0.970875	0.428234	2.26716	atpG	cj0370	0.986244	2.06927	0.476614	rpsU
cj1619	0.870216	1.17411	0.74117	kgtP	cj1718c	0.888028	0.392396	2.26309	leuB	cj1387c	1.06892	2.27776	0.469284	Cj1387c
cj1618c	0.960706	0.904016	1.06271	Cj1618c	cj1654c	0.976441	0.438202	2.22829	nhaA2	cj1358c	0.95504	2.13832	0.446632	Cj1358c
cj1617	1.01859	1.06479	0.95661	chuD	cj0329c	1.10353	0.495962	2.22503	plsX	cj1285c	0.97433	2.22144	0.438603	Cj1285c
cj1616	0.976105	1.10322	0.884775	chuC	cj0880c	0.990878	0.445648	2.22346	Cj0880c	cj0009	0.983419	2.24376	0.438291	gltD
cj1615	1.0175	0.713037	1.427	chuB	cj0519	0.96086	0.433453	2.21676	Cj0519	cj1224	0.985788	2.25466	0.437222	Cj1224
cj1614	0.998494	0.846371	1.17974	chuA	cj0953c	0.997496	0.450318	2.21509	purH	cj0853c	1.01015	2.31063	0.437175	hemL
cj1613c	0.970194	1.51903	0.638692	Cj1613c	cj1426c	1.14593	0.521666	2.19668	Cj1426c	cj0428	1.10549	2.53483	0.436121	Cj0428
cj1612	1.01455	0.92811	1.09314	prfA	cj0551	1.07578	0.491551	2.18855	efp	cj1225	1.03324	2.38895	0.43251	Cj1225
cj1611	1.01982	0.525937	1.93906	rpsT	cj0275	1.03347	0.478572	2.15949	clpX	cj1393-1	0.916361	2.11951	0.432345	MetC'
cj1610	0.951993	0.581065	1.63836	pgpA	cj0170	1.00091	0.467077	2.14293	Cj0170	cj1577c	1.00797	2.34166	0.430449	nuoC
cj1609	1.03122	0.537825	1.91739	Cj1609	cj0513	1.04546	0.488362	2.14076	Cj0513	cj1661	0.93354	2.1898	0.426313	Cj1661
cj1608	0.965469	0.576615	1.67437	Cj1608	cj1589	0.866678	0.405621	2.13667	Cj1589	cj0012c	0.924287	2.18085	0.42382	Cj0012c
cj1607	1.00245	1.15539	0.867628	ispDF	cj1543	0.890371	0.417428	2.13299	Cj1543	cj1153	0.962956	2.28834	0.42081	Cj1153
cj1606c	1.01393	0.440872	2.29983	mrp	cj0233c	0.948895	0.447912	2.11849	pyrE	cj1636c	0.910488	2.23463	0.407444	rnhA
cj1605c	0.965823	0.737802	1.30906	dapD	cj0505c	1.04339	0.49477	2.10884	Cj0505c	cj1267c	0.939138	2.32596	0.403763	hydA
cj1604	0.848294	0.587808	1.44315	hisI	cj0778	1.00293	0.479375	2.09216	peb2	cj1514c	1.08399	2.75045	0.394113	Cj1514c
cj1603	1.03126	0.791173	1.30345	hisF	cj0757	1.04773	0.501092	2.09089	hrcA	cj1264c	1.053	2.68221	0.392586	hydD
cj1602	1.02587	0.545476	1.88069	Cj1602	cj0470	1.0791	0.516973	2.08734	tuf	cj0865	0.906257	2.32537	0.389726	dsbB
cj1601	1.0749	0.945249	1.13716	hisA	cj0273	0.938415	0.451464	2.07861	fabZ	cj0782	1.07859	2.79352	0.386104	napH
cj1600	1.0422	0.713709	1.46026	hisH	cj0713	0.956458	0.460351	2.07767	trmD	cj0604	0.922038	2.40391	0.383558	Cj0604
cj1599	0.979969	1.02262	0.958292	hisB	cj0272	1.01994	0.491114	2.07679	Cj0272	cj1476c	0.99313	2.6507	0.374667	Cj1476c
cj1598	1.0678	0.937321	1.1392	hisD	cj0267c	1.01343	0.489676	2.06959	Cj0267c	cj1659	0.966264	2.58646	0.373586	p19
cj1597	1.04336	1.04161	1.00169	hisG	cj1191c	0.99666	0.482912	2.06385	Cj1191c	cj1513c	0.974476	2.61821	0.372192	Cj1513c
cj1596	1.06337	0.585686	1.8156	rplQ	cj0835c	0.954397	0.465298	2.05115	acnB	cj1570c	1.12826	3.06938	0.367586	nuoJ
cj1595	0.889928	0.18808	4.73165	rpoA	cj1538c	0.962453	0.477853	2.01412	Cj1538c	cj0720c	1.04007	3.06795	0.33901	flaC
cj1594	0.935033	0.222924	4.1944	rpsD	cj1149c	0.913815	1.82858	0.499741	gmhA	cj1485c	0.924377	2.75891	0.335052	Cj1485c
cj1593	0.887951	0.153095	5.80001	rpsK	cj1662	0.931423	1.86537	0.499323	Cj1662	cj0449c	0.968052	2.95236	0.327891	Cj0449c
cj1592	0.934726	0.136521	6.84675	rpsM	cj1663	0.971645	1.95014	0.498242	Cj1663	cj1266c	1.03724	3.21779	0.322345	hydB
cj1591	0.928817	0.168322	5.51811	rpmJ	cj0070c	0.907973	1.82566	0.497341	Cj0070c	cj0408	0.96308	3.19733	0.301214	frdC
cj1590	0.880767	0.159466	5.52321	infA	cj0389	0.927112	1.87249	0.495124	serS	cj1388	0.864911	2.88241	0.300066	Cj1388
cj1589	0.866678	0.405621	2.13667	Cj1589	cj1493c	1.00846	2.05179	0.491501	Cj1493c	cj0780	1.01416	3.59218	0.282324	napA
cj1588c	0.961962	0.691357	1.39141	Cj1588c	cj0008	0.948531	1.95889	0.484219	Cj0008	cj0410	0.890501	3.15856	0.281933	frdB
cj1587c	0.943749	0.735002	1.28401	Cj1587c	cj0725c	0.989693	2.05196	0.482317	mogA	cj0264c	0.927863	3.34952	0.277014	Cj0264c
cj1586	1.01652	1.02303	0.993643	Cj1586	cj0597	1.04483	2.17711	0.479915	fba	cj1265c	0.906362	3.48149	0.260337	hydC
cj1585c	0.971734	1.1537	0.842275	Cj1585c	cj0370	0.986244	2.06927	0.476614	rpsU	cj0425	1.01438	4.11795	0.246331	Cj0425
cj1584c	0.852801	0.306918	2.7786	Cj1584c	cj1387c	1.06892	2.27776	0.469284	Cj1387c	cj0265c	0.909799	3.83077	0.237498	Cj0265c
cj1583c	0.913924	0.846539	1.0796	Cj1583c	cj0088	0.887184	1.89165	0.469001	dcuA	cj1357c	0.896979	4.12061	0.217681	Cj1357c
cj1582c	0.944547	0.746745	1.26489	Cj1582c	cj1573c	0.869433	1.86004	0.467427	nuoG	cj0671	1.01405	5.8027	0.174755	dcuB
cj1581c	1.0324	0.801375	1.28829	Cj1581c	cj0200c	0.932206	2.00012	0.466074	Cj0200c	cj0448c	0.987806	6.05245	0.163208	Cj0448c
cj1580c	0.998564	0.992666	1.00594	Cj1580c	cj1259	1.12991	2.44334	0.462443	porA	cj0439	1.01805	7.38601	0.137834	sdhC
cj1579c	0.970663	1.50703	0.644089	nuoA	cj1486c	1.20926	2.63449	0.459013	Cj1486c	cj0087	0.85876	6.81323	0.126043	aspA
cj1578c	0.980868	1.39857	0.701337	nuoB	cj1382c	1.01029	2.22297	0.454477	fldA	cj0438	0.913349	12.9241	0.0706705	sdhB
cj1577c	1.00797	2.34166	0.430449	nuoC	cj1358c	0.95504	2.13832	0.446632	Cj1358c	cj0437	1.02258	15.522	0.0658793	sdhA
cj1576c	1.01847	1.84362	0.552432	nuoD	cj0069	1.02784	2.31588	0.443823	Cj0069
cj1575c	0.927821	1.74138	0.532809	Cj1575c	cj1339c	1.16546	2.63094	0.442984	flaA
cj1574c	0.905512	1.09922	0.82378	Cj1574c	cj1285c	0.97433	2.22144	0.438603	Cj1285c
cj1573c	0.869433	1.86004	0.467427	nuoG	cj0009	0.983419	2.24376	0.438291	gltD
cj1572c	0.973516	1.88955	0.515211	nuoH	cj1224	0.985788	2.25466	0.437222	Cj1224
cj1571c	0.929744	2.34252	0.396898	nuoI	cj0853c	1.01015	2.31063	0.437175	hemL
cj1570c	1.12826	3.06938	0.367586	nuoJ	cj0428	1.10549	2.53483	0.436121	Cj0428
cj1569c	0.931787	2.2998	0.40516	nuoK	cj1225	1.03324	2.38895	0.43251	Cj1225
cj1568c	1.0341	1.57583	0.656225	nuoL	cj1393-1	0.916361	2.11951	0.432345	MetC'
cj1567c	1.04848	1.33671	0.784377	nuoM	cj1577c	1.00797	2.34166	0.430449	nuoC
cj1566c	0.949003	1.18308	0.802146	nuoN	cj1661	0.93354	2.1898	0.426313	Cj1661
cj1565c	1.06155	1.2809	0.828752	pflA	cj0012c	0.924287	2.18085	0.42382	Cj0012c
cj1564	0.960816	1.07275	0.895655	Cj1564	cj1153	0.962956	2.28834	0.42081	Cj1153
cj1563c	0.973368	0.961453	1.01239	Cj1563c	cj0612c	0.910907	2.17225	0.419337	cft
cj1562	0.836573	0.651911	1.28326	Cj1562	cj1636c	0.910488	2.23463	0.407444	rnhA
cj1561	0.950603	0.932718	1.01918	Cj1561	cj1569c	0.931787	2.2998	0.40516	nuoK
cj1560	0.969491	1.23356	0.785929	Cj1560	cj1267c	0.939138	2.32596	0.403763	hydA
cj1558	0.971187	1.5582	0.623275	Cj1558	cj1221	1.10427	2.75146	0.401339	groEL
cj1556	1.04086	0.649501	1.60255	Cj1556	cj1571c	0.929744	2.34252	0.396898	nuoI
cj1555c	0.984546	0.714816	1.37734	Cj1555c	cj1514c	1.08399	2.75045	0.394113	Cj1514c
cj1553c	1.00651	1.19601	0.841555	Cj1553c	cj1264c	1.053	2.68221	0.392586	hydD
cj1552c	0.954293	0.996277	0.957859	Cj1552c	cj0447	0.923745	2.35731	0.391864	Cj0447
cj1551c	1.57054	0.367927	4.2686	Cj1551c	cj1487c	0.939056	2.4013	0.391062	ccoP
cj1550c	0.858188	1.14139	0.75188	Cj1550c	cj0865	0.906257	2.32537	0.389726	dsbB
cj1549c	1.02805	1.08367	0.948672	Cj1549c	cj0782	1.07859	2.79352	0.386104	napH
cj1548c	1.00045	1.0194	0.981404	Cj1548c	cj0604	0.922038	2.40391	0.383558	Cj0604
cj1547	1.08707	0.768423	1.41468	Cj1547	cj1476c	0.99313	2.6507	0.374667	Cj1476c
cj1546	1.04381	0.855217	1.22052	Cj1546	cj1659	0.966264	2.58646	0.373586	p19
cj1545c	1.12068	1.47138	0.761652	Cj1545c	cj1513c	0.974476	2.61821	0.372192	Cj1513c
cj1544c	0.953873	0.617588	1.54451	Cj1544c	cj1570c	1.12826	3.06938	0.367586	nuoJ
cj1543	0.890371	0.417428	2.13299	Cj1543	cj0998c	0.905498	2.53306	0.357471	Cj0998c
cj1542	1.03162	0.541141	1.90637	Cj1542	cj0720c	1.04007	3.06795	0.33901	flaC
cj1541	0.943725	0.502675	1.87741	Cj1541	cj1485c	0.924377	2.75891	0.335052	Cj1485c
cj1540	1.27084	1.62723	0.780983	Cj1540	cj0449c	0.968052	2.95236	0.327891	Cj0449c
cj1539c	1.0442	0.579471	1.80198	Cj1539c	cj1266c	1.03724	3.21779	0.322345	hydB
cj1538c	0.962453	0.477853	2.01412	Cj1538c	cj0183	0.873679	2.76992	0.315417	Cj0183
cj1537c	0.980359	0.338578	2.89552	acs	cj0358	0.965176	3.07474	0.313905	Cj0358
cj1536c	0.995624	0.977036	1.01903	galU	cj0408	0.96308	3.19733	0.301214	frdC
cj1535c	1.05087	1.16977	0.898358	pgi	cj1388	0.864911	2.88241	0.300066	Cj1388
cj1534c	0.858046	1.36877	0.626874	Cj1534c	cj0810	0.755482	2.59043	0.291643	nadE
cj1533c	0.966565	1.03511	0.933777	Cj1533c	cj0780	1.01416	3.59218	0.282324	napA
cj1532	0.968266	1.42805	0.678032	Cj1532	cj0410	0.890501	3.15856	0.281933	frdB
cj1531	1.03832	1.32679	0.78258	dapF	cj0264c	0.927863	3.34952	0.277014	Cj0264c
cj1530	0.975758	1.11809	0.872702	Cj1530	cj0409	0.935	3.58713	0.260654	frdA
cj1529c	0.914192	0.958906	0.95337	purM	cj1265c	0.906362	3.48149	0.260337	hydC
cj1523c	1.16547	0.276416	4.21637	Cj1523c	cj0425	1.01438	4.11795	0.246331	Cj0425
cj1522c	0.928113	1.28201	0.72395	Cj1522c	cj0265c	0.909799	3.83077	0.237498	Cj0265c
cj1521c	0.914633	1.03963	0.879771	Cj1521c	cj0783	1.20173	5.21598	0.230394	napB
cj1520	0.966219	1.60273	0.60286	Cj1520	cj1357c	0.896979	4.12061	0.217681	Cj1357c
cj1519	1.04437	1.21608	0.858797	moeA2	cj0671	1.01405	5.8027	0.174755	dcuB
cj1518	1.02966	0.850625	1.21047	moaE	cj0448c	0.987806	6.05245	0.163208	Cj0448c
cj1517	0.987078	0.867841	1.13739	moaD	cj0439	1.01805	7.38601	0.137834	sdhC
cj1516	1.06188	0.88592	1.19862	Cj1516	cj0087	0.85876	6.81323	0.126043	aspA
cj1515c	1.03183	1.25782	0.820336	Cj1515c	cj0438	0.913349	12.9241	0.0706705	sdhB
cj1514c	1.08399	2.75045	0.394113	Cj1514c	cj0437	1.02258	15.522	0.0658793	sdhA
cj1513c	0.974476	2.61821	0.372192	Cj1513c
cj1511c	0.949477	1.1709	0.810893	fdhA
cj1510c	0.911726	0.820023	1.11183	fdhB
cj1509c	0.957734	1.10725	0.864965	fdhC
cj1508c	0.874694	0.744387	1.17505	fdhD
cj1507c	0.948829	0.918341	1.0332	Cj1507c
cj1506c	1.0827	1.38052	0.784274	Cj1506c
cj1505c	0.937909	1.01926	0.92019	Cj1505c
cj1504c	0.984399	0.846096	1.16346	selD
cj1503c	0.93376	0.0573022	16.2954	putA
cj1502c	0.942629	0.346241	2.72246	putP
cj1501	0.878112	0.246659	3.56003	Cj1501
cj1500	0.943969	0.375363	2.51482	Cj1500
cj1498c	0.971888	0.807488	1.20359	purA
cj1497c	1.24005	1.3311	0.931595	Cj1497c
cj1496c	1.08077	1.42	0.761104	Cj1496c
cj1495c	0.915294	0.823823	1.11103	Cj1495c
cj1494c	0.984297	1.21097	0.812816	carA
cj1493c	1.00846	2.05179	0.491501	Cj1493c
cj1492c	0.904224	0.718984	1.25764	Cj1492c
cj1491c	0.891296	1.22516	0.727495	Cj1491c
cj1490c	1.02762	1.5068	0.681994	ccoN
cj1489c	1.10447	1.62249	0.680728	ccoO
cj1488c	1.01824	1.46373	0.695648	ccoQ
cj1487c	0.939056	2.4013	0.391062	ccoP
cj1486c	1.20926	2.63449	0.459013	Cj1486c
cj1485c	0.924377	2.75891	0.335052	Cj1485c
cj1484c	1.04598	1.65613	0.631578	Cj1484c
cj1483c	0.949818	1.46361	0.648957	Cj1483c
cj1482c	0.960998	0.674609	1.42453	Cj1482c
cj1481c	0.919604	0.859406	1.07005	Cj1481c
cj1480c	0.922781	0.215605	4.27995	rplM
cj1479c	0.997201	0.298174	3.34436	rpsI
cj1478c	1.11125	1.84192	0.603309	cadF
cj1477c	0.932848	1.14652	0.813634	Cj1477c
cj1476c	0.99313	2.6507	0.374667	Cj1476c
cj1475c	1.04429	1.69689	0.615415	Cj1475c
cj1474c	0.939163	0.791519	1.18653	Cj1474c
cj1473c	0.908833	1.07059	0.848905	Cj1473c
cj1472c	0.99651	0.826327	1.20595	Cj1472c
cj1471c	0.857371	0.826752	1.03703	Cj1471c
cj1468	0.899774	0.892325	1.00835	Cj1468
cj1467	0.997323	0.891116	1.11918	Cj1467
cj1466	0.956675	1.23554	0.7743	flgK
cj1465	0.894639	0.613025	1.45938	Cj1465
cj1464	0.979543	1.24481	0.7869	Cj1464
cj1463	0.991127	0.827518	1.19771	Cj1463
cj1462	1.06573	0.690995	1.54232	flgI
cj1461	1.03647	0.900152	1.15144	Cj1461
cj1460	1.01402	1.41237	0.717957	Cj1460
cj1459	0.881642	1.38582	0.636187	Cj1459
cj1458c	0.949748	1.01638	0.934443	thiL
cj1457c	0.989024	0.903075	1.09517	Cj1457c
cj1456c	0.980276	0.922864	1.06221	Cj1456c
cj1455	1.05394	0.778646	1.35355	prfB
cj1454c	0.935625	0.688284	1.35936	Cj1454c
cj1453c	0.927338	0.909075	1.02009	Cj1453c
cj1452	0.865666	1.25016	0.692443	Cj1452
cj1451	0.979904	1.3579	0.721631	dut
cj1450	1.03714	1.19031	0.871319	Cj1450
cj1449c	0.996099	1.37374	0.7251	Cj1449c
cj1448c	0.939565	1.07233	0.876192	kpsM
cj1447c	0.977955	0.977729	1.00023	kpsT
cj1445c	1.01127	1.05915	0.954792	kpsE
cj1444c	0.965074	1.47631	0.653709	kpsD
cj1443c	0.864671	1.18327	0.730749	kpsF
cj1442c	1.04387	0.946383	1.10301	Cj1442c
cj1441c	1.04361	0.686651	1.51985	kfiD
cj1440c	0.936017	1.18159	0.792165	Cj1440c
cj1439c	1.04279	0.564658	1.84677	glf
cj1438c	1.18391	1.01761	1.16342	Cj1438c
cj1437c	1.16167	1.32349	0.877734	Cj1437c
cj1436c	0.960575	0.60013	1.60061	Cj1436c
cj1435c	1.14444	0.543473	2.10579	Cj1435c
cj1434c	0.878136	0.857033	1.02462	Cj1434c
cj1433c	1.08163	1.00067	1.08091	Cj1433c
cj1432c	0.957904	0.695503	1.37728	Cj1432c
cj1431c	0.835253	0.486455	1.71702	Cj1431c
cj1430c	1.03325	0.431292	2.3957	Cj1430c
cj1429c	1.0563	0.770908	1.3702	Cj1429c
cj1428c	0.976458	0.549726	1.77626	fcl
cj1427c	0.914747	0.37536	2.43698	Cj1427c
cj1426c	1.14593	0.521666	2.19668	Cj1426c
cj1425c	0.896339	0.890174	1.00693	Cj1425c
cj1424c	1.05322	0.801759	1.31364	gmhA2
cj1423c	0.972393	0.605348	1.60634	Cj1423c
cj1422c	0.852438	1.06594	0.799707	Cj1422c
cj1421c	0.909516	0.544389	1.67071	Cj1421c
cj1420c	0.8938	0.694125	1.28766	Cj1420c
cj1419c	0.947846	0.619629	1.5297	Cj1419c
cj1418c	1.03512	0.753876	1.37307	Cj1418c
cj1417c	1.07448	0.953611	1.12675	Cj1417c
cj1416c	1.01615	0.655277	1.55071	Cj1416c
cj1415c	0.923298	0.544843	1.69461	cysC
cj1414c	0.921954	0.921521	1.00047	Cj1414c
cj1413c	1.05056	0.763793	1.37545	Cj1413c
cj1412c	0.887394	1.38835	0.639171	Cj1412c
cj1411c	1.03719	1.72696	0.600585	Cj1411c
cj1410c	0.96064	1.31923	0.728184	Cj1410c
cj1409	0.976577	1.11558	0.875402	acpS
cj1408	0.959422	1.00192	0.957582	fliL
cj1407c	0.976172	1.16546	0.837587	Cj1407c
cj1406c	0.923516	0.73577	1.25517	Cj1406c
cj1405	0.954753	0.615095	1.5522	Cj1405
cj1404	0.977924	0.73145	1.33697	Cj1404
cj1403c	1.03394	0.973334	1.06226	gapA
cj1402c	1.02745	0.915337	1.12249	pgk
cj1401c	0.955733	0.819094	1.16682	tpiA
cj1400c	1.05516	0.852698	1.23744	fabI
cj1399c	0.997963	1.71826	0.5808	hydA2
cj1398	0.921357	1.53101	0.601795	feoB
cj1397	0.885252	1.15073	0.769295	Cj1397
cj1394	0.906974	0.946101	0.958643	Cj1394
cj1393-2	0.975283	1.16848	0.834662	MetC'
cj1393-1	0.916361	2.11951	0.432345	MetC'
cj1388	0.864911	2.88241	0.300066	Cj1388
cj1387c	1.06892	2.27776	0.469284	Cj1387c
cj1386	0.962799	1.66925	0.576786	Cj1386
cj1385	0.948342	1.19604	0.792899	katA
cj1384c	0.906617	0.896499	1.01129	Cj1384c
cj1383c	0.985913	1.12797	0.874056	Cj1383c
cj1382c	1.01029	2.22297	0.454477	fldA
cj1381	0.938473	1.33464	0.703167	Cj1381
cj1380	1.06156	1.42464	0.745142	Cj1380
cj1379	0.805075	1.52787	0.526926	selB
cj1378	1.03773	0.969703	1.07015	selA
cj1377c	0.898722	1.03464	0.868631	Cj1377c
cj1376	0.879339	1.14375	0.76882	Cj1376
cj1375	0.886818	0.302422	2.93238	Cj1375
cj1374c	1.13098	0.744683	1.51874	Cj1374c
cj1373	0.972586	0.772184	1.25953	Cj1373
cj1372	0.929582	0.897392	1.03587	Cj1372
cj1371	0.952602	0.785854	1.21219	Cj1371
cj1370	1.02432	1.19408	0.857827	Cj1370
cj1369	0.959374	1.2881	0.744797	Cj1369
cj1368	0.958604	1.12996	0.84835	Cj1368
cj1367c	0.94113	0.67429	1.39573	Cj1367c
cj1366c	1.00023	0.877901	1.13934	glmS
cj1365c	1.03005	0.763692	1.34878	Cj1365c
cj1364c	0.944824	0.86657	1.0903	fumC
cj1363	1.07053	0.890891	1.20165	amaA
cj1362	1.01002	0.859845	1.17465	ruvB
cj1361c	0.972068	0.853851	1.13845	Cj1361c
cj1359	0.913912	1.45712	0.627203	ppk
cj1358c	0.95504	2.13832	0.446632	Cj1358c
cj1357c	0.896979	4.12061	0.217681	Cj1357c
cj1356c	0.961819	1.73888	0.553126	Cj1356c
cj1355	1.0045	1.50721	0.666463	ceuE
cj1354	0.821998	0.915144	0.898218	ceuD
cj1353	0.966384	0.715795	1.35008	ceuC
cj1352	0.887862	0.86794	1.02295	ceuB
cj1351	1.0625	1.05804	1.00422	pldA
cj1350	0.972391	1.21161	0.802559	mobA
cj1349c	1.05843	1.28776	0.821914	Cj1349c
cj1348c	0.921276	1.28416	0.717415	Cj1348c
cj1347c	0.955585	1.31256	0.728033	cdsA
cj1346c	0.971507	1.04924	0.925917	dxr
cj1345c	0.933285	0.991272	0.941503	Cj1345c
cj1344c	1.01297	0.795278	1.27373	Cj1344c
cj1343c	0.878875	1.10513	0.79527	Cj1343c
cj1342c	0.91578	1.11103	0.82426	Cj1342c
cj1341c	0.93309	0.75119	1.24215	Cj1341c
cj1340c	0.944012	0.911474	1.0357	Cj1340c
cj1339c	1.16546	2.63094	0.442984	flaA
cj1338c	0.938879	0.898364	1.0451	flaB
cj1337	1.01195	1.13258	0.893487	Cj1337
cj1335	0.907736	1.13937	0.796701	Cj1335
cj1334	0.894213	0.81076	1.10293	Cj1334
cj1333	1.02936	0.996592	1.03288	Cj1333
cj1332	0.928449	1.24962	0.742987	ptmA
cj1331	0.93427	0.903492	1.03407	ptmB
cj1330	1.0937	0.641711	1.70435	Cj1330
cj1329	0.979306	1.21328	0.807155	Cj1329
cj1328	0.897377	0.764611	1.17364	neuC2
cj1327	0.999897	0.675227	1.48083	neuB2
cj1326	0.942331	0.677324	1.39126	Cj1326
cj1325	0.901274	0.387274	2.32723	Cj1325
cj1324	0.78296	0.859697	0.910739	Cj1324
cj1323	1.0002	0.871377	1.14784	Cj1323
cj1322	0.804143	0.698832	1.1507	Cj1322
cj1321	0.988736	0.995693	0.993013	Cj1321
cj1320	1.03148	0.702289	1.46874	Cj1320
cj1319	1.00048	0.811126	1.23345	Cj1319
cj1318	0.960555	1.15098	0.834552	Cj1318
cj1317	0.979408	1.2245	0.799843	neuB3
cj1316c	0.979973	0.91183	1.07473	Cj1316c
cj1315c	0.949861	0.759466	1.2507	Cj1315c
cj1314c	0.985324	1.14699	0.85905	Cj1314c
cj1313	0.975961	1.09448	0.891711	Cj1313
cj1312	0.923728	0.949358	0.973003	Cj1312
cj1311	1.06512	2.04543	0.52073	neuA2
cj1310c	1.01085	0.817283	1.23684	Cj1310c
cj1309c	0.953006	1.18691	0.802928	Cj1309c
cj1308	1.01267	0.800218	1.26549	acpP4
cj1307	0.993237	1.06869	0.929393	Cj1307
cj1306c	1.10021	1.26413	0.870329	Cj1306c
cj1305c	0.961814	0.949463	1.01301	Cj1305c
cj1304	0.977458	1.49271	0.654822	acpP3
cj1303	1.02619	1.22049	0.840799	fabH2
cj1302	0.96756	0.871479	1.11025	Cj1302
cj1301	0.973954	1.09916	0.886093	Cj1301
cj1300	1.02202	0.993707	1.02849	Cj1300
cj1299	0.92351	0.997115	0.926182	acpP2
cj1298	0.908045	0.773864	1.17339	Cj1298
cj1297	0.994265	1.05443	0.942941	Cj1297
cj1296	0.960895	0.98516	0.97537	Cj1296
cj1295	0.994	0.783748	1.26827	Cj1295
cj1294	0.872463	0.871157	1.0015	Cj1294
cj1293	0.948704	1.27982	0.741276	Cj1293
cj1292	1.07994	0.856047	1.26155	dcd
cj1291c	0.993104	1.26767	0.783412	accB
cj1290c	0.994098	1.27501	0.779676	accC
cj1289	1.04619	0.771892	1.35536	Cj1289
cj1288c	0.981893	0.809969	1.21226	gltX
cj1287c	0.902391	1.14185	0.790287	Cj1287c
cj1286c	1.17775	0.66799	1.76313	upp
cj1285c	0.97433	2.22144	0.438603	Cj1285c
cj1284	0.966504	0.758656	1.27397	ktrA
cj1283	1.04456	0.546501	1.91136	ktrB
cj1282	1.08271	0.886427	1.22144	mrdB
cj1280c	1.06555	0.900312	1.18353	Cj1280c
cj1279c	1.00988	1.27424	0.792536	Cj1279c
cj1278c	1.03642	0.769063	1.34764	Cj1278c
cj1277c	1.03513	1.06575	0.971275	Cj1277c
cj1276c	1.02327	0.791655	1.29257	Cj1276c
cj1275c	0.950648	0.784601	1.21163	Cj1275c
cj1274c	0.89403	0.547207	1.6338	pyrH
cj1273c	1.03658	1.06188	0.976174	rpoZ
cj1272c	1.05334	0.825622	1.27582	spoT
cj1271c	0.998139	0.989753	1.00847	tyrS
cj1270c	0.900934	1.32208	0.681451	Cj1270c
cj1269c	1.02276	1.44744	0.706604	amiA
cj1268c	1.02686	1.43449	0.71584	Cj1268c
cj1267c	0.939138	2.32596	0.403763	hydA
cj1266c	1.03724	3.21779	0.322345	hydB
cj1265c	0.906362	3.48149	0.260337	hydC
cj1264c	1.053	2.68221	0.392586	hydD
cj1263	0.989342	1.46861	0.673659	recR
cj1262	0.864577	1.22138	0.707869	racS
cj1261	1.05882	1.88239	0.562488	racR
cj1260c	0.880289	1.05562	0.833911	dnaJ
cj1259	1.12991	2.44334	0.462443	porA
cj1258	1.08589	1.17404	0.924921	Cj1258
cj1257c	0.947454	1.19059	0.795786	Cj1257c
cj1256c	0.833706	0.621814	1.34077	Cj1256c
cj1255	0.962861	0.917293	1.04968	Cj1255
cj1254	0.847314	0.98443	0.860715	Cj1254
cj1253	1.05223	1.0169	1.03474	pnp
cj1252	0.911775	0.627264	1.45357	Cj1252
cj1251	0.992272	1.20007	0.826845	Cj1251
cj1250	0.987655	1.72632	0.572116	purD
cj1249	0.988546	1.20907	0.817605	Cj1249
cj1248	1.01491	0.567517	1.78833	guaA
cj1247c	0.950979	0.798396	1.19111	Cj1247c
cj1246c	0.93069	0.994589	0.935753	uvrC
cj1245c	0.959415	1.08329	0.885646	Cj1245c
cj1244	0.933227	0.955518	0.976672	Cj1244
cj1243	0.997759	0.957352	1.04221	hemE
cj1242	0.87147	0.956552	0.911053	Cj1242
cj1241	0.905611	0.732712	1.23597	Cj1241
cj1240c	0.997203	0.917462	1.08691	Cj1240c
cj1239	0.857092	0.818585	1.04704	pdxA
cj1238	0.946816	1.05388	0.898412	pdxJ
cj1237c	0.846886	0.793678	1.06704	Cj1237c
cj1236	0.917931	0.834194	1.10038	Cj1236
cj1235	0.947115	0.759186	1.24754	Cj1235
cj1234	0.948687	0.564086	1.68181	glyS
cj1233	1.03192	0.835031	1.23578	Cj1233
cj1232	1.03986	0.758494	1.37095	Cj1232
cj1231	1.03735	0.845226	1.22731	kefB
cj1230	0.960765	1.0888	0.882408	hspR
cj1229	1.00024	1.13159	0.883927	cbpA
cj1228c	1.00035	0.943545	1.06021	htrA
cj1227c	0.929612	0.844663	1.10057	Cj1227c
cj1226c	0.951813	0.936183	1.0167	Cj1226c
cj1225	1.03324	2.38895	0.43251	Cj1225
cj1224	0.985788	2.25466	0.437222	Cj1224
cj1223c	1.05147	0.790809	1.32961	Cj1223c
cj1222c	0.840192	1.56846	0.535679	Cj1222c
cj1221	1.10427	2.75146	0.401339	groEL
cj1220	0.763872	1.03622	0.737174	groES
cj1219c	0.954449	0.973632	0.980297	Cj1219c
cj1218c	0.957592	0.785219	1.21952	ribA
cj1217c	1.02753	1.18451	0.867476	Cj1217c
cj1216c	0.964947	1.0789	0.894379	Cj1216c
cj1215	0.9217	0.948702	0.971538	Cj1215
cj1214c	1.00626	0.809913	1.24243	Cj1214c
cj1213c	0.961907	1.1644	0.826094	glcD
cj1212c	0.946817	1.02959	0.919603	rbn
cj1211	0.964614	0.79111	1.21932	Cj1211
cj1210	0.973171	1.16284	0.836896	Cj1210
cj1209	1.07779	0.811518	1.32812	Cj1209
cj1208	1.03818	0.996608	1.04172	Cj1208
cj1207c	1.05555	0.678799	1.55503	Cj1207c
cj1206c	1.01692	1.13913	0.892717	ftsY
cj1205c	0.88247	0.989459	0.891871	radA
cj1204c	0.925687	1.11579	0.829622	atpB
cj1203c	1.00008	1.04575	0.956329	Cj1203c
cj1202	1.02244	1.04703	0.976522	metF
cj1201	0.908324	0.836401	1.08599	metE
cj1200	1.01963	0.603015	1.69089	Cj1200
cj1199	0.996695	0.587111	1.69762	Cj1199
cj1198	0.994621	1.65399	0.601347	Cj1198
cj1197c	0.946398	0.84024	1.12634	gatB
cj1196c	1.03533	0.807563	1.28204	gpsA
cj1195c	1.03966	1.15903	0.897011	pyrC2
cj1194	1.01044	1.89068	0.534433	Cj1194
cj1193c	0.990854	1.18551	0.835806	Cj1193c
cj1192	0.996589	1.29212	0.771281	dctA
cj1191c	0.99666	0.482912	2.06385	Cj1191c
cj1190c	1.04486	0.257424	4.0589	Cj1190c
cj1189c	1.00308	0.699938	1.4331	Cj1189c
cj1188c	0.944934	0.678017	1.39367	gidA
cj1187c	1.08035	1.16766	0.92523	arsB
cj1186c	1.09023	1.06119	1.02737	petA
cj1185c	0.954996	1.21983	0.782891	petB
cj1184c	0.783705	1.55592	0.503692	petC
cj1183c	1.01026	1.01325	0.997048	cfa
cj1182c	1.0453	0.37021	2.82353	rpsB
cj1181c	0.915043	0.722714	1.26612	tsf
cj1180c	1.02694	0.537976	1.90889	Cj1180c
cj1179c	1.00948	1.09112	0.925178	fliR
cj1178c	0.995686	1.30312	0.764077	Cj1178c
cj1177c	1.04232	1.07629	0.968433	gmk
cj1176c	1.0822	1.25704	0.860909	Cj1176c
cj1175c	1.2466	1.81347	0.687408	argS
cj1174	1.02095	0.84766	1.20443	Cj1174
cj1173	1.01411	0.952711	1.06444	Cj1173
cj1172c	0.972506	0.377681	2.57494	Cj1172c
cj1171c	0.967885	0.672627	1.43896	ppi
cj1170c	1.08235	0.453966	2.38421	Cj1170c
cj1169c	1.04092	0.437863	2.37727	Cj1169c
cj1168c	0.928713	1.03226	0.899685	Cj1168c
cj1167	0.983642	1.09859	0.895368	ldh
cj1166c	1.00912	1.0711	0.942135	Cj1166c
cj1165c	1.03394	1.04251	0.991773	Cj1165c
cj1164c	1.11596	0.778668	1.43316	Cj1164c
cj1163c	1.0481	1.16782	0.897482	Cj1163c
cj1162c	1.04308	1.4177	0.735754	Cj1162c
cj1161c	0.912637	1.01201	0.901807	Cj1161c
cj1160c	0.990083	0.939995	1.05329	Cj1160c
cj1159c	0.965419	1.03056	0.936787	Cj1159c
cj1158c	0.870948	1.0298	0.845744	Cj1158c
cj1157	0.895305	0.763401	1.17278	dnaX
cj1156	0.950334	0.483088	1.96721	rho
cj1155c	0.996158	1.23473	0.80678	Cj1155c
cj1154c	1.07278	1.017	1.05485	Cj1154c
cj1153	0.962956	2.28834	0.42081	Cj1153
cj1152c	0.963248	1.09431	0.880235	Cj1152c
cj1151c	1.00393	1.41797	0.708007	waaD
cj1150c	0.965006	0.986537	0.978176	waaE
cj1149c	0.913815	1.82858	0.499741	gmhA
cj1148	0.991961	0.931304	1.06513	waaF
cj1146c	0.710564	0.352543	2.01554	waaV
cj1145c	0.901264	0.816695	1.10355	Cj1145c
cj1144c	1.07545	0.463453	2.32051	Cj1144c
cj1143	0.976414	1.08605	0.899049	neuA1
cj1142	0.967369	1.1898	0.813051	neuC1
cj1141	1.00641	1.00366	1.00273	neuB1
cj1140	1.09541	0.765971	1.43009	Cj1140
cj1139c	0.983536	0.903745	1.08829	Cj1139c
cj1138	0.886671	0.912839	0.971334	Cj1138
cj1137c	0.934642	1.00628	0.928809	Cj1137c
cj1136	0.961173	1.13107	0.849792	Cj1136
cj1135	0.87596	1.07932	0.811583	Cj1135
cj1134	0.987908	0.952697	1.03696	htrB
cj1133	1.02746	0.844528	1.21661	waaC
cj1132c	1.02704	1.05579	0.972764	Cj1132c
cj1131c	1.00476	0.905379	1.10976	galE
cj1130c	0.972623	0.894656	1.08715	wlaB
cj1129c	1.05713	1.2431	0.850399	wlaC
cj1128c	1.11636	1.52909	0.730086	wlaD
cj1127c	1.01523	0.784352	1.29436	wlaE
cj1126c	0.916543	0.906332	1.01127	wlaF
cj1125c	0.905781	0.574158	1.57758	wlaG
cj1124c	0.936432	0.711346	1.31642	wlaH
cj1123c	1.03121	0.719258	1.43372	wlaI
cj1122c	0.986849	0.88246	1.11829	wlaJ
cj1121c	0.918244	1.26008	0.728722	wlaK
cj1120c	0.973801	1.56971	0.620371	wlaL
cj1119c	1.07137	1.38861	0.771542	wlaM
cj1118c	0.974283	0.675123	1.44312	cheY
cj1117c	1.05525	0.435609	2.42248	prmA
cj1116c	0.886047	0.671417	1.31967	ftsH
cj1115c	0.945181	0.449123	2.1045	Cj1115c
cj1114c	1.04253	1.87244	0.556775	pssA
cj1113	0.913365	0.738846	1.2362	Cj1113
cj1112c	1.00189	1.59403	0.628525	Cj1112c
cj1111c	0.98054	1.11866	0.876528	Cj1111c
cj1110c	1.0399	1.31598	0.790209	Cj1110c
cj1109	0.922228	0.907735	1.01597	aat
cj1108	0.985195	0.895414	1.10027	clpA
cj1107	1.10205	1.2042	0.915173	Cj1107
cj1106	1.07144	0.919574	1.16515	Cj1106
cj1105	0.965927	1.08819	0.887645	smpB
cj1104	0.932469	0.912506	1.02188	Cj1104
cj1103	1.01996	1.18461	0.861009	csrA
cj1102	1.02568	0.880843	1.16443	truB
cj1101	0.953227	1.15179	0.827602	Cj1101
cj1100	0.977303	0.968883	1.00869	Cj1100
cj1099	0.932237	1.28857	0.723465	Cj1099
cj1098	0.935833	1.26193	0.741591	pyrB
cj1097	0.923367	1.11497	0.828152	Cj1097
cj1096c	0.938361	1.43212	0.655224	metK
cj1095	0.942777	0.799035	1.17989	Cj1095
cj1094c	1.04098	1.20236	0.865779	yajC
cj1093c	0.882687	0.680461	1.29719	secD
cj1092c	0.989481	0.672046	1.47234	secF
cj1091c	0.929917	0.719886	1.29175	leuS
cj1090c	1.01283	0.721369	1.40404	Cj1090c
cj1089c	0.990905	0.584998	1.69386	Cj1089c
cj1088c	1.01691	1.30694	0.778085	folC
cj1087c	0.926482	1.03815	0.892433	Cj1087c
cj1086c	0.927803	1.51409	0.612781	Cj1086c
cj1085c	1.04787	0.922033	1.13648	mfd
cj1084c	1.03267	1.29246	0.798994	Cj1084c
cj1083c	0.913501	0.87392	1.04529	Cj1083c
cj1082c	1.08435	1.15654	0.937578	thiD
cj1081c	1.10422	1.14755	0.962241	thiE
cj1080c	1.02329	0.667099	1.53394	Cj1080c
cj1079	0.899451	0.759764	1.18386	Cj1079
cj1078	0.911492	0.596205	1.52882	Cj1078
cj1077	1.01175	0.898497	1.12605	Cj1077
cj1076	1.08666	1.22341	0.888217	proC
cj1075	0.988537	0.720266	1.37246	Cj1075
cj1074c	1.0959	0.862459	1.27067	Cj1074c
cj1073c	0.928283	0.55307	1.67842	lon
cj1072	1.11214	1.29415	0.859363	rpsR
cj1071	1.01465	0.189341	5.35884	ssb
cj1070	0.986576	0.250225	3.94276	rpsF
cj1069	0.982021	0.513442	1.91262	Cj1069
cj1068	0.880006	1.1904	0.73925	Cj1068
cj1067	0.904289	0.819466	1.10351	pgsA
cj1066	0.998072	1.10722	0.901423	rdxA
cj1063	1.06569	0.919641	1.15881	Cj1063
cj1062	0.947015	0.993243	0.953458	Cj1062
cj1061c	1.05365	1.16853	0.901692	ileS
cj1060c	0.914447	0.513897	1.77944	Cj1060c
cj1059c	0.915713	0.950713	0.963186	gatA
cj1058c	0.937552	1.04863	0.894069	guaB
cj1057c	0.990351	0.829679	1.19366	Cj1057c
cj1056c	0.933866	1.12251	0.831943	Cj1056c
cj1055c	0.941287	1.25235	0.751614	Cj1055c
cj1054c	1.00043	0.842604	1.18731	murC
cj1053c	1.00069	0.81977	1.22069	Cj1053c
cj1052c	0.960333	0.840553	1.1425	mutS
cj1051c	0.9029	1.06121	0.850817	Cj1051c
cj1050c	0.971083	1.42576	0.681099	Cj1050c
cj1049c	1.08814	1.22008	0.891853	Cj1049c
cj1048c	1.00001	0.964174	1.03716	dapE
cj1047c	0.800387	0.837803	0.95534	Cj1047c
cj1046c	0.960141	0.84714	1.13339	moeB
cj1045c	0.986627	1.65052	0.597767	thiG
cj1044c	0.973264	1.67536	0.580929	thiH
cj1043c	1.12429	1.72563	0.651525	Cj1043c
cj1042c	0.990817	0.878216	1.12821	Cj1042c
cj1041c	0.997086	1.26386	0.788922	Cj1041c
cj1040c	0.912689	1.15532	0.789986	Cj1040c
cj1039	1.00667	0.748371	1.34514	murG
cj1038	1.01434	0.532058	1.90644	Cj1038
cj1037c	0.96242	0.888518	1.08317	pycA
cj1036c	1.08905	1.3477	0.808082	Cj1036c
cj1035c	0.942207	0.900965	1.04577	Cj1035c
cj1034c	0.957733	1.23107	0.77797	Cj1034c
cj1033	0.962226	0.990681	0.971277	Cj1033
cj1032	1.05015	1.12331	0.934872	Cj1032
cj1031	0.938359	0.970074	0.967306	Cj1031
cj1030c	0.891042	0.474319	1.87857	lepA
cj1029c	0.925952	0.648721	1.42735	mapA
cj1028c	0.901252	0.703151	1.28173	Cj1028c
cj1027c	1.045	1.21447	0.860452	gyrA
cj1026c	0.954549	1.22118	0.781659	Cj1026c
cj1025c	0.980093	1.22652	0.799086	Cj1025c
cj1024c	1.03379	1.27137	0.81313	Cj1024c
cj1023c	0.854199	1.01602	0.840734	asd
cj1022c	1.24531	2.03323	0.612478	Cj1022c
cj1021c	1.04687	1.20881	0.866028	Cj1021c
cj1020c	0.347005	0.0271421	12.7848	Cj1020c
cj1019c	0.946267	0.702037	1.34789	livJ
cj1018c	1.15219	1.01586	1.1342	livK
cj1017c	0.911707	0.64925	1.40425	livH
cj1016c	0.94735	0.396217	2.39099	livM
cj1015c	1.06106	0.748237	1.41808	livG
cj1014c	0.96948	0.502663	1.92869	livF
cj1013c	0.874136	0.906542	0.964253	Cj1013c
cj1012c	1.07104	2.31218	0.463217	Cj1012c
cj1011	1.07484	1.53822	0.698753	Cj1011
cj1010	1.04715	1.17636	0.890157	tgt
cj1009c	0.993044	0.628569	1.57985	Cj1009c
cj1008c	1.03649	0.696748	1.48762	aroB
cj1007c	0.99089	0.661909	1.49702	Cj1007c
cj1006c	1.06945	0.612909	1.74488	Cj1006c
cj1005c	0.986074	1.05532	0.934381	Cj1005c
cj1004	0.960537	0.854456	1.12415	Cj1004
cj1003c	0.934265	1.213	0.770212	Cj1003c
cj1002c	0.942082	1.21592	0.77479	Cj1002c
cj1001	1.03457	1.28502	0.805098	rpoD
cj1000	0.931371	0.79748	1.16789	Cj1000
cj0999c	0.958266	1.04116	0.920387	Cj0999c
cj0998c	0.905498	2.53306	0.357471	Cj0998c
cj0997	1.06772	0.974046	1.09617	Cj0997
cj0996	0.95966	0.513167	1.87007	ribA
cj0995c	0.992263	0.52091	1.90486	hemB
cj0994c	0.98043	0.681355	1.43894	argF
cj0993c	1.02743	0.623983	1.64656	Cj0993c
cj0992c	0.991275	0.838328	1.18244	hemN
cj0991c	0.988647	0.979743	1.00909	Cj0991c
cj0990c	1.03239	1.07516	0.960215	Cj0990c
cj0989	0.915955	1.03024	0.889069	Cj0989
cj0988c	0.976316	0.991398	0.984787	Cj0988c
cj0987c	0.962064	0.834036	1.1535	Cj0987c
cj0986c	0.959319	0.777538	1.23379	Cj0986c
cj0985c	0.868917	0.850715	1.0214	hipO
cj0984	0.989961	0.685266	1.44464	Cj0984
cj0983	1.09019	0.450046	2.4224	Cj0983
cj0982c	0.953869	0.825012	1.15619	Cj0982c
cj0981c	0.95084	0.849329	1.11952	Cj0981c
cj0980	1.01338	1.64775	0.61501	Cj0980
cj0979c	0.953071	1.04907	0.90849	Cj0979c
cj0978c	0.972498	1.36296	0.71352	Cj0978c
cj0977	0.944157	1.0762	0.877309	Cj0977
cj0976	0.953842	1.05493	0.904175	Cj0976
cj0975	0.924149	1.41802	0.651717	Cj0975
cj0974	0.965585	0.757957	1.27393	Cj0974
cj0973	0.999393	1.02026	0.979551	Cj0973
cj0972	1.01546	1.03682	0.979401	Cj0972
cj0971	0.862875	0.789739	1.09261	Cj0971
cj0970	1.09906	1.29291	0.850067	Cj0970
cj0968	0.873151	0.839604	1.03996	Cj0968
cj0967	0.773092	1.06026	0.729151	Cj0967
cj0965c	1.0429	0.964008	1.08183	Cj0965c
cj0964	0.9253	1.04552	0.885012	Cj0964
cj0963	1.06879	0.731417	1.46126	Cj0963
cj0962	1.03392	0.455687	2.26892	Cj0962
cj0961c	1.02642	0.451031	2.27572	rpmH
cj0960c	1.00027	0.435721	2.29566	rnpA
cj0959c	0.838767	0.459919	1.82373	Cj0959c
cj0958c	0.947249	0.25101	3.77375	Cj0958c
cj0957c	1.05205	0.549703	1.91385	Cj0957c
cj0956c	0.893629	0.787503	1.13476	thdF
cj0955c	0.884386	1.12906	0.783292	purL
cj0954c	1.08197	0.187985	5.7556	Cj0954c
cj0953c	0.997496	0.450318	2.21509	purH
cj0952c	0.953903	1.5733	0.606307	Cj0952c
cj0951c	1.15903	0.78705	1.47263	Cj0951c
cj0950c	0.916323	0.764869	1.19801	Cj0950c
cj0949c	1.00321	0.834816	1.20171	Cj0949c
cj0948c	1.08806	0.564231	1.9284	Cj0948c
cj0947c	0.938585	0.911271	1.02997	Cj0947c
cj0946	0.946852	0.809428	1.16978	Cj0946
cj0945c	1.02513	0.895089	1.14529	Cj0945c
cj0944c	0.950418	1.09277	0.869732	Cj0944c
cj0943	0.998372	0.97797	1.02086	lolA
cj0942c	0.891163	1.40247	0.635426	secA
cj0941c	0.949109	1.03821	0.914176	Cj0941c
cj0940c	0.947961	0.814688	1.16359	glnP
cj0939c	0.976933	1.01803	0.959627	Cj0939c
cj0938c	0.895686	1.05748	0.847004	aas
cj0937	0.887465	0.826599	1.07364	Cj0937
cj0936	0.844975	1.09447	0.772037	atpE
cj0935c	1.02397	0.755015	1.35623	Cj0935c
cj0934c	0.998806	0.669379	1.49214	Cj0934c
cj0933c	0.965891	0.420648	2.2962	pycB
cj0932c	0.789066	0.954627	0.82657	pckA
cj0931c	0.924185	0.836729	1.10452	argH
cj0930	1.02965	1.24357	0.827984	Cj0930
cj0929	1.0175	1.00196	1.01551	pepA
cj0928	1.02532	0.817666	1.25395	Cj0928
cj0927	1.0266	1.06906	0.960287	apt
cj0926	0.990947	0.84902	1.16717	Cj0926
cj0925	1.0701	1.48911	0.718614	rpiB
cj0924c	1.02009	1.70302	0.598992	cheB'
cj0923c	1.00372	0.885313	1.13375	cheR
cj0922c	1.10204	0.146069	7.54462	pebC
cj0921c	0.873487	0.830327	1.05198	peb1A
cj0920c	0.885613	0.301534	2.93703	Cj0920c
cj0919c	0.992684	0.293677	3.38019	Cj0919c
cj0918c	0.995563	1.66651	0.597394	prsA
cj0917c	1.00496	0.142934	7.03095	cstA
cj0916c	1.07864	0.194292	5.55162	Cj0916c
cj0915	0.876368	0.52133	1.68102	Cj0915
cj0914c	1.07956	0.980781	1.10071	Cj0914c
cj0913c	0.906193	0.628942	1.44082	hupB
cj0912c	0.958592	0.772364	1.24111	cysM
cj0911	0.991896	1.24614	0.795976	Cj0911
cj0910	0.921597	1.44465	0.637937	Cj0910
cj0909	1.06471	1.63075	0.652897	Cj0909
cj0908	0.961851	0.72509	1.32653	Cj0908
cj0906c	1.08628	0.739833	1.46828	Cj0906c
cj0905c	0.993737	0.905042	1.098	alr
cj0904c	0.950329	1.11905	0.849229	Cj0904c
cj0903c	0.915497	0.651811	1.40454	Cj0903c
cj0902	0.89598	0.666106	1.3451	glnQ
cj0901	1.11126	0.984769	1.12844	Cj0901
cj0900c	1.03961	0.570865	1.8211	Cj0900c
cj0899c	0.895044	0.99627	0.898395	thiJ
cj0898	1.0627	1.57537	0.674573	Cj0898
cj0897c	0.956315	0.794666	1.20342	pheS
cj0896c	1.05823	0.639256	1.65541	pheT
cj0895c	0.958519	0.850351	1.1272	aroA
cj0894c	0.960012	0.745344	1.28801	lytB
cj0893c	1.03236	1.12526	0.91744	rpsA
cj0892c	0.898391	1.18814	0.756131	Cj0892c
cj0891c	1.06082	1.27379	0.832812	serA
cj0890c	0.971793	0.995142	0.976537	Cj0890c
cj0889c	0.83948	0.822554	1.02058	Cj0889c
cj0888c	0.942282	0.563449	1.67234	Cj0888c
cj0887c	0.908573	0.589413	1.54149	flaD
cj0886c	1.03291	0.791925	1.30431	ftsK
cj0884	1.06212	0.706686	1.50296	rpsO
cj0883c	0.92293	0.723667	1.27535	Cj0883c
cj0882c	1.00327	0.755546	1.32787	flhA
cj0881c	1.02384	0.902944	1.13389	Cj0881c
cj0880c	0.990878	0.445648	2.22346	Cj0880c
cj0879c	0.971688	0.653607	1.48666	Cj0879c
cj0878	0.913	1.26361	0.722532	Cj0878
cj0877c	0.991583	1.23655	0.801895	Cj0877c
cj0876c	0.971619	1.87057	0.519423	Cj0876c
cj0874c	0.904821	1.70755	0.529894	Cj0874c
cj0873c	0.946047	1.21071	0.7814	Cj0873c
cj0872	0.971579	0.957334	1.01488	dsbA
cj0865	0.906257	2.32537	0.389726	dsbB
cj0864	1.02251	0.845083	1.20995	Cj0864
cj0863c	1.00194	1.14922	0.871845	xerD
cj0862c	0.957277	0.630881	1.51737	pabB
cj0861c	0.959212	0.908723	1.05556	pabA
cj0860	0.929641	1.07879	0.861745	Cj0860
cj0859c	0.907867	1.0931	0.830544	Cj0859c
cj0858c	0.908565	0.807595	1.12503	murA
cj0857c	1.05085	0.986277	1.06547	moeA
cj0856	0.942169	1.15747	0.813987	lepP
cj0855	0.971727	0.938291	1.03563	folD
cj0854c	0.964673	1.71547	0.562338	Cj0854c
cj0853c	1.01015	2.31063	0.437175	hemL
cj0852c	0.97138	2.37513	0.40898	Cj0852c
cj0851c	0.972094	1.19503	0.813447	Cj0851c
cj0850c	0.959958	1.48286	0.647368	Cj0850c
cj0849c	1.0032	1.20764	0.830711	Cj0849c
cj0848c	0.880679	1.03972	0.847031	Cj0848c
cj0847	0.903357	1.12904	0.800113	psd
cj0846	0.949679	1.25984	0.753808	Cj0846
cj0845c	0.988438	0.604669	1.63467	gltX
cj0844c	0.992037	0.579086	1.71311	Cj0844c
cj0843c	1.00729	1.00572	1.00156	Cj0843c
cj0842	1.02336	1.00508	1.01818	Cj0842
cj0841c	0.965915	0.816533	1.18295	Cj0841c
cj0840c	0.927744	1.18506	0.782865	fbp
cj0839c	0.963021	0.851996	1.13031	Cj0839c
cj0838c	1.029	0.986296	1.0433	metG
cj0837c	0.915425	0.727947	1.25754	Cj0837c
cj0836	0.829122	0.435479	1.90393	ogt
cj0835c	0.954397	0.465298	2.05115	acnB
cj0834c	1.00825	0.589704	1.70976	Cj0834c
cj0833c	0.826035	1.00023	0.825843	Cj0833c
cj0832c	0.926647	0.898418	1.03142	Cj0832c
cj0831c	0.952583	0.97171	0.980316	trmA
cj0830	1.04977	1.14366	0.917909	Cj0830
cj0829c	0.97586	0.918428	1.06253	Cj0829c
cj0828c	0.98838	1.09246	0.90473	ilvA
cj0827	0.989322	0.833818	1.1865	truA
cj0826	0.983257	0.833587	1.17955	Cj0826
cj0825	0.982579	1.26201	0.77858	Cj0825
cj0824	0.958967	1.25821	0.762167	uppS
cj0823	1.0138	0.844022	1.20115	Cj0823
cj0822	0.996006	0.924716	1.07709	dfp
cj0821	1.03844	0.661649	1.56947	glmU
cj0820c	1.00152	0.932357	1.07419	fliP
cj0819	0.953076	0.881206	1.08156	Cj0819
cj0818	0.913529	0.796157	1.14742	Cj0818
cj0817	1.00799	0.729445	1.38185	glnH
cj0816	0.999418	0.890978	1.12171	Cj0816
cj0815	0.970078	0.947496	1.02383	Cj0815
cj0814	0.968998	1.05148	0.921554	Cj0814
cj0813	1.03202	0.94187	1.09571	kdsB
cj0812	0.982993	0.995723	0.987215	thrC
cj0811	1.04719	0.959528	1.09136	lpxK
cj0810	0.755482	2.59043	0.291643	nadE
cj0809c	1.02234	0.820321	1.24627	Cj0809c
cj0808c	0.92572	1.51119	0.612575	Cj0808c
cj0807	0.981563	1.28166	0.765852	Cj0807
cj0806	1.04072	0.886743	1.17364	dapA
cj0805	0.855264	0.935288	0.914439	Cj0805
cj0804	1.03809	0.706803	1.46871	pyrD
cj0803	0.948104	0.877274	1.08074	msbA
cj0802	1.01385	1.03177	0.982641	cysS
cj0801	0.974238	0.669245	1.45573	Cj0801
cj0800c	1.07629	1.1826	0.910107	Cj0800c
cj0799c	0.908899	1.11085	0.818203	ruvA
cj0798c	0.961025	1.05991	0.906704	ddl
cj0797c	0.914034	1.02739	0.889663	Cj0797c
cj0796c	0.960279	0.9525	1.00817	Cj0796c
cj0795c	0.952391	0.933227	1.02053	murF
cj0794	0.855921	1.05419	0.811919	Cj0794
cj0793	0.974278	1.07118	0.909534	Cj0793
cj0792	0.900981	1.16836	0.771147	Cj0792
cj0791c	1.03535	1.0228	1.01228	Cj0791c
cj0790	0.925964	0.980507	0.944373	purU
cj0789	0.922409	0.910872	1.01267	Cj0789
cj0788	1.09718	1.32064	0.830796	Cj0788
cj0787	1.02547	0.816866	1.25537	Cj0787
cj0786	0.985069	1.53898	0.640078	Cj0786
cj0785	1.07026	1.1212	0.954567	napD
cj0784	1.06215	1.14696	0.926063	Cj0784
cj0783	1.20173	5.21598	0.230394	napB
cj0782	1.07859	2.79352	0.386104	napH
cj0781	0.906359	0.862822	1.05046	napG
cj0780	1.01416	3.59218	0.282324	napA
cj0779	0.910156	1.33642	0.681043	tpx
cj0778	1.00293	0.479375	2.09216	peb2
cj0777	1.01546	0.89651	1.13268	Cj0777
cj0776c	0.821755	0.508325	1.61659	Cj0776c
cj0775c	0.983168	0.703431	1.39767	valS
cj0774c	1.03809	0.873319	1.18868	Cj0774c
cj0773c	0.967102	0.723828	1.33609	Cj0773c
cj0772c	0.716287	0.485918	1.47409	Cj0772c
cj0771c	0.954961	0.482475	1.9793	Cj0771c
cj0770c	1.01689	1.127	0.902302	Cj0770c
cj0769c	0.906216	1.0836	0.836299	Cj0769c
cj0768c	0.938215	0.837355	1.12045	Cj0768c
cj0767c	1.07096	0.90856	1.17875	kdtB
cj0766c	1.03319	0.756721	1.36535	tmk
cj0765c	1.03918	0.672862	1.54441	hisS
cj0764c	0.939535	1.01895	0.922061	speA
cj0763c	0.96646	1.10762	0.872558	cysE
cj0762c	1.02593	1.32688	0.773192	aspB
cj0761	0.966447	1.3473	0.717318	Cj0761
cj0760	0.976092	0.764617	1.27658	Cj0760
cj0759	1.0331	1.1329	0.911908	dnaK
cj0758	0.868171	0.609956	1.42333	grpE
cj0757	1.04773	0.501092	2.09089	hrcA
cj0755	0.94513	0.915286	1.03261	cfrA
cj0753c	0.96934	0.886578	1.09335	tonB3
cj0748	0.846045	1.09519	0.772508	Cj0748
cj0747	0.868702	0.869262	0.999356	Cj0747
cj0741	1.04486	0.725201	1.44079	Cj0741
cj0740	1.02199	1.55415	0.657589	Cj0740
cj0739	0.9001	1.01	0.891187	Cj0739
cj0738	0.922657	1.04565	0.882379	Cj0738
cj0737	0.947687	1.1548	0.820651	Cj0737
cj0736	0.987311	0.841108	1.17382	Cj0736
cj0735	0.937493	1.48095	0.633034	Cj0735
cj0734c	0.857329	0.731227	1.17245	hisJ
cj0733	0.907516	0.85093	1.0665	Cj0733
cj0732	0.97983	1.02089	0.959782	Cj0732
cj0731	0.983297	0.878119	1.11978	Cj0731
cj0730	0.934859	0.717441	1.30305	Cj0730
cj0729	1.02481	1.0711	0.956781	Cj0729
cj0728	0.855111	0.834234	1.02503	Cj0728
cj0727	0.898294	0.940935	0.954682	Cj0727
cj0726c	1.07319	1.73525	0.618467	corA
cj0725c	0.989693	2.05196	0.482317	mogA
cj0724	1.0291	1.41129	0.729192	Cj0724
cj0723c	0.863972	1.05822	0.81644	Cj0723c
cj0722c	0.988013	0.911985	1.08337	Cj0722c
cj0721c	1.01701	0.716582	1.41925	Cj0721c
cj0720c	1.04007	3.06795	0.33901	flaC
cj0719c	0.888007	1.18765	0.747701	Cj0719c
cj0718	0.97286	1.80335	0.539473	dnaE
cj0717	1.11022	1.99705	0.555931	Cj0717
cj0716	0.97745	1.67351	0.58407	Cj0716
cj0715	0.937489	1.51004	0.620839	Cj0715
cj0714	0.974185	0.408631	2.38402	rplS
cj0713	0.956458	0.460351	2.07767	trmD
cj0712	0.818143	0.567458	1.44177	rimM
cj0711	1.09624	0.7223	1.51771	Cj0711
cj0710	0.894098	0.818379	1.09252	rpsP
cj0709	1.10921	0.431601	2.56998	ffh
cj0708	0.929209	1.00787	0.921957	Cj0708
cj0707	1.00992	0.786053	1.2848	kdtA
cj0706	0.970547	0.994262	0.976149	Cj0706
cj0705	1.01078	1.00189	1.00887	Cj0705
cj0704	0.99257	1.108	0.895819	glyQ
cj0703	1.04347	0.831929	1.25428	Cj0703
cj0702	1.02458	1.0867	0.942836	purE
cj0701	0.833729	1.60275	0.520188	Cj0701
cj0700	1.07331	1.35613	0.79145	Cj0700
cj0699c	0.923375	1.62059	0.569777	glnA
cj0698	0.945725	1.51551	0.624029	flgG
cj0697	0.933102	1.04079	0.896535	flgG2
cj0696	0.945893	1.6968	0.557458	ftsZ
cj0695	1.064	0.845864	1.25788	ftsA
cj0694	1.00513	0.976292	1.02954	Cj0694
cj0693c	0.946631	0.569826	1.66126	mraW
cj0692c	0.891158	0.705653	1.26288	Cj0692c
cj0691	1.00608	1.78478	0.563697	Cj0691
cj0690c	0.955785	1.0197	0.937319	Cj0690c
cj0689	0.89517	1.0535	0.84971	ackA
cj0688	1.02544	0.918063	1.11696	pta
cj0687c	0.918887	0.940804	0.976703	flgH
cj0686	0.878342	1.66424	0.527772	gcpE
cj0685c	0.944322	1.28234	0.736406	Cj0685c
cj0684	0.922215	0.86685	1.06387	priA
cj0683	1.12227	1.78845	0.627508	Cj0683
cj0682	0.991188	0.749663	1.32218	Cj0682
cj0681	0.927949	0.985242	0.941849	Cj0681
cj0680c	0.96205	1.24452	0.773027	uvrB
cj0679	1.03288	1.14993	0.898213	kdpD'
cj0677	0.976041	0.991398	0.98451	kdpB
cj0672	0.943146	1.42468	0.662007	Cj0672
cj0671	1.01405	5.8027	0.174755	dcuB
cj0670	0.929611	1.34388	0.691738	rpoN
cj0669	0.88083	1.68975	0.521277	Cj0669
cj0668	0.90864	0.51886	1.75123	Cj0668
cj0667	0.988712	0.757242	1.30568	Cj0667
cj0665c	0.824087	0.786593	1.04767	argG
cj0664c	0.955135	0.838777	1.13872	rplI
cj0663c	1.04869	0.716929	1.46275	hslV
cj0662c	0.895854	0.876772	1.02176	hslU
cj0661c	0.815994	0.798493	1.02192	era
cj0660c	0.986524	0.950301	1.03812	Cj0660c
cj0659c	1.04354	0.798631	1.30666	Cj0659c
cj0653c	0.936798	0.994123	0.942337	Cj0653c
cj0652	0.934028	1.06367	0.878121	pbpC
cj0651	1.02989	0.888326	1.15936	Cj0651
cj0650	0.974414	1.01749	0.95766	Cj0650
cj0649	0.89141	0.723159	1.23266	Cj0649
cj0648	1.01052	0.517017	1.95453	Cj0648
cj0647	1.1105	0.687336	1.61565	Cj0647
cj0646	1.05378	0.456781	2.30697	Cj0646
cj0645	1.01632	1.39372	0.729213	Cj0645
cj0644	0.939765	0.705052	1.3329	Cj0644
cj0643	0.929973	0.802346	1.15907	Cj0643
cj0642	1.0408	1.04396	0.996973	recN
cj0641	1.01277	0.643275	1.57439	Cj0641
cj0640c	0.881755	0.484424	1.82021	aspS
cj0639c	0.914765	0.709397	1.2895	adk
cj0638c	0.989541	1.03105	0.959746	ppa
cj0637c	1.06876	1.03289	1.03473	mrsA
cj0636	0.837823	0.996392	0.840856	Cj0636
cj0635	1.01179	0.721878	1.40161	Cj0635
cj0634	0.992831	0.702906	1.41247	Cj0634
cj0633	0.974822	0.620932	1.56993	Cj0633
cj0632	1.01794	0.780183	1.30474	ilvC
cj0631c	0.930212	0.826199	1.12589	Cj0631c
cj0630c	0.9257	0.953061	0.971291	Cj0630c
cj0629	1.07104	0.660271	1.62213	Cj0629
cj0628	1.10481	0.686467	1.60942	Cj0628
cj0627	0.938426	2.70421	0.347024	hypA
cj0626	0.937847	0.909522	1.03114	hypE
cj0625	0.880568	0.651617	1.35136	hypD
cj0624	0.894858	0.796252	1.12384	hypC
cj0623	0.985978	0.850762	1.15893	hypB
cj0622	0.983464	0.803091	1.2246	hypF
cj0621	1.0311	0.82499	1.24983	Cj0621
cj0620	0.948217	0.975931	0.971602	Cj0620
cj0619	0.955435	1.44334	0.661962	Cj0619
cj0618	0.938077	0.789309	1.18848	Cj0618
cj0617	0.974039	1.16748	0.834309	Cj0617
cj0616	1.09428	1.2723	0.860084	pstB
cj0615	1.00893	1.25415	0.804468	pstA
cj0614	0.934535	1.00786	0.927248	pstC
cj0613	0.925836	1.02155	0.906301	pstS
cj0612c	0.910907	2.17225	0.419337	cft
cj0611c	0.946603	1.00888	0.938273	Cj0611c
cj0610c	0.973464	1.20204	0.809845	Cj0610c
cj0609c	0.992503	1.57939	0.628408	Cj0609c
cj0608	1.02545	1.18039	0.868738	Cj0608
cj0607	0.968196	1.10208	0.878517	Cj0607
cj0606	1.00671	0.947962	1.06197	Cj0606
cj0605	0.961028	1.66956	0.575619	Cj0605
cj0604	0.922038	2.40391	0.383558	Cj0604
cj0603c	0.803761	0.929465	0.864757	dsbD
cj0602c	0.959237	1.38026	0.694968	Cj0602c
cj0601c	0.926712	0.95821	0.967128	Cj0601c
cj0600	0.962451	1.00491	0.957751	Cj0600
cj0599	0.968694	1.12884	0.858135	Cj0599
cj0598	1.01569	0.839878	1.20933	Cj0598
cj0597	1.04483	2.17711	0.479915	fba
cj0596	1.02274	0.826312	1.23771	peb4cbf2
cj0595c	1.11494	0.764587	1.45823	nth
cj0594c	1.04188	1.15832	0.899474	Cj0594c
cj0593c	0.926562	0.845368	1.09605	Cj0593c
cj0592c	0.966153	0.61195	1.57881	Cj0592c
cj0591c	0.878104	0.902886	0.972553	Cj0591c
cj0590	0.944402	0.824906	1.14486	Cj0590
cj0589	0.858119	0.730784	1.17424	ribF
cj0588	0.966826	0.559813	1.72705	tlyA
cj0587	1.05796	1.04596	1.01148	Cj0587
cj0586	0.957504	1.06817	0.896398	ligA
cj0585	0.921359	0.816722	1.12812	folP
cj0584	0.900391	0.985208	0.913909	Cj0584
cj0583	1.03279	0.59195	1.74473	Cj0583
cj0582	0.90665	0.970922	0.933804	lysC
cj0581	0.953168	1.07358	0.887844	Cj0581
cj0580c	0.971657	0.726163	1.33807	Cj0580c
cj0579c	0.982453	1.65359	0.594133	Cj0579c
cj0578c	0.994982	1.29373	0.769082	mttB
cj0577c	0.944381	0.867557	1.08855	queA
cj0576	0.819236	0.733117	1.11747	lpxD
cj0575	0.912217	0.963905	0.946375	ilvH
cj0574	1.04986	1.10173	0.952918	ilvI
cj0573	1.03347	1.02054	1.01267	Cj0573
cj0572	0.95007	0.837677	1.13417	ribA
cj0571	0.998012	0.932838	1.06987	Cj0571
cj0570	1.0925	1.34357	0.813128	Cj0570
cj0569	0.952815	0.875444	1.08838	Cj0569
cj0568	0.938329	0.98563	0.952009	Cj0568
cj0567	1.03184	0.789026	1.30774	Cj0567
cj0566	1.01625	0.786692	1.2918	Cj0566
cj0564	1.00194	2.12096	0.472396	Cj0564
cj0563	0.921508	0.866702	1.06324	Cj0563
cj0562	1.00001	0.995892	1.00413	dnaB
cj0561c	0.788142	0.613896	1.28384	Cj0561c
cj0560	0.972124	0.894076	1.08729	Cj0560
cj0559	0.861132	1.0413	0.82698	Cj0559
cj0558c	1.01363	1.24097	0.816805	proA
cj0557c	0.976195	0.933732	1.04548	Cj0557c
cj0556	1.08788	0.955364	1.13871	Cj0556
cj0555	1.05794	0.657301	1.60952	Cj0555
cj0554	0.879067	0.833834	1.05425	Cj0554
cj0553	0.877317	0.610196	1.43776	Cj0553
cj0552	0.970203	0.38355	2.52954	Cj0552
cj0551	1.07578	0.491551	2.18855	efp
cj0550	0.946207	1.54992	0.610487	Cj0550
cj0549	1.03856	1.25164	0.829758	fliS
cj0548	0.945466	0.913696	1.03477	fliD
cj0547	1.08471	0.9844	1.1019	flaG
cj0546	0.968427	0.883977	1.09553	Cj0546
cj0545	1.05635	1.51441	0.697531	hemC
cj0544	0.984502	1.11644	0.881824	Cj0544
cj0543	0.968769	1.36664	0.708868	proS
cj0542	1.03135	0.999757	1.0316	hemA
cj0541	0.915806	0.884301	1.03563	Cj0541
cj0540	0.949503	0.945275	1.00447	Cj0540
cj0539	0.95322	1.68773	0.564795	Cj0539
cj0538	0.87922	0.904866	0.971658	oorC
cj0537	1.0013	0.955451	1.04798	oorB
cj0536	1.00483	0.822197	1.22213	oorA
cj0535	0.885361	0.717842	1.23337	oorD
cj0534	0.679477	0.821323	0.827296	sucD
cj0533	0.994688	0.889316	1.11849	sucC
cj0532	0.930823	0.759014	1.22636	mdh
cj0531	0.939124	1.04634	0.897534	icd
cj0530	1.01473	1.2492	0.812308	Cj0530
cj0529c	0.985099	1.28057	0.769266	Cj0529c
cj0528c	1.02073	1.4874	0.686253	flgB
cj0527c	0.92166	0.98552	0.935203	flgC
cj0526c	0.963954	0.918596	1.04938	fliE
cj0525c	0.978783	1.15623	0.846527	pbpB
cj0524	0.891543	0.916598	0.972665	Cj0524
cj0523	0.925332	0.82431	1.12255	Cj0523
cj0522	0.989089	0.88727	1.11476	Cj0522
cj0520	0.990349	0.642987	1.54023	Cj0520
cj0519	0.96086	0.433453	2.21676	Cj0519
cj0518	1.04203	0.42823	2.43333	htpG
cj0517	0.950563	0.943682	1.00729	crcB
cj0516	0.884335	0.59161	1.49479	plsC
cj0515	0.99626	0.852878	1.16812	Cj0515
cj0514	1.04704	0.548555	1.90872	purQ
cj0513	1.04546	0.488362	2.14076	Cj0513
cj0512	0.957347	0.534461	1.79124	purC
cj0511	0.930071	0.353941	2.62776	Cj0511
cj0510c	0.895095	0.901345	0.993067	Cj0510c
cj0509c	1.09569	1.53618	0.713259	clpB
cj0508	0.984144	1.16685	0.843423	pbpA
cj0507	0.998626	0.592217	1.68625	maf
cj0506	0.989068	0.804963	1.22871	alaS
cj0505c	1.04339	0.49477	2.10884	Cj0505c
cj0504c	1.02736	0.355346	2.89116	Cj0504c
cj0503c	0.931128	0.855483	1.08842	hemH
cj0500	0.899723	0.945295	0.95179	Cj0500
cj0499	0.999273	1.14495	0.872767	Cj0499
cj0498	1.0719	0.854239	1.2548	trpC
cj0497	0.96865	1.25483	0.771938	Cj0497
cj0496	1.03381	1.34074	0.771076	Cj0496
cj0495	0.987364	0.638416	1.54658	Cj0495
cj0494	1.08037	0.590923	1.82828	Cj0494
cj0493	1.00335	0.506187	1.98217	fusA
cj0492	0.949171	0.302742	3.13525	rpsG
cj0491	1.05204	0.315254	3.3371	rpsL
cj0490-2	1.0174	0.818545	1.24294	Ald'
cj0490-1	1.0032	0.598747	1.6755	Ald'
cj0488	1.0033	0.600649	1.67036	Cj0488
cj0487	0.962511	0.526883	1.8268	Cj0487
cj0486	0.963792	0.725863	1.32779	Cj0486
cj0485	1.08179	0.669855	1.61496	Cj0485
cj0484	1.0218	0.578098	1.76752	Cj0484
cj0483-2	0.937399	0.947136	0.989719	uxaA'
cj0483-1	0.931487	0.49488	1.88225	uxaA'
cj0481	0.881125	0.2623	3.35923	Cj0481
cj0480c	0.964722	0.843405	1.14384	Cj0480c
cj0479	1.05202	1.07303	0.980419	rpoC
cj0478	0.99421	0.586817	1.69424	rpoB
cj0477	0.949158	1.06232	0.893479	rplL
cj0476	1.01037	0.547253	1.84625	rplJ
cj0475	1.04788	1.30804	0.801103	rplA
cj0474	0.940009	0.187791	5.00561	rplK
cj0473	1.01018	0.212301	4.75824	nusG
cj0472	1.04098	0.227103	4.58374	secE
cj0471	1.0092	0.265285	3.8042	rpmG
cj0470	1.0791	0.516973	2.08734	tuf
cj0469	0.95568	0.876845	1.08991	Cj0469
cj0468	0.959714	0.968796	0.990626	Cj0468
cj0467	1.00283	1.03685	0.967192	Cj0467
cj0466	0.955594	0.926734	1.03114	Cj0466
cj0465c	1.09118	0.388359	2.80973	Cj0465c
cj0464	0.987016	1.03046	0.957845	recG
cj0463	0.883242	1.33791	0.660166	Cj0463
cj0462	1.00772	1.13834	0.885257	Cj0462
cj0461c	0.984622	1.21408	0.811002	Cj0461c
cj0460	0.967526	0.88969	1.08749	nusA
cj0459c	1.07016	0.948129	1.12871	Cj0459c
cj0458c	1.03189	0.623809	1.65418	Cj0458c
cj0457c	0.96286	1.08182	0.890036	Cj0457c
cj0456c	0.852289	0.842777	1.01129	Cj0456c
cj0455c	0.979909	1.1417	0.858286	Cj0455c
cj0454c	0.950503	1.13255	0.839263	Cj0454c
cj0453	0.983628	1.37862	0.713486	thiC
cj0452	0.961634	1.13042	0.850686	dnaQ
cj0451	1.02131	1.03417	0.987562	rep
cj0450c	1.03173	1.30769	0.788971	rpmB
cj0449c	0.968052	2.95236	0.327891	Cj0449c
cj0448c	0.987806	6.05245	0.163208	Cj0448c
cj0447	0.923745	2.35731	0.391864	Cj0447
cj0443	0.943312	0.898551	1.04982	accA
cj0442	1.03008	0.582229	1.7692	fabF
cj0441	0.848291	0.66182	1.28176	acpP
cj0440c	1.0212	1.69017	0.6042	Cj0440c
cj0439	1.01805	7.38601	0.137834	sdhC
cj0438	0.913349	12.9241	0.0706705	sdhB
cj0437	1.02258	15.522	0.0658793	sdhA
cj0436	1.02311	1.42271	0.719125	Cj0436
cj0435	1.02241	1.06249	0.962276	fabG
cj0434	0.948775	0.833458	1.13836	pgm
cj0433c	0.7959	0.563855	1.41153	mraY
cj0432c	1.07307	1.16754	0.919079	murD
cj0431	1.10113	1.26055	0.873528	Cj0431
cj0430	0.924565	0.823099	1.12327	Cj0430
cj0429c	1.0348	0.793888	1.30345	Cj0429c
cj0428	1.10549	2.53483	0.436121	Cj0428
cj0427	0.893211	1.11884	0.798338	Cj0427
cj0426	1.04786	0.734687	1.42627	Cj0426
cj0425	1.01438	4.11795	0.246331	Cj0425
cj0424	0.911398	0.617691	1.47549	Cj0424
cj0423	0.919873	0.522733	1.75974	Cj0423
cj0422c	0.991127	0.977931	1.01349	Cj0422c
cj0421c	0.981645	1.41612	0.693194	Cj0421c
cj0420	0.92383	1.76994	0.521955	Cj0420
cj0419	0.967127	1.25307	0.771804	Cj0419
cj0418c	1.04746	1.38103	0.758458	Cj0418c
cj0417	0.984225	1.05388	0.933906	Cj0417
cj0416	0.975822	1.18766	0.821635	Cj0416
cj0415	1.03427	0.887537	1.16533	Cj0415
cj0414	1.05111	0.406699	2.58449	Cj0414
cj0413	0.923379	1.17553	0.785499	Cj0413
cj0412	0.992811	0.940797	1.05529	Cj0412
cj0411	0.981443	1.43749	0.682747	Cj0411
cj0410	0.890501	3.15856	0.281933	frdB
cj0409	0.935	3.58713	0.260654	frdA
cj0408	0.96308	3.19733	0.301214	frdC
cj0407	0.888093	1.28371	0.691819	lgt
cj0406c	0.85667	1.51766	0.56447	Cj0406c
cj0405	0.93936	0.871845	1.07744	aroE
cj0404	0.925534	1.72171	0.537567	Cj0404
cj0403	0.964493	0.660038	1.46127	Cj0403
cj0402	1.0104	0.763911	1.32267	glyA
cj0401	0.892451	0.708176	1.26021	lysS
cj0400	1.00952	0.739327	1.36546	fur
cj0399	1.02985	0.688191	1.49646	Cj0399
cj0398	1.0355	0.951445	1.08835	gatC
cj0397c	0.944758	0.631161	1.49686	Cj0397c
cj0396c	0.937115	1.32774	0.705798	Cj0396c
cj0395c	1.05302	1.81589	0.57989	Cj0395c
cj0394c	0.982426	0.688952	1.42597	Cj0394c
cj0393c	1.00362	0.727186	1.38015	Cj0393c
cj0392c	1.08143	1.09623	0.986501	pyk
cj0391c	0.983604	0.770088	1.27726	Cj0391c
cj0390	0.977782	1.01146	0.9667	Cj0390
cj0389	0.927112	1.87249	0.495124	serS
cj0388	1.00177	1.08578	0.922624	trpS
cj0387	1.02895	0.759799	1.35424	aroK
cj0386	0.995929	0.850255	1.17133	Cj0386
cj0385c	0.995739	1.3679	0.727934	Cj0385c
cj0384c	1.04215	1.33616	0.779963	kdsA
cj0383c	0.918777	1.12365	0.817669	ribH
cj0382c	1.11792	1.4339	0.779639	nusB
cj0381c	1.05449	0.879149	1.19945	pyrF
cj0380c	0.90166	0.976987	0.922899	Cj0380c
cj0379c	0.973042	0.712469	1.36573	Cj0379c
cj0378c	0.985405	0.900468	1.09432	Cj0378c
cj0377	0.902516	0.659559	1.36836	Cj0377
cj0376	1.03754	0.892204	1.1629	Cj0376
cj0375	0.939466	0.345753	2.71716	Cj0375
cj0374	0.866165	0.321964	2.69026	Cj0374
cj0373	0.865979	1.03937	0.833181	Cj0373
cj0372	0.975906	0.627326	1.55566	Cj0372
cj0371	1.00598	0.292639	3.4376	Cj0371
cj0370	0.986244	2.06927	0.476614	rpsU
cj0369c	0.93133	1.67438	0.556225	Cj0369c
cj0368c	0.965627	1.43525	0.672796	Cj0368c
cj0367c	0.886957	1.08786	0.815325	Cj0367c
cj0366c	1.02232	0.554497	1.84369	Cj0366c
cj0365c	0.931557	0.843853	1.10393	Cj0365c
cj0364	0.977065	1.02554	0.952735	Cj0364
cj0363c	0.977592	0.776982	1.25819	Cj0363c
cj0362	1.08314	1.21091	0.894483	Cj0362
cj0361	1.21057	1.5125	0.800378	lspA
cj0360	0.977553	1.00696	0.9708	Cj0360
cj0358	0.965176	3.07474	0.313905	Cj0358
cj0357c	1.06679	0.860078	1.24034	Cj0357c
cj0356c	0.877504	1.25919	0.696877	Cj0356c
cj0355c	1.02767	0.756961	1.35762	Cj0355c
cj0354c	0.7318	0.502217	1.45714	fdxB
cj0353c	0.872305	1.27559	0.683845	Cj0353c
cj0352	1.00147	0.886072	1.13024	Cj0352
cj0351	0.961144	1.55751	0.617101	fliN
cj0350	1.05717	1.25076	0.845221	Cj0350
cj0349	0.979842	0.826869	1.185	trpA
cj0348	0.948182	0.695742	1.36284	trpB
cj0347	0.966116	1.05905	0.912247	trpF
cj0346	0.996922	0.538899	1.84992	trpD
cj0345	0.953676	0.64048	1.489	trpE
cj0344	0.958239	0.851522	1.12533	Cj0344
cj0343c	0.975894	0.345841	2.8218	Cj0343c
cj0342c	0.923863	0.947819	0.974725	uvrA
cj0341c	1.01789	0.886822	1.1478	Cj0341c
cj0340	0.95154	1.15285	0.825378	Cj0340
cj0339	0.97351	1.59691	0.609621	Cj0339
cj0338c	0.967648	1.32289	0.731467	polA
cj0337c	1.00864	0.825593	1.22171	motA
cj0336c	0.929076	1.52584	0.608897	motB
cj0335	0.937048	1.01352	0.924551	flhB
cj0334	1.07356	1.55678	0.689601	ahpC
cj0333c	0.945742	1.25957	0.750845	fdxA
cj0332c	0.903066	0.499015	1.8097	ndk
cj0331c	0.989166	0.383256	2.58095	Cj0331c
cj0330c	0.936368	0.358631	2.61095	rpmF
cj0329c	1.10353	0.495962	2.22503	plsX
cj0328c	0.954796	0.813938	1.17306	fabH
cj0327	1.07002	1.22845	0.871029	Cj0327
cj0326	0.9966	1.77842	0.560385	serC
cj0325	1.00921	0.528378	1.91002	xseA
cj0324	1.02165	0.893251	1.14374	ubiE
cj0323	0.947122	0.737678	1.28392	Cj0323
cj0322	0.952051	1.81114	0.525665	perR
cj0321	1.05434	1.23117	0.856374	dxs
cj0320	1.05138	1.02152	1.02923	fliH
cj0319	1.02348	1.16052	0.88192	fliG
cj0318	1.08072	1.00236	1.07817	fliF
cj0317	0.94014	1.12114	0.838558	hisC
cj0316	1.08284	1.22406	0.88463	pheA
cj0315	0.941989	0.789807	1.19268	Cj0315
cj0314	1.00952	1.04604	0.965085	lysA
cj0313	1.02043	1.09184	0.934595	Cj0313
cj0312	1.04373	0.994733	1.04926	pth
cj0311	1.05397	1.30974	0.804713	Cj0311
cj0310c	1.1223	1.08195	1.0373	Cj0310c
cj0309c	1.08356	0.806736	1.34314	Cj0309c
cj0308c	0.974092	0.937342	1.03921	bioD
cj0307	1.05273	1.07665	0.977786	bioA
cj0306c	0.910549	0.97369	0.935153	bioF
cj0305c	0.963475	0.879594	1.09536	Cj0305c
cj0304c	0.945646	0.952402	0.992906	bioC
cj0303c	0.921415	1.2681	0.726612	modA
cj0302c	0.964433	0.337491	2.85766	Cj0302c
cj0301c	1.07161	0.9746	1.09954	modB
cj0300c	0.989508	0.869435	1.1381	modC
cj0299	0.980169	0.782622	1.25242	Cj0299
cj0298c	1.03488	0.604913	1.71078	panB
cj0297c	0.984602	0.664212	1.48236	panC
cj0296c	0.963027	0.920466	1.04624	panD
cj0295	0.96256	0.82472	1.16714	Cj0295
cj0294	0.934715	0.92319	1.01248	Cj0294
cj0293	0.965092	0.497506	1.93986	surE
cj0291c	0.818355	1.17376	0.69721	glpT'
cj0289c	0.974995	0.755425	1.29066	peb3
cj0288c	0.96654	0.765312	1.26294	lpxB
cj0287c	1.13994	1.73659	0.656423	greA
cj0286c	0.864929	0.796068	1.0865	Cj0286c
cj0285c	0.918483	0.545114	1.68494	cheV
cj0284c	1.00059	1.07149	0.93383	cheA
cj0283c	1.05849	0.980213	1.07986	cheW
cj0282c	1.00506	0.577338	1.74085	serB
cj0281c	0.993929	0.966431	1.02845	tal
cj0280	0.842401	0.979172	0.86032	Cj0280
cj0279	1.06829	1.53148	0.697556	carB
cj0277	0.961389	0.937373	1.02562	Cj0277
cj0276	0.832382	0.806122	1.03258	mreB
cj0275	1.03347	0.478572	2.15949	clpX
cj0274	1.04574	0.442616	2.36262	lpxA
cj0273	0.938415	0.451464	2.07861	fabZ
cj0272	1.01994	0.491114	2.07679	Cj0272
cj0271	1.11792	0.970399	1.15202	Cj0271
cj0270	0.945641	0.583439	1.62081	Cj0270
cj0269c	0.968851	0.313936	3.08614	ilvE
cj0268c	1.17552	0.794165	1.48019	Cj0268c
cj0267c	1.01343	0.489676	2.06959	Cj0267c
cj0266c	0.893624	1.0931	0.817514	Cj0266c
cj0265c	0.909799	3.83077	0.237498	Cj0265c
cj0264c	0.927863	3.34952	0.277014	Cj0264c
cj0263	1.00362	1.45505	0.689753	Cj0263
cj0262c	0.93143	0.260894	3.57014	Cj0262c
cj0261c	1.00217	1.08179	0.926406	Cj0261c
cj0260c	0.974889	1.00976	0.965469	Cj0260c
cj0259	0.971938	1.21253	0.801576	pyrC
cj0258	0.939961	0.811284	1.15861	Cj0258
cj0257	0.912338	1.05558	0.8643	dgkA
cj0256	1.00479	0.627087	1.60231	Cj0256
cj0255c	0.978811	0.813597	1.20307	Cj0255c
cj0254	0.916731	1.41395	0.648347	Cj0254
cj0253	0.973243	1.70083	0.572215	Cj0253
cj0252	1.05855	1.13779	0.930351	moaC
cj0251c	0.991338	1.027	0.965276	Cj0251c
cj0250c	0.874157	0.517482	1.68925	Cj0250c
cj0249	1.00915	1.12297	0.898644	Cj0249
cj0248	0.968993	1.25304	0.773311	Cj0248
cj0247c	0.955885	0.750585	1.27352	Cj0247c
cj0246c	0.942697	0.506807	1.86007	Cj0246c
cj0245	1.16491	0.613161	1.89985	rplT
cj0244	0.929937	0.217142	4.28263	rpmI
cj0243c	0.9583	0.528531	1.81314	Cj0243c
cj0241c	0.990767	0.248723	3.98341	Cj0241c
cj0240c	1.09924	0.570747	1.92597	Cj0240c
cj0239c	0.974862	1.06539	0.91503	Cj0239c
cj0238	1.04694	1.21941	0.858564	Cj0238
cj0237	0.901242	0.583445	1.54469	cynT
cj0236c	0.917972	0.934174	0.982656	Cj0236c
cj0235c	0.935832	0.496414	1.88519	secG
cj0234c	1.16075	1.22501	0.947545	frr
cj0233c	0.948895	0.447912	2.11849	pyrE
cj0232c	0.877753	0.675403	1.2996	Cj0232c
cj0231c	1.04818	1.07379	0.976152	nrdB
cj0230c	0.974032	0.834788	1.1668	Cj0230c
cj0229	1.01929	1.66421	0.61248	Cj0229
cj0228c	0.956629	1.56985	0.609376	pcm
cj0227	1.06699	0.709428	1.50402	argD
cj0226	1.03866	0.214079	4.85178	argB
cj0225	1.0079	0.259323	3.88664	Cj0225
cj0224	1.02996	0.161665	6.37098	argC
cj0208	0.900746	0.77	1.1698	Cj0208
cj0207	0.945296	0.790166	1.19633	infC
cj0206	0.943843	0.689353	1.36917	thrS
cj0205	0.950696	0.855363	1.11145	bacA
cj0204	1.0408	0.429728	2.42199	Cj0204
cj0203	1.02159	0.411213	2.48434	Cj0203
cj0202c	0.943819	0.8681	1.08722	Cj0202c
cj0201c	0.94981	0.762794	1.24517	Cj0201c
cj0200c	0.932206	2.00012	0.466074	Cj0200c
cj0199c	1.0716	1.37246	0.780785	Cj0199c
cj0198c	0.998292	0.968173	1.03111	Cj0198c
cj0197c	1.05547	0.821675	1.28453	dapB
cj0196c	0.977058	1.34276	0.727647	purF
cj0195	1.01143	0.971482	1.04113	fliI
cj0194	0.997801	1.00153	0.99628	folE
cj0193c	0.961145	0.984872	0.975909	tig
cj0192c	0.919154	1.20896	0.760282	clpP
cj0191c	0.972888	0.930532	1.04552	def
cj0190c	0.952549	0.958672	0.993613	Cj0190c
cj0189c	1.02392	1.00679	1.01702	Cj0189c
cj0188c	1.05045	0.905594	1.15996	Cj0188c
cj0187c	0.922183	0.779906	1.18243	purN
cj0186c	0.988038	0.648582	1.52338	Cj0186c
cj0185c	0.984282	0.89019	1.1057	Cj0185c
cj0184c	0.884307	1.30349	0.678413	Cj0184c
cj0183	0.873679	2.76992	0.315417	Cj0183
cj0182	0.920275	0.783519	1.17454	Cj0182
cj0181	0.86016	0.76908	1.11843	tonB1
cj0180	0.918343	0.76929	1.19375	exbD1
cj0179	0.873236	1.08908	0.801814	exbB1
cj0178	0.971466	1.38391	0.701973	Cj0178
cj0177	0.904781	0.782399	1.15642	Cj0177
cj0176c	0.968421	0.530745	1.82465	Cj0176c
cj0175c	0.894623	0.561767	1.59252	Cj0175c
cj0174c	0.975876	0.850453	1.14748	Cj0174c
cj0173c	1.03797	0.771494	1.3454	Cj0173c
cj0172c	0.893495	1.08237	0.825499	Cj0172c
cj0171	1.04516	0.899823	1.16152	Cj0171
cj0170	1.00091	0.467077	2.14293	Cj0170
cj0169	0.980882	0.408553	2.40087	sodB
cj0168c	0.925333	0.246865	3.74834	Cj0168c
cj0167c	0.908032	0.568451	1.59738	Cj0167c
cj0166	0.867256	0.829156	1.04595	miaA
cj0164c	1.04648	0.920901	1.13637	ubiA
cj0163c	1.04101	0.978246	1.06417	Cj0163c
cj0162c	0.940752	0.848217	1.10909	Cj0162c
cj0161c	1.03978	1.01597	1.02344	moaA
cj0160c	1.04456	0.747288	1.39781	Cj0160c
cj0159c	1.00602	0.880579	1.14246	Cj0159c
cj0158c	1.05751	1.01657	1.04028	Cj0158c
cj0157c	1.01456	1.26416	0.802556	Cj0157c
cj0156c	1.00431	0.767109	1.30921	Cj0156c
cj0155c	1.06476	0.380319	2.79965	rpmE
cj0154c	1.0291	0.740084	1.39052	Cj0154c
cj0153c	1.05134	0.831974	1.26367	Cj0153c
cj0152c	1.03076	0.899115	1.14641	Cj0152c
cj0151c	0.823514	0.672717	1.22416	Cj0151c
cj0150c	0.962695	1.36864	0.703395	Cj0150c
cj0149c	1.07316	1.69892	0.631672	hom
cj0148c	1.11459	1.39224	0.800571	Cj0148c
cj0147c	0.953105	1.43484	0.66426	trxA
cj0146c	0.936796	0.944239	0.992118	trxB
cj0145	1.06159	0.833306	1.27395	Cj0145
cj0144	0.98172	0.763906	1.28513	Cj0144
cj0143c	1.01319	0.97309	1.04121	Cj0143c
cj0142c	1.0403	0.731459	1.42223	Cj0142c
cj0141c	1.01995	0.927928	1.09917	Cj0141c
cj0140	0.956946	0.949386	1.00796	Cj0140
cj0139	1.06092	0.941567	1.12676	Cj0139
cj0138	1.08192	0.879272	1.23047	Cj0138
cj0137	1.056	1.08013	0.977664	Cj0137
cj0136	1.06181	0.898175	1.18219	infB
cj0135	1.01515	0.560192	1.81214	Cj0135
cj0134	0.994526	1.02608	0.969252	thrB
cj0133	1.15536	0.70614	1.63616	Cj0133
cj0132	0.971422	1.00572	0.9659	lpxC
cj0131	0.901025	1.03619	0.869552	Cj0131
cj0130	0.964623	0.940785	1.02534	tyrA
cj0129c	0.948754	0.852374	1.11307	Cj0129c
cj0128c	0.985596	0.989819	0.995734	Cj0128c
cj0127c	1.06005	0.918178	1.15451	accD
cj0126c	1.01029	0.373587	2.7043	Cj0126c
cj0125c	1.07859	0.848258	1.27154	Cj0125c
cj0124c	0.973602	0.667846	1.45782	Cj0124c
cj0123c	0.956613	1.14156	0.83799	Cj0123c
cj0122	0.895227	0.806704	1.10973	Cj0122
cj0121	0.911098	0.744105	1.22442	Cj0121
cj0120	1.03493	0.875051	1.18271	Cj0120
cj0119	0.881784	0.699292	1.26097	Cj0119
cj0118	1.02243	0.756843	1.35091	Cj0118
cj0117	0.974562	0.966409	1.00844	pfs
cj0116	0.98265	0.985246	0.997365	fabD
cj0115	1.07674	1.12472	0.957348	slyD
cj0114	0.835062	0.927424	0.90041	Cj0114
cj0113	0.772407	1.03936	0.743154	pal
cj0112	1.04047	0.610265	1.70495	tolB
cj0111	1.08526	0.628996	1.72538	Cj0111
cj0110	1.02154	0.602125	1.69655	exbD3
cj0109	1.07901	0.599363	1.80027	exbB3
cj0108	1.01555	0.816971	1.24306	atpC
cj0107	0.941022	0.708753	1.32772	atpD
cj0106	0.970875	0.428234	2.26716	atpG
cj0105	1.08071	1.20037	0.900316	atpA
cj0104	1.11801	1.23797	0.9031	atpH
cj0103	0.885237	0.761564	1.16239	atpF
cj0102	0.894442	1.33636	0.669314	atpF'
cj0101	1.02793	1.69928	0.604921	Cj0101
cj0100	0.895389	1.13754	0.787126	Cj0100
cj0099	1.06474	0.911691	1.16787	birA
cj0098	1.01542	0.631846	1.60707	fmt
cj0097	0.97272	0.980713	0.991849	proB
cj0096	0.920078	0.772407	1.19118	Cj0096
cj0095	1.03105	0.77096	1.33736	rpmA
cj0094	0.906511	0.779749	1.16257	rplU
cj0093	0.94511	0.341142	2.77043	Cj0093
cj0092	0.887096	0.369653	2.39981	Cj0092
cj0091	0.988904	0.315553	3.13388	Cj0091
cj0090	0.953313	0.179292	5.3171	Cj0090
cj0089	0.874954	0.279117	3.13472	Cj0089
cj0088	0.887184	1.89165	0.469001	dcuA
cj0087	0.85876	6.81323	0.126043	aspA
cj0086c	1.0896	1.70243	0.640028	ung
cj0085c	0.967354	1.10735	0.873573	Cj0085c
cj0082	0.827898	0.650694	1.27233	cydB
cj0081	0.995224	0.635072	1.5671	cydA
cj0080	0.970969	0.93084	1.04311	Cj0080
cj0079c	0.857382	0.991937	0.864351	cdtA
cj0078c	1.19115	1.17104	1.01717	cdtB
cj0077c	1.01213	0.570887	1.77291	cdtC
cj0076c	1.02345	0.181032	5.65343	lctP
cj0075c	0.924796	0.195334	4.73444	Cj0075c
cj0074c	1.02172	0.380134	2.68779	Cj0074c
cj0073c	0.790202	0.58419	1.35264	Cj0073c
cj0070c	0.907973	1.82566	0.497341	Cj0070c
cj0069	1.02784	2.31588	0.443823	Cj0069
cj0068	0.995293	0.508419	1.95762	pspA
cj0067	0.984336	0.391321	2.51541	Cj0067
cj0066c	0.922359	0.839728	1.0984	aroQ
cj0065c	0.91664	0.761141	1.2043	folK
cj0064c	0.863743	0.265817	3.24939	flhF
cj0063c	1.06667	1.32347	0.805966	Cj0063c
cj0062c	0.986037	0.893152	1.104	Cj0062c
cj0061c	0.946917	0.901767	1.05007	fliA
cj0060c	1.02915	1.18994	0.86487	fliM
cj0059c	1.00434	1.20273	0.835048	fliY
cj0058	1.01124	1.07765	0.938377	Cj0058
cj0057	0.929245	0.531024	1.74991	Cj0057
cj0056c	1.01363	0.615821	1.64599	Cj0056c
cj0055c	1.04263	0.830675	1.25516	Cj0055c
cj0054c	0.950779	0.835096	1.13853	Cj0054c
cj0053c	1.04918	1.25691	0.834729	trmU
cj0045c	0.957387	1.05667	0.906045	Cj0045c
cj0044c	0.963444	0.755687	1.27492	Cj0044c
cj0043	0.963209	0.942109	1.0224	flgE
cj0042	0.909317	0.906676	1.00291	flgD
cj0041	1.04194	0.876404	1.18888	Cj0041
cj0040	1.0503	0.654659	1.60435	Cj0040
cj0039c	0.985752	0.570976	1.72643	typA
cj0038c	0.919127	0.836761	1.09843	Cj0038c
cj0037c	0.984168	0.34514	2.8515	Cj0037c
cj0036	0.863534	0.545565	1.58282	Cj0036
cj0035c	0.992495	0.599821	1.65465	Cj0035c
cj0034c	1.01363	0.559625	1.81126	Cj0034c
cj0033	0.962616	0.750511	1.28261	Cj0033
cj0032	0.920656	1.22061	0.754258	Cj0032
cj0031	0.999151	0.929151	1.07534	Cj0031
cj0030	1.17631	1.41361	0.832134	Cj0030
cj0029	0.901787	0.93155	0.968049	ansA
cj0028	1.05836	0.619346	1.70884	recJ
cj0027	0.863919	1.08974	0.792778	pyrG
cj0026c	0.924867	1.65382	0.559232	Cj0026c
cj0025c	1.06817	0.914321	1.16827	Cj0025c
cj0024	0.990595	0.425314	2.32909	nrdA
cj0023	1.07195	0.338009	3.17138	purB
cj0022c	0.875884	0.838235	1.04491	Cj0022c
cj0021c	1.00687	0.838761	1.20043	Cj0021c
cj0020c	1.12518	1.01165	1.11222	Cj0020c
cj0019c	0.992571	1.0592	0.937098	Cj0019c
cj0018c	0.930804	0.942791	0.987286	Cj0018c
cj0017c	0.9734	1.25396	0.77626	Cj0017c
cj0016	0.973439	0.850376	1.14472	Cj0016
cj0015c	0.911379	1.27662	0.7139	Cj0015c
cj0014c	1.00747	1.29656	0.777035	Cj0014c
cj0013	1.01241	1.55409	0.651447	ilvD
cj0012c	0.924287	2.18085	0.42382	Cj0012c
cj0011c	1.06146	2.11006	0.503045	Cj0011c
cj0010c	0.931327	1.48592	0.626769	rnhB
cj0009	0.983419	2.24376	0.438291	gltD
cj0008	0.948531	1.95889	0.484219	Cj0008
cj0007	1.0091	1.61983	0.622971	gltB
cj0006	0.964868	1.29244	0.746546	Cj0006
cj0005c	1.04375	0.878578	1.188	Cj0005c
cj0004c	0.969081	0.777945	1.24569	Cj0004c
cj0003	1.02773	1.7488	0.587677	gyrB
cj0002	0.917576	0.653383	1.40435	dnaN
cj0001	0.896883	1.10257	0.813445	dnaA

## Sheet: 30MINS
All Campy genes minus Ocimum Controls					7.5% - 1.88% 30min BandH					With FP correction
7.5% v 30					7.5% v 30					7.5% v 30
Time ()	0	30			Time ()	0	30			Time ()	0	30
Systematic	Normalized	Normalized		Common	Systematic	Normalized	Normalized		Common	Systematic	Normalized	Normalized		Common	Gene Symbol
cj1731c	1.00873	0.675934	1.49235	ruvC	cj1503c	1.00748	0.0503478	20.0104	putA	cj1503c	1.00748	0.0503478	20.0104	putA
cj1729c	0.903818	1.20118	0.752441	flgE2	cj1696c	0.933683	0.0966554	9.65991	rplX	cj1696c	0.933683	0.0966554	9.65991	rplX
cj1728c	0.997712	1.07525	0.927889	Cj1728c	cj0917c	1.00496	0.114304	8.79205	cstA	cj0917c	1.00496	0.114304	8.79205	cstA
cj1727c	0.994859	0.205472	4.84182	metY	cj1702c	0.869806	0.102335	8.49962	rplV	cj1702c	0.869806	0.102335	8.49962	rplV
cj1726c	0.951962	0.870271	1.09387	metA	cj1591	0.928817	0.116744	7.95599	rpmJ	cj1591	0.928817	0.116744	7.95599	rpmJ
cj1725	1.01651	1.06453	0.954894	Cj1725	cj1592	0.981732	0.123414	7.95477	rpsM	cj1592	0.981732	0.123414	7.95477	rpsM
cj1724c	0.999616	0.83262	1.20057	Cj1724c	cj1695c	1.01022	0.13101	7.71101	rplE	cj1695c	1.01022	0.13101	7.71101	rplE
cj1723c	0.941217	1.11466	0.8444	Cj1723c	cj1708c	0.918669	0.13741	6.68561	rpsJ	cj1708c	0.918669	0.13741	6.68561	rpsJ
cj1722c	0.962598	1.00762	0.95532	Cj1722c	cj1590	0.968196	0.149519	6.47539	infA	cj1590	0.968196	0.149519	6.47539	infA
cj1721c	0.994489	0.694271	1.43242	Cj1721c	cj1692c	1.04216	0.164589	6.33189	rplF	cj1692c	1.04216	0.164589	6.33189	rplF
cj1720	1.00666	0.694633	1.4492	Cj1720	cj1704c	0.931309	0.148081	6.28918	rplB	cj1704c	0.931309	0.148081	6.28918	rplB
cj1719c	0.950028	0.193234	4.91645	leuA	cj0090	0.953313	0.151699	6.28424	Cj0090	cj0090	0.953313	0.151699	6.28424	Cj0090
cj1718c	0.984607	0.323791	3.04087	leuB	cj0064c	0.920997	0.14685	6.27168	flhF	cj0064c	0.920997	0.14685	6.27168	flhF
cj1717c	0.95363	0.549802	1.7345	leuC	cj1595	0.889928	0.141974	6.26825	rpoA	cj1595	0.889928	0.141974	6.26825	rpoA
cj1716c	1.00657	0.526678	1.91117	leuD	cj1071	1.01024	0.162929	6.20051	ssb	cj1071	1.01024	0.162929	6.20051	ssb
cj1715	0.937199	0.699055	1.34067	Cj1715	cj1593	0.955825	0.160296	5.96287	rpsK	cj1593	0.955825	0.160296	5.96287	rpsK
cj1714	0.981775	0.689714	1.42345	Cj1714	cj0076c	1.02345	0.18393	5.56435	lctP	cj0076c	1.02345	0.18393	5.56435	lctP
cj1713	0.985407	0.491816	2.00361	Cj1713	cj1070	0.986576	0.180925	5.45297	rpsF	cj1070	0.986576	0.180925	5.45297	rpsF
cj1712	0.995994	0.616467	1.61565	Cj1712	cj1691c	0.886895	0.16471	5.38459	rplR	cj1691c	0.886895	0.16471	5.38459	rplR
cj1711c	0.725558	0.252885	2.86912	ksgA	cj0075c	0.970789	0.183775	5.28248	Cj0075c	cj0075c	0.970789	0.183775	5.28248	Cj0075c
cj1710c	0.957316	0.20323	4.7105	Cj1710c	cj1697c	0.998635	0.194655	5.13029	rplN	cj1697c	0.998635	0.194655	5.13029	rplN
cj1709c	0.771309	0.375916	2.05181	Cj1709c	cj0954c	0.991622	0.195115	5.08224	Cj0954c	cj0954c	0.991622	0.195115	5.08224	Cj0954c
cj1708c	0.918669	0.13741	6.68561	rpsJ	cj1719c	0.950028	0.193234	4.91645	leuA	cj1719c	0.950028	0.193234	4.91645	leuA
cj1707c	0.925999	1.35304	0.684385	rplC	cj0473	1.01018	0.206637	4.88866	nusG	cj0473	1.01018	0.206637	4.88866	nusG
cj1706c	0.450416	0.151722	2.96869	rplD	cj0474	0.940009	0.193377	4.86102	rplK	cj0474	0.940009	0.193377	4.86102	rplK
cj1705c	0.479636	0.127877	3.75076	rplW	cj1727c	0.994859	0.205472	4.84182	metY	cj1727c	0.994859	0.205472	4.84182	metY
cj1704c	0.931309	0.148081	6.28918	rplB	cj0916c	0.864498	0.179529	4.81538	Cj0916c	cj0916c	0.864498	0.179529	4.81538	Cj0916c
cj1703c	0.523082	0.111909	4.67418	rpsS	cj1710c	0.957316	0.20323	4.7105	Cj1710c	cj1710c	0.957316	0.20323	4.7105	Cj1710c
cj1702c	0.869806	0.102335	8.49962	rplV	cj1375	0.886818	0.189494	4.67992	Cj1375	cj1375	0.886818	0.189494	4.67992	Cj1375
cj1701c	0.444546	0.157057	2.83048	rpsC	cj0244	0.929937	0.198751	4.67891	rpmI	cj0244	0.929937	0.198751	4.67891	rpmI
cj1700c	0.419873	0.179773	2.33557	rplP	cj0092	0.887096	0.18965	4.67754	Cj0092	cj0092	0.887096	0.18965	4.67754	Cj0092
cj1699c	0.515685	0.157016	3.28429	rpmC	cj0241c	0.990767	0.212797	4.65594	Cj0241c	cj0241c	0.990767	0.212797	4.65594	Cj0241c
cj1698c	0.4039	0.115709	3.49064	rpsQ	cj0262c	0.93143	0.202319	4.60378	Cj0262c	cj0262c	0.93143	0.202319	4.60378	Cj0262c
cj1697c	0.998635	0.194655	5.13029	rplN	cj1480c	0.922781	0.200738	4.59695	rplM	cj1480c	0.922781	0.200738	4.59695	rplM
cj1696c	0.933683	0.0966554	9.65991	rplX	cj0168c	0.925333	0.202313	4.57376	Cj0168c	cj0168c	0.925333	0.202313	4.57376	Cj0168c
cj1695c	1.01022	0.13101	7.71101	rplE	cj0037c	0.984168	0.217757	4.51957	Cj0037c	cj0037c	0.984168	0.217757	4.51957	Cj0037c
cj1694c	0.919966	0.166632	5.52095	rpsN	cj1190c	1.04486	0.23233	4.49732	Cj1190c	cj1190c	1.04486	0.23233	4.49732	Cj1190c
cj1693c	0.469684	0.211864	2.21691	rpsH	cj0958c	0.947249	0.222935	4.249	Cj0958c	cj0958c	0.947249	0.222935	4.249	Cj0958c
cj1692c	1.04216	0.164589	6.33189	rplF	cj0074c	1.02172	0.242322	4.21637	Cj0074c	cj0074c	1.02172	0.242322	4.21637	Cj0074c
cj1691c	0.886895	0.16471	5.38459	rplR	cj0225	1.0079	0.241099	4.18041	Cj0225	cj0225	1.0079	0.241099	4.18041	Cj0225
cj1690c	1.04255	0.22118	4.71358	rpsE	cj1537c	1.07415	0.258447	4.15616	acs	cj1537c	1.07415	0.258447	4.15616	acs
cj1689c	1.03307	1.07067	0.964886	rplO	cj1594	0.971642	0.235446	4.12681	rpsD	cj1594	0.971642	0.235446	4.12681	rpsD
cj1688c	0.930008	0.555321	1.67472	secY	cj1501	0.878112	0.213725	4.10861	Cj1501	cj1501	0.878112	0.213725	4.10861	Cj1501
cj1687	0.865303	0.541656	1.59751	Cj1687	cj0091	1.00396	0.247491	4.05655	Cj0091	cj0091	1.00396	0.247491	4.05655	Cj0091
cj1686c	0.928521	0.617483	1.50372	topA	cj0343c	0.975894	0.248755	3.92312	Cj0343c	cj0343c	0.975894	0.248755	3.92312	Cj0343c
cj1685c	1.04359	0.919439	1.13503	bioB	cj0481	0.881125	0.227216	3.87792	Cj0481	cj0481	0.881125	0.227216	3.87792	Cj0481
cj1684c	0.983846	0.665015	1.47943	Cj1684c	cj0492	1.03631	0.277519	3.73419	rpsG	cj0492	1.03631	0.277519	3.73419	rpsG
cj1682c	1.06118	0.657783	1.61326	gltA	cj0226	0.815741	0.221209	3.68765	argB	cj0226	0.815741	0.221209	3.68765	argB
cj1681c	0.978688	0.779067	1.25623	cysQ	cj0919c	0.992684	0.276963	3.58417	Cj0919c	cj0919c	0.992684	0.276963	3.58417	Cj0919c
cj1680c	1.00181	0.946308	1.05865	Cj1680c	cj1479c	0.997201	0.283609	3.51612	rpsI	cj1479c	0.997201	0.283609	3.51612	rpsI
cj1679	0.958825	1.19053	0.805376	Cj1679	cj0471	1.0092	0.291896	3.45738	rpmG	cj0471	1.0092	0.291896	3.45738	rpmG
cj1678	0.94267	0.822198	1.14652	Cj1678	cj1502c	0.942629	0.275722	3.41876	putP	cj1502c	0.942629	0.275722	3.41876	putP
cj1677	0.857345	0.533447	1.60718	Cj1677	cj0269c	0.968851	0.283875	3.41295	ilvE	cj0269c	0.968851	0.283875	3.41295	ilvE
cj1676	1.0377	0.903035	1.14912	murB	cj0023	1.07195	0.319766	3.35231	purB	cj0023	1.07195	0.319766	3.35231	purB
cj1675	0.960471	1.6489	0.582492	fliQ	cj0504c	1.02736	0.326309	3.14844	Cj0504c	cj0504c	1.02736	0.326309	3.14844	Cj0504c
cj1674	0.991974	1.04452	0.949694	Cj1674	cj0093	0.94511	0.307426	3.07427	Cj0093	cj0093	0.94511	0.307426	3.07427	Cj0093
cj1673c	1.05199	1.04793	1.00387	recA	cj1718c	0.984607	0.323791	3.04087	leuB	cj1718c	0.984607	0.323791	3.04087	leuB
cj1672c	0.771311	1.07524	0.717336	eno	cj1500	1.02569	0.340443	3.01281	Cj1500	cj1500	1.02569	0.340443	3.01281	Cj1500
cj1671c	0.893972	0.994995	0.898468	Cj1671c	cj1584c	0.927904	0.310922	2.98436	Cj1584c	cj1584c	0.927904	0.310922	2.98436	Cj1584c
cj1670c	0.97637	1.83331	0.532573	Cj1670c	cj0374	0.888745	0.298448	2.97788	Cj0374	cj0374	0.888745	0.298448	2.97788	Cj0374
[truncated: 1,572 more rows]

## Sheet: 60MINS
All Campy genes minus Ocimum Controls					Without FP correction					With FP correction
[truncated: 1,635 more rows]

[truncated: 4 more sheets: 7.5%V1.88%, Sheet1, Summary of sig >2-fold changes , RT-PCR validation]
