# Supplementary material for: Transcriptome and proteome dynamics in chemostat culture reveal how Campylobacter jejuni modulates metabolism, stress responses and virulence factors upon changes in oxygen availability
Source: Environ Microbiol. 2017 Oct 2;19(10):4326–48. doi: 10.1111/1462-2920.13930 (PMC5656828; doi:10.1111/1462-2920.13930)
Supplement: Supplementary file 3 — Table S2. Label‐free LC‐MS/MS analysis of proteins at 40% and 150% aerobiosis. Samples from three independent steady‐states at 1.88% v/v oxygen or 40% aerobiosis (LF1‐3) and three at 7.5% v/v oxygen or 150% aerobiosis (LF‐4‐6) were analysed by LC‐MS/MS as described in Experimental Procedures. In the tables shown, A,B,C are gel lane replicates of each independent steady‐state sample. The emPAI values shown in these columns are the average for triplicated Orbitrap injections for each gel lane replicate. The ‘normalised emPAI HB sorted’ tab sorts the data according to significance based on the Hochberg‐Benjamini correction, with p values <0.02. The ‘normalised emPAI Cj sorted’ tab sorts the data based on Cj locus tag/gene number. The ‘normalised emPAI ratio sorted’ tab sorts the data on the basis of the ratio of the means of the LF1A‐LF3C data and the LF4A‐LF6C data to give a fold‐change of protein abundance between 40% and 150% aerobiosis. In each case, the identified proteins are grouped according to whether they are highest at 40% or 150% aerobiosis. Data for proteins detected by LC‐MS/MS but showing no statistically significant change and proteins not detected but predicted from the genome sequence, are also shown. The ‘Venn Diagram’ tab shows a simple Venn diagram to illustrate the numbers of differentially expressed proteins under each condition. [file EMI-19-4326-s003.xlsx]

## Sheet: Table S2 LEGEND
	Table S2. Label-free LC-MS/MS analysis of proteins at 40% and 150% aerobiosis. Samples from three independent steady-states at 1.88% v/v oxygen or 40% aerobiosis (LF1-3) and three at 7.5% v/v oxygen or 150% aerobiosis (LF-4-6) were analysed by LC-MS/MS as described in Experimental Procedures. In the tables shown, A,B,C are gel lane replicates of each independent steady-state sample. The emPAI val…

## Sheet: Normalized emPAI HB sorted
	150% aerobiosis vs 40% aerobiosis label-free proteomics
		Protein Threshold	0.999						LF1-6 = Independent steady-states. A,B,C are gel lane replicates. The emPAI values shown are the average for triplicated injections for each gel lane replicate.
		Peptide Threshold	0.999
		Minimum Number of peptides required for ID	2
									Quantitative Value (Normalized emPAI)																		Protein Identification Probability
									1.88% Oxygen (40% aerobiosis)									7.5% Oxygen (150% aerobiosis)									1.88% Oxygen (40% aerobiosis)									7.5% Oxygen (150% aerobiosis)
	Scaffold Number	Protein names	Protein IDs	Gene names	Gene No	Molecular Weight	T-Test (P-Value): *(p <= 0.02060) Hochberg-Benjamini Correction	Quantitative Profile	LF_1A	LF_1B	LF_1C	LF_2A	LF_2B	LF_2C	LF_3A	LF_3B	LF_3C	LF_4A	LF_4B	LF_4C	LF_5A	LF_5B	LF_5C	LF_6A	LF_6B	LF_6C	LF_1A	LF_1B	LF_1C	LF_2A	LF_2B	LF_2C	LF_3A	LF_3B	LF_3C	LF_4A	LF_4B	LF_4C	LF_5A	LF_5B	LF_5C	LF_6A	LF_6B	LF_6C
1	90	Putative uncharacterized protein	Q0PCB0	Cj0015c	Cj0015c	47 kDa	< 0.00010	1.88% Oxygen high, 7.5% Oxygen low	2.3802	1.9414	2.4151	1.353	1.4208	1.3551	0.92334	1.4568	0.89559	0.33569	0.31326	0.27344	0.72039	0.7548	0.43246	0.49214	0.51464	0.55423	1	1	1	1	1	1	1	1	1	1	1	1	1	1	1	1	1	1
2	41	Disulphide bond formation protein	Q0PCA8	dsbI Cj0017c	Cj0017c	57 kDa	< 0.00010	1.88% Oxygen high, 7.5% Oxygen low	7.3683	8.013	8.6851	5.422	5.679	4.527	3.7712	4.1284	3.0851	0.6867	0.60603	0.54143	0.37742	0.31063	0.074062	0.50643	0.48717	0.3528	1	1	1	1	1	1	1	1	1	1	1	1	1	1	1	1	1	1
3	68	Adenylosuccinate lyase (EC 4.3.2.2)	Q0PCA2	purB Cj0023	Cj0023	50 kDa	< 0.00010	1.88% Oxygen high, 7.5% Oxygen low	5.2417	4.7771	5.4208	5.0497	4.6302	4.3404	4.5249	3.8272	3.2868	3.0936	3.3899	2.8669	3.0754	3.2745	2.1346	2.8163	3.1682	2.7575	1	1	1	1	1	1	1	1	1	1	1	1	1	1	1	1	1	1
4	100	Thymidylate synthase ThyX (TS) (TSase) (EC 2.1.1.148)	Q9PJ85	thyX Cj0026c	Cj0026c	24 kDa	< 0.00010	1.88% Oxygen high, 7.5% Oxygen low	4.7358	6.8186	5.9144	5.7238	5.2034	4.7486	4.5697	4.4534	3.2083	3.8751	2.7169	3.2477	3.5927	2.5357	2.3244	2.6637	3.0547	2.5239	1	1	1	1	1	1	1	1	1	1	1	1	1	1	1	1	1	1
5	22	Cytoplasmic L-asparaginase (EC 3.5.1.1)	Q0PC96	ansA Cj0029	Cj0029	35 kDa	< 0.00010	1.88% Oxygen high, 7.5% Oxygen low	1.5318	1.8058	1.8154	1.1916	1.4698	1.1363	0.80464	1.1326	0.82108	0	0	0	0	0	0	0.1397	0.19374	0	1	1	1	1	1	1	1	1	1	0	0	0	0	0	0	1	1	0
6	77	Cytochrome bd oxidase subunit I (EC 1.10.3.-)	Q0PC54	cydA Cj0081	Cj0081	58 kDa	< 0.00010	1.88% Oxygen high, 7.5% Oxygen low	2.173	1.9645	2.1184	0.79065	1.0448	0.90282	0.80283	1.1551	1.1969	0.37247	0.092831	0.24978	0.25152	0.22709	0	0.12791	0.11499	0.19496	1	1	1	1	1	1	1	1	1	1	1	1	1	1	0	1	1	1
7	69	Aspartate:ammonia lyase (Aspartase AspA) (EC 4.3.1.1)	Q0PC50	aspA Cj0087	Cj0087	52 kDa	< 0.00010	1.88% Oxygen high, 7.5% Oxygen low	17.898	19.404	14.568	12.59	14.341	12.688	31.774	16.363	20.852	6.6142	5.0713	6.0277	5.6648	6.0706	5.7267	3.8498	4.554	3.6673	1	1	1	1	1	1	1	1	1	1	1	1	1	1	1	1	1	1
8	95	ATP synthase subunit alpha (EC 3.6.3.14) (ATP synthase F1 sector subunit alpha) (F-ATPase subunit alpha)	Q9PJ21	atpA Cj0105	Cj0105	55 kDa	< 0.00010	1.88% Oxygen high, 7.5% Oxygen low	20.974	25.562	25.29	22.795	22.067	19.003	17.338	16.098	17.533	12.891	12.036	13.221	15.756	15.531	13.79	14.373	14.557	14.113	1	1	1	1	1	1	1	1	1	1	1	1	1	1	1	1	1	1
9	19	Outer membrane protein assembly factor BamA	Q0PC08	bamA Cj0129c	Cj0129c	83 kDa	< 0.00010	1.88% Oxygen high, 7.5% Oxygen low	3.3649	3.1097	3.1624	2.9502	2.7555	2.9402	2.6618	1.7102	1.964	0.45234	0.40223	0.29261	1.0457	0.87606	0.37829	0.7226	0.83003	0.68423	1	1	1	1	1	1	1	1	1	1	1	1	1	1	1	1	1	1
10	40	Putative kinase	Q0PBV1	Cj0188c	Cj0188c	51 kDa	< 0.00010	1.88% Oxygen high, 7.5% Oxygen low	0.72274	0.49246	0.83336	0.69719	0.56952	0.57739	0.47782	0.67223	0.41869	0	0	0	0	0.2945	0	0.19887	0.33332	0	1	1	1	1	1	1	1	1	1	0	0	0	0	1	0	1	1	0
11	21	Molybdopterin containing oxidoreductase	Q0PBP1	Cj0264c	Cj0264c	93 kDa	< 0.00010	1.88% Oxygen high, 7.5% Oxygen low	6.1626	6.6819	7.6333	7.7761	9.2678	8.9651	5.1806	6.0412	5.1769	1.3966	1.4497	0.9895	2.5186	2.1986	1.0534	1.1644	1.9132	1.1815	1	1	1	1	1	1	1	1	1	1	1	1	1	1	1	1	1	1
12	99	Putative cytochrome C-type haem-binding periplasmic protein	Q0PBP0	Cj0265c	Cj0265c	22 kDa	< 0.00010	1.88% Oxygen high, 7.5% Oxygen low	6.761	7.588	8.3099	7.3676	7.1557	6.149	5.4569	6.1264	4.2058	3.9214	3.6121	2.4104	5.3279	5.0249	3.2571	2.6848	3.9856	2.5559	1	1	1	1	1	1	1	1	1	1	1	1	1	1	1	1	1	1
13	94	ATP-dependent Clp protease ATP-binding subunit ClpX	Q9PIM0	clpX Cj0275	Cj0275	47 kDa	< 0.00010	1.88% Oxygen high, 7.5% Oxygen low	5.5416	5.2507	5.2211	4.0377	4.8739	4.2085	3.615	4.5642	3.3402	3.2519	3.0513	3.4297	3.2024	2.5522	1.8621	2.5414	2.1493	3.1089	1	1	1	1	1	1	1	1	1	1	1	1	1	1	1	1	1	1
14	11	Putative cytochrome C551 peroxidase (EC 1.11.1.5)	Q0PBF1	Cj0358	Cj0358	37 kDa	< 0.00010	1.88% Oxygen high, 7.5% Oxygen low	22.083	24.309	25.461	20.845	22.197	18.497	16.911	19.972	20.09	6.3184	6.4273	5.6424	10.445	8.8393	6.2846	5.5506	6.4502	5.1232	1	1	1	1	1	1	1	1	1	1	1	1	1	1	1	1	1	1
15	20	UPF0323 lipoprotein Cj0371	Q9PID1	Cj0371	Cj0371	21 kDa	< 0.00010	1.88% Oxygen high, 7.5% Oxygen low	7.4876	8.4332	9.136	8.1692	7.3246	6.818	4.5777	6.793	5.769	2.01	2.4265	2.2116	2.6252	2.4652	2.1675	2.4666	2.5202	2.2805	1	1	1	1	1	1	1	1	1	1	1	1	1	1	1	1	1	1
16	58	Fumarate reductase flavoprotein subunit (EC 1.3.99.1)	Q0PBA1	frdA Cj0409	Cj0409	74 kDa	< 0.00010	1.88% Oxygen high, 7.5% Oxygen low	28.74	25.382	27.067	20.222	19.287	20.307	20.866	17.03	16.393	12.911	9.0346	9.8756	12.162	11.97	13.388	10.477	11.358	10.817	1	1	1	1	1	1	1	1	1	1	1	1	1	1	1	1	1	1
17	6	Methylmenaquinol: fumarate reductase flavoprotein subunit	Q0PB73	mfrA Cj0437	Cj0437	66 kDa	< 0.00010	1.88% Oxygen high, 7.5% Oxygen low	4.5787	4.5778	4.5208	5.2347	6.8797	5.0468	7.7806	6.2015	5.6893	0	0	0	0	0	0	0	0	0	1	1	1	1	1	1	1	1	1	0	0	0	0	0	0	0	0	0
18	38	Methylmenaquinol: fumarate reductase iron-sulfur protein	Q0PB72	mfrB Cj0438	Cj0438	36 kDa	< 0.00010	1.88% Oxygen high, 7.5% Oxygen low	3.4088	3.8641	3.4405	4.5508	4.3488	2.5743	6.8136	6.2239	7.6936	0	0	0	0	0	0	0	0	0	1	1	1	1	1	1	1	1	1	0	0	0	0	0	0	0	0	0
19	4	Methylmenaquinol: fumarate reductase subunit E	Q0PB71	mfrE Cj0439	Cj0439	31 kDa	< 0.00010	1.88% Oxygen high, 7.5% Oxygen low	11.152	9.4238	9.2018	8.4788	13.948	8.3199	11.085	11.794	9.0398	0	0	0	0	0	0	0	0	0	1	1	1	1	1	1	1	1	1	0	0	0	0	0	0	0	0	0
20	87	Aspartate--tRNA ligase (EC 6.1.1.12) (Aspartyl-tRNA synthetase) (AspRS)	Q9PHM7	aspS Cj0640c	Cj0640c	66 kDa	< 0.00010	1.88% Oxygen high, 7.5% Oxygen low	9.4653	10.53	11.406	10.606	9.4838	9.5875	10.83	9.2329	8.8783	8.4819	6.9338	7.6254	8.7261	8.7954	7.3263	7.3789	8.2948	7.1011	1	1	1	1	1	1	1	1	1	1	1	1	1	1	1	1	1	1
21	91	ATP-dependent protease ATPase subunit HslU (Unfoldase HslU)	Q9PHL0	hslU Cj0662c	Cj0662c	50 kDa	< 0.00010	1.88% Oxygen high, 7.5% Oxygen low	8.82	10.247	12.189	11.39	10.101	10.639	8.8095	10.053	9.2168	8.1808	8.231	6.5544	6.8789	8.7233	4.7599	5.555	7.3855	5.9082	1	1	1	1	1	1	1	1	1	1	1	1	1	1	1	1	1	1
22	108	Argininosuccinate synthase (EC 6.3.4.5) (Citrulline--aspartate ligase)	Q9PHK7	argG Cj0665c	Cj0665c	46 kDa	< 0.00010	1.88% Oxygen high, 7.5% Oxygen low	8.6822	8.6857	8.415	6.9944	6.4961	8.3086	8.3628	6.4963	9.2413	5.7674	6.4932	6.7596	6.0948	5.9664	5.93	5.7282	5.2086	6.0556	1	1	1	1	1	1	1	1	1	1	1	1	1	1	1	1	1	1
23	67	Putative membrane protein	Q0PAI8	Cj0691	Cj0691	19 kDa	< 0.00010	1.88% Oxygen high, 7.5% Oxygen low	2.1556	2.6261	3.6781	2.7439	2.6571	2.6262	1.8855	2.2816	1.4725	0.35213	0.35298	0	2.0154	1.1444	0	0.27364	0.77752	0	1	1	1	1	1	1	1	1	1	1	1	0	1	1	0	1	1	0
24	84	Putative protease	Q0PAH8	Cj0701	Cj0701	47 kDa	< 0.00010	1.88% Oxygen high, 7.5% Oxygen low	1.9621	1.8357	1.9561	1.0975	1.314	1.456	1.2339	0.94662	1.3292	0.91926	0.8167	0.47796	0.70482	0.83628	0.1896	0.55181	0.52251	0.42048	1	1	1	1	1	1	1	1	1	1	1	1	1	1	1	1	1	1
25	53	DNA polymerase III subunit alpha (EC 2.7.7.7)	Q9PPI9	dnaE Cj0718	Cj0718	137 kDa	< 0.00010	1.88% Oxygen high, 7.5% Oxygen low	0.59343	0.44456	0.52713	0.282	0.40911	0.20471	0.32145	0.29276	0.23931	0.043376	0.082717	0.049562	0.050389	0.049553	0.063028	0.034329	0.046513	0.077565	1	1	1	1	1	1	1	1	1	1	1	1	1	1	1	1	1	1
26	112	Histidine-binding protein (HBP) (p29)	Q46125	hisJ cjaC Cj0734c	Cj0734c	29 kDa	< 0.00010	1.88% Oxygen high, 7.5% Oxygen low	11.992	12.094	11.885	9.8965	11.204	10.555	11.092	9.6269	10.724	6.4355	6.2543	8.6823	9.1896	6.068	8.6047	8.8401	8.2611	10.079	1	1	1	1	1	1	1	1	1	1	1	1	1	1	1	1	1	1
27	13	Periplasmic nitrate reductase (EC 1.7.99.4)	Q9PPD9	napA Cj0780	Cj0780	105 kDa	< 0.00010	1.88% Oxygen high, 7.5% Oxygen low	72.195	75.089	77.88	57.365	68.199	70.467	77.638	58.423	75.347	24.223	21.968	25.148	28.03	30.581	36.072	13.255	13.16	16.806	1	1	1	1	1	1	1	1	1	1	1	1	1	1	1	1	1	1
28	102	Putative ferredoxin	Q0PAA9	napG Cj0781	Cj0781	27 kDa	< 0.00010	1.88% Oxygen high, 7.5% Oxygen low	2.6063	2.2301	3.095	1.1372	1.3394	1.0304	0.93811	1.5986	0.69871	0	0	0	0.27222	0.26359	0	0	0.52104	0	1	1	1	1	1	1	1	1	1	0	0	0	1	1	0	0	1	0
29	65	Periplasmic nitrate reductase, electron transfer subunit (Diheme cytochrome c NapB)	Q0PAA7	napB Cj0783	Cj0783	19 kDa	< 0.00010	1.88% Oxygen high, 7.5% Oxygen low	14.935	14.825	16.128	9.3527	10.483	10.462	9.3311	10.668	8.8079	6.7031	4.7347	5.714	6.2202	5.8631	4.0938	4.2136	2.9831	2.2606	1	1	1	1	1	1	1	1	1	1	1	1	1	1	1	1	1	1
30	97	D-alanine--D-alanine ligase (EC 6.3.2.4) (D-Ala-D-Ala ligase) (D-alanylalanine synthetase)	Q9PPC2	ddl ddlA Cj0798c	Cj0798c	40 kDa	< 0.00010	1.88% Oxygen high, 7.5% Oxygen low	2.625	2.5647	2.7764	1.9684	1.9089	1.948	1.1329	1.7907	1.198	0.73069	0.81349	0.37125	1.0695	1.1195	0.39387	0.74189	1.0192	1.0213	1	1	1	1	1	1	1	1	1	1	1	1	1	1	1	1	1	1
31	82	Putative zinc protease	Q0PA85	Cj0805	Cj0805	48 kDa	< 0.00010	1.88% Oxygen high, 7.5% Oxygen low	1.7943	1.786	1.6376	1.5848	0.9351	1.5407	0.75616	0.51592	0.23925	0	0	0	0	0	0	0	0.21775	0	1	1	1	1	1	1	1	1	1	0	0	0	0	0	0	0	1	0
32	78	Bifunctional protein GlmU [Includes: UDP-N-acetylglucosamine pyrophosphorylase (EC 2.7.7.23) (N-acetylglucosamine-1-phosphate uridyltransferase);Glucosamine-1-phosphate N-acetyltransferase (EC 2.3.1.157)]	Q9PPA2	glmU Cj0821	Cj0821	48 kDa	< 0.00010	1.88% Oxygen high, 7.5% Oxygen low	2.9177	2.503	2.2292	1.3481	1.6851	1.5766	1.2103	1.6663	1.3133	0.6768	0.58094	0.5914	0.53324	1.0019	0.58934	0.4243	0.44333	0.49295	1	1	1	1	1	1	1	1	1	1	1	1	1	1	1	1	1	1
33	37	Putative lipoprotein	Q0P9V3	Cj0946	Cj0946	52 kDa	< 0.00010	1.88% Oxygen high, 7.5% Oxygen low	1.8642	1.7352	1.616	1.4381	1.496	1.4007	1.2474	1.0011	1.107	0.47983	0.40951	0.37643	0.63052	0.82323	0.53269	0.44059	0.67417	0.62261	1	1	1	1	1	1	1	1	1	1	1	1	1	1	1	1	1	1
34	101	Putative uncharacterized protein	Q0P9U2	Cj0957c	Cj0957c	32 kDa	< 0.00010	1.88% Oxygen high, 7.5% Oxygen low	2.5255	2.2516	3.1517	2.3406	2.4933	2.1372	2.6601	2.3716	2.1549	0.8225	1.3	1.0451	1.8658	1.3568	0.66666	1.5794	2.3036	1.4817	1	1	1	1	1	1	1	1	1	1	1	1	1	1	1	1	1	1
35	29	Putative sulfatase family protein	Q0P9J7	Cj1055c	Cj1055c	76 kDa	< 0.00010	1.88% Oxygen high, 7.5% Oxygen low	0.66237	0.77117	0.69392	0.52666	0.70968	0.50281	0.5471	0.37393	0.39736	0	0	0	0.19091	0.26321	0	0.13208	0.08728	0	1	1	1	1	1	1	1	1	1	0	0	0	1	1	0	1	1	0
36	110	Inosine-5'-monophosphate dehydrogenase (IMP dehydrogenase) (IMPD) (IMPDH) (EC 1.1.1.205)	Q0P9J4	guaB Cj1058c	Cj1058c	52 kDa	< 0.00010	1.88% Oxygen high, 7.5% Oxygen low	24.476	24.75	26.901	17.684	20.28	19.787	18.61	18.264	15.766	13.876	15.649	14.686	13.966	12.984	8.6273	11.856	14.372	12.68	1	1	1	1	1	1	1	1	1	1	1	1	1	1	1	1	1	1
37	62	Putative lipoprotein	Q0P9G4	Cj1090c	Cj1090c	19 kDa	< 0.00010	1.88% Oxygen high, 7.5% Oxygen low	0.98286	1.6165	1.7524	1.6889	1.6403	1.4096	1.9072	0.43579	1.2338	0	0.30836	0	0.4312	0	0	0.76527	0.38197	0	1	1	1	1	1	1	1	1	1	0	1	0	1	0	0	1	1	0
38	71	Protein translocase subunit SecD	Q0P9G1	secD Cj1093c	Cj1093c	57 kDa	< 0.00010	1.88% Oxygen high, 7.5% Oxygen low	2.8172	2.4794	2.4388	2.212	2.3956	2.2754	1.618	2.051	1.6675	1.2961	1.4299	0.75151	1.5149	1.4258	0.57279	0.93286	1.3541	0.67738	1	1	1	1	1	1	1	1	1	1	1	1	1	1	1	1	1	1
39	113	ATP-dependent zinc metalloprotease FtsH (EC 3.4.24.-)	Q0P9D8	ftsH Cj1116c	Cj1116c	71 kDa	< 0.00010	1.88% Oxygen high, 7.5% Oxygen low	16.92	13.773	15.542	11.196	11.392	11.312	9.7176	8.8686	8.544	7.9449	6.1525	7.2476	7.8646	6.6522	5.4255	5.001	6.7082	5.6829	1	1	1	1	1	1	1	1	1	1	1	1	1	1	1	1	1	1
40	109	Oligosaccharide transferase to N-glycosylate proteins	Q0P9C8	pglB Cj1126c	Cj1126c	82 kDa	< 0.00010	1.88% Oxygen high, 7.5% Oxygen low	0.61102	0.70885	0.76848	0.24375	0.39904	0.45445	0.15529	0.29693	0.14982	0	0	0	0.08519	0	0	0	0	0	1	1	1	1	1	1	1	1	1	0	0	0	1	0	0	0	0	0
41	88	GalNAc transferase	Q0P9C7	pglJ Cj1127c	Cj1127c	41 kDa	< 0.00010	1.88% Oxygen high, 7.5% Oxygen low	3.5337	2.9902	3.1151	1.7262	2.0099	1.4432	1.4333	1.8452	1.1795	0.15275	0.44631	0.11676	1.0393	0.49641	0.50628	0.43081	0.49809	0.13257	1	1	1	1	1	1	1	1	1	1	1	1	1	1	1	1	1	1
42	27	Flippase	Q0P9C4	pglK Cj1130c	Cj1130c	65 kDa	< 0.00010	1.88% Oxygen high, 7.5% Oxygen low	1.3689	1.7311	1.5692	1.3174	1.3695	0.94673	0.83933	0.86532	0.85872	0	0	0	0.10895	0.25592	0.17557	0.18623	0.36689	0	1	1	1	1	1	1	1	1	1	0	0	0	1	1	1	1	1	0
43	103	Putative DNA polymerase III subunit gamma (EC 2.7.7.7)	Q0P999	dnaX Cj1157	Cj1157	58 kDa	< 0.00010	1.88% Oxygen high, 7.5% Oxygen low	1.2515	0.94548	1.0113	0.97953	1.0492	0.98395	0.89002	0.98682	0.92122	0.32198	0.58702	0.39388	1.0049	0.80958	0.34756	0.4948	0.60362	0.34333	1	1	1	1	1	1	1	1	1	1	1	1	1	1	1	1	1	1
44	96	50 kDa outer membrane protein	Q0P986	omp50 Cj1170c	Cj1170c	53 kDa	< 0.00010	1.88% Oxygen high, 7.5% Oxygen low	9.1002	8.8719	9.5992	2.9765	3.3232	2.8638	5.5249	5.8335	4.8585	0.4074	0.43345	0.52678	0.86703	0.98466	0.33196	1.2849	1.8508	1.2156	1	1	1	1	1	1	1	1	1	1	1	1	1	1	1	1	1	1
45	57	Putative ubiquinol-cytochrome C reductase cytochrome C subunit	Q0P972	petC Cj1184c	Cj1184c	41 kDa	< 0.00010	1.88% Oxygen high, 7.5% Oxygen low	25.743	23.566	24.693	21.303	16.918	17.26	13.271	15.121	17.39	8.9289	8.1301	11.007	9.4038	7.7543	5.2094	9.9977	8.3121	8.9806	1	1	1	1	1	1	1	1	1	1	1	1	1	1	1	1	1	1
46	56	Cytochrome b	Q0P971	petB Cj1185c	Cj1185c	48 kDa	< 0.00010	1.88% Oxygen high, 7.5% Oxygen low	1.7914	1.7784	1.9144	1.4589	1.1659	1.1088	0.74105	1.1047	0.89834	0.12581	0.26259	0.16918	0.5269	0.50374	0	0	0.50579	0	1	1	1	1	1	1	1	1	1	1	1	1	1	1	0	0	1	0
47	79	Ubiquinol-cytochrome c reductase iron-sulfur subunit (EC 1.10.2.2)	Q0P970	petA Cj1186c	Cj1186c	18 kDa	< 0.00010	1.88% Oxygen high, 7.5% Oxygen low	14.36	16.462	16.544	12.76	14.377	10.649	8.125	10.01	7.8079	5.7735	5.7792	5.4209	5.6472	5.326	2.1323	5.5407	5.8445	5.8643	1	1	1	1	1	1	1	1	1	1	1	1	1	1	1	1	1	1
48	72	Putative dihydroorotase (EC 3.5.2.3)	Q0P961	pyrC2 Cj1195c	Cj1195c	44 kDa	< 0.00010	1.88% Oxygen high, 7.5% Oxygen low	3.0876	2.7808	3.3728	2.5512	2.4528	2.2552	1.8564	3.1862	1.9889	1.5739	1.5332	1.2494	1.715	1.6218	0.84154	1.3824	1.5155	1.1713	1	1	1	1	1	1	1	1	1	1	1	1	1	1	1	1	1	1
49	75	Serine protease (Protease DO) (EC 3.4.21.-)	Q0P928	htrA Cj1228c	Cj1228c	51 kDa	< 0.00010	1.88% Oxygen high, 7.5% Oxygen low	11.976	12.382	12.336	8.8318	9.1436	8.3487	7.7168	7.585	7.0396	3.5323	4.0517	2.5118	6.021	6.4369	3.328	4.1734	5.5058	3.8693	1	1	1	1	1	1	1	1	1	1	1	1	1	1	1	1	1	1
50	98	Putative curved-DNA binding protein	Q0P927	cbpA Cj1229	Cj1229	33 kDa	< 0.00010	1.88% Oxygen high, 7.5% Oxygen low	3.9552	3.9881	2.54	2.8999	3.0174	2.4263	2.1692	2.3887	3.0173	0.56586	1.1018	1.1162	2.4232	1.3775	1.0787	0.91996	1.828	1.8047	1	1	1	1	1	1	1	1	1	1	1	1	1	1	1	1	1	1
51	45	Major outer membrane protein (Porin)	P80672	porA Cj1259	Cj1259	46 kDa	< 0.00010	1.88% Oxygen high, 7.5% Oxygen low	33.581	35.872	36.597	36.393	36.042	29.679	25.196	27.146	23.333	19.166	18.726	15.285	19.06	18.039	13.671	17.772	18.056	17.996	1	1	1	1	1	1	1	1	1	1	1	1	1	1	1	1	1	1
52	23	Ni/Fe-hydrogenase large subunit (EC 1.12.5.1)	Q0P8Z0	hydB Cj1266c	Cj1266c	64 kDa	< 0.00010	1.88% Oxygen high, 7.5% Oxygen low	21.088	20.25	20.596	21.583	18.927	21.877	19.267	16.63	21.351	15.322	12.552	13.147	15.236	12.453	14.313	11.947	12.832	13.263	1	1	1	1	1	1	1	1	1	1	1	1	1	1	1	1	1	1
53	39	Ni/Fe-hydrogenase small chain (EC 1.12.5.1)	Q0P8Y9	hydA Cj1267c	Cj1267c	41 kDa	< 0.00010	1.88% Oxygen high, 7.5% Oxygen low	4.7568	3.7675	4.7397	2.9189	3.0343	3.2651	2.7208	2.3242	2.7768	1.0699	1.132	1.1033	0.82023	0.49501	1.0761	1.0273	0.87914	1.1569	1	1	1	1	1	1	1	1	1	1	1	1	1	1	1	1	1	1
54	54	Putative K+ uptake protein	Q0P8X3	ktrA Cj1284	Cj1284	24 kDa	< 0.00010	1.88% Oxygen high, 7.5% Oxygen low	5.1567	4.0068	3.8955	3.0963	2.9451	3.7399	2.4216	3.7501	2.4996	1.6968	1.8469	1.0522	1.1419	0.90338	1.1028	1.2166	1.8832	0.80775	1	1	1	1	1	1	1	1	1	1	1	1	1	1	1	1	1	1
55	9	Putative periplasmic cytochrome C (EC 1.7.2.2)	Q0P8Q2	nrfA Cj1357c	Cj1357c	69 kDa	< 0.00010	1.88% Oxygen high, 7.5% Oxygen low	140.2	154.84	149.81	115.8	124.25	127	96.609	92.522	105.13	20.376	13.497	12.44	26.603	23.796	17.31	5.5111	6.3293	4.946	1	1	1	1	1	1	1	1	1	1	1	1	1	1	1	1	1	1
56	59	Putative periplasmic cytochrome C	Q0P8Q1	nrfH Cj1358c	Cj1358c	19 kDa	< 0.00010	1.88% Oxygen high, 7.5% Oxygen low	2.8221	2.6079	2.8273	3.5395	2.6464	2.2741	2.738	2.2658	2.4205	0.91131	1.01	0.81898	1.9705	1.8584	0.26426	0	0	0	1	1	1	1	1	1	1	1	1	1	1	1	1	1	1	0	0	0
57	12	Putative cytochrome P450	Q0P8K3	Cj1411c	Cj1411c	53 kDa	< 0.00010	1.88% Oxygen high, 7.5% Oxygen low	4.4084	3.6602	3.3381	3.5182	4.5822	4.3694	4.9231	3.9394	3.6979	0.81512	0.58895	0.59019	1.4781	1.7661	0.99534	1.1289	1.4899	1.158	1	1	1	1	1	1	1	1	1	1	1	1	1	1	1	1	1	1
58	93	Putative uncharacterized protein	Q0P8I1	Cj1433c	Cj1433c	44 kDa	< 0.00010	1.88% Oxygen high, 7.5% Oxygen low	1.8738	2.1367	2.1506	1.3516	1.1554	1.0163	0.65137	1.134	1.258	0	0.29072	0	0.413	0.73772	0.32027	0.47479	0.47008	0.52954	1	1	1	1	1	1	1	1	1	0	1	0	1	1	1	1	1	1
59	76	Putative sugar transferase	Q0P8I0	Cj1434c	Cj1434c	53 kDa	< 0.00010	1.88% Oxygen high, 7.5% Oxygen low	9.8164	8.5895	8.3699	6.6551	6.492	6.7397	4.9397	7.1555	4.4819	2.3527	2.0975	2.3724	3.9562	4.4567	2.1598	3.4639	4.1192	3.175	1	1	1	1	1	1	1	1	1	1	1	1	1	1	1	1	1	1
60	14	Outer membrane fibronectin-binding protein	Q0P8D9	cadF Cj1478c	Cj1478c	36 kDa	< 0.00010	1.88% Oxygen high, 7.5% Oxygen low	16.441	17.496	18.874	16.355	16.505	12.664	16.049	14.782	14.74	6.5652	5.9406	4.3908	7.4101	6.728	5.3067	6.8237	9.3554	6.8137	1	1	1	1	1	1	1	1	1	1	1	1	1	1	1	1	1	1
61	74	30S ribosomal protein S9	Q9PMI3	rpsI Cj1479c	Cj1479c	14 kDa	< 0.00010	1.88% Oxygen high, 7.5% Oxygen low	18.25	19.393	21.024	20.675	19.68	15.476	13.985	14.106	13.529	10.563	10.384	7.0067	11.195	10.558	12.923	10.176	10.593	10.569	1	1	1	1	1	1	1	1	1	1	1	1	1	1	1	1	1	1
62	107	Cb-type cytochrome C oxidase subunit II (EC 1.9.3.1)	Q0P8C8	ccoO Cj1489c	Cj1489c	25 kDa	< 0.00010	1.88% Oxygen high, 7.5% Oxygen low	24.062	25.577	22.762	19.863	15.745	13.57	15.299	14.144	15.017	11.748	11.631	8.8008	9.0223	10.541	9.4312	8.1925	9.9547	10.34	1	1	1	1	1	1	1	1	1	1	1	1	1	1	1	1	1	1
63	55	Chorismate synthase (EC 4.2.3.5) (5-enolpyruvylshikimate-3-phosphate phospholyase)	Q9PM41	aroC Cj1634c	Cj1634c	39 kDa	< 0.00010	1.88% Oxygen high, 7.5% Oxygen low	1.6529	1.7639	1.5602	1.2267	1.3178	0.88864	0.93717	1.135	1.1355	0.56701	0.25309	0.45416	0.65546	0.62524	0.53096	0.53349	0.62458	0.37078	1	1	1	1	1	1	1	1	1	1	1	1	1	1	1	1	1	1
64	114	50S ribosomal protein L18	Q9PLY7	rplR Cj1691c	Cj1691c	13 kDa	< 0.00010	1.88% Oxygen high, 7.5% Oxygen low	19.128	22.098	22.132	23.089	18.917	17.581	14.507	16.13	14.088	14.285	13.987	11.343	12.626	13.213	11.194	11.596	10.959	13.059	1	1	1	1	1	1	1	1	1	1	1	1	1	1	1	1	1	1
65	115	UDP-glucose 6-dehydrogenase (EC 1.1.1.22)	Q0P8H3	kfiD Cj1441c	Cj1441c	45 kDa	0.0001	1.88% Oxygen high, 7.5% Oxygen low	5.2402	5.1465	6.1005	6.0776	5.6346	5.2749	4.6993	5.6717	3.8383	3.3289	2.9735	3.0979	4.9357	3.8236	3.016	3.8423	3.8383	4.1717	1	1	1	1	1	1	1	1	1	1	1	1	1	1	1	1	1	1
66	118	Methionine--tRNA ligase (EC 6.1.1.10) (Methionyl-tRNA synthetase) (MetRS)	Q9PP85	metG metS Cj0838c	Cj0838c	72 kDa	0.00011	1.88% Oxygen high, 7.5% Oxygen low	4.9695	4.4628	4.9635	3.4566	3.5166	3.581	3.121	3.5484	2.5139	2.5676	1.6049	1.9935	2.4667	3.0248	1.2622	1.9549	2.3512	1.7422	1	1	1	1	1	1	1	1	1	1	1	1	1	1	1	1	1	1
67	117	Putative sugar transferase	Q0P8H6	Cj1438c	Cj1438c	93 kDa	0.00011	1.88% Oxygen high, 7.5% Oxygen low	9.0603	8.4403	7.7267	6.1791	6.4555	5.5577	4.7693	5.1311	4.5625	2.5315	2.1915	1.6812	4.2047	4.4763	2.6906	3.8755	3.9025	3.2852	1	1	1	1	1	1	1	1	1	1	1	1	1	1	1	1	1	1
68	116	Amino acid transporter	Q0P803	sdaC Cj1625c	Cj1625c	46 kDa	0.00011	1.88% Oxygen high, 7.5% Oxygen low	1.5085	2.1512	2.0234	1.8057	1.8924	1.3972	0.9575	1.1776	1.0091	0.2698	0.60452	0.21461	1.0096	0.95019	0.4449	0.38727	1.0446	0.64192	1	1	1	1	1	1	1	1	1	1	1	1	1	1	1	1	1	1
69	120	Putative membrane protein	Q0PAR9	Cj0598	Cj0598	56 kDa	0.00012	1.88% Oxygen high, 7.5% Oxygen low	3.763	4.3533	4.1472	3.2457	3.2957	2.838	2.2324	2.2848	2.267	1.6833	2.0622	2.0455	1.5668	2.1209	1.1295	1.4199	1.3989	1.5963	1	1	1	1	1	1	1	1	1	1	1	1	1	1	1	1	1	1
70	121	Putative cytochrome C biogenesis protein	Q0P9N9	Cj1013c	Cj1013c	123 kDa	0.00012	1.88% Oxygen high, 7.5% Oxygen low	2.0981	2.5728	2.6478	2.2644	2.1445	1.8928	1.5618	1.6035	1.1094	0.96485	1.1698	1.0548	1.1667	1.3942	0.80102	0.96785	1.2457	1.1211	1	1	1	1	1	1	1	1	1	1	1	1	1	1	1	1	1	1
71	119	Putative periplasmic protein	Q0P904	Cj1252	Cj1252	80 kDa	0.00012	1.88% Oxygen high, 7.5% Oxygen low	0.44459	0.3558	0.45	0.11469	0.2844	0.14833	0.092397	0.30267	0.071496	0	0	0	0	0	0	0	0	0	1	1	1	1	1	1	1	1	1	0	0	0	0	0	0	0	0	0
72	123	Homoserine dehydrogenase (EC 1.1.1.3)	Q0PBY8	hom Cj0149c	Cj0149c	46 kDa	0.00013	1.88% Oxygen high, 7.5% Oxygen low	3.1033	2.1898	2.5055	2.4109	2.0444	1.7684	2.135	2.0125	2.4313	1.5954	1.1948	1.8785	1.3154	1.551	1.691	1.5644	1.1442	1.742	1	1	1	1	1	1	1	1	1	1	1	1	1	1	1	1	1	1
73	124	Putative lipoprotein	Q0PBB4	Cj0396c	Cj0396c	37 kDa	0.00013	1.88% Oxygen high, 7.5% Oxygen low	4.5413	6.1842	4.9296	5.5661	5.0859	3.766	3.2862	3.5248	2.6249	2.3341	2.5828	1.5349	2.8869	2.7265	1.384	2.1508	2.735	1.5225	1	1	1	1	1	1	1	1	1	1	1	1	1	1	1	1	1	1
74	126	Cytochrome bd oxidase subunit II (EC 1.10.3.-)	Q0PC53	cydB Cj0082	Cj0082	42 kDa	0.00016	1.88% Oxygen high, 7.5% Oxygen low	0.55868	0.68496	0.74258	0	0.20253	0.5973	0.49395	0.18466	0.29609	0	0	0	0	0	0	0	0	0	1	1	0	1	1	1	1	1	1	0	0	0	0	0	0	0	0	0
75	127	Chaperone protein HtpG (Heat shock protein HtpG) (High temperature protein G)	Q9PHZ3	htpG Cj0518	Cj0518	70 kDa	0.00017	1.88% Oxygen high, 7.5% Oxygen low	18.372	14.969	13.521	12.539	13.677	14.06	14.737	17.615	13.343	12.354	9.4385	10.984	11.963	11.606	8.0195	11.071	11.856	10.119	1	1	1	1	1	1	1	1	1	1	1	1	1	1	1	1	1	1
76	130	Glutamyl-tRNA reductase (GluTR) (EC 1.2.1.70)	Q9PHX2	hemA Cj0542	Cj0542	49 kDa	0.00018	1.88% Oxygen high, 7.5% Oxygen low	1.2938	1.7548	1.2259	1.0712	1.0197	1.3082	0.74787	0.62217	0.94877	0.58832	0.57	0.64433	0.44331	0.65513	0.31974	0.65688	0.50487	0.40967	1	1	1	1	1	1	1	1	1	1	1	1	1	1	1	1	1	1
77	131	Putative ABC transporter ATP-binding protein	Q0P8X9	Cj1277c	Cj1277c	25 kDa	0.00018	1.88% Oxygen high, 7.5% Oxygen low	5.1674	5.0901	4.7366	2.0108	2.5376	1.9233	1.9696	2.3737	1.7539	1.0842	1.2081	0.5007	0.75524	0.72302	0.17703	0.22352	0.57158	0.22723	1	1	1	1	1	1	1	1	1	1	1	1	1	1	1	1	1	1
78	133	Transcription termination factor Rho (EC 3.6.4.-) (ATP-dependent helicase Rho)	Q0P9A0	rho Cj1156	Cj1156	49 kDa	0.0002	1.88% Oxygen high, 7.5% Oxygen low	9.1726	7.7546	9.2851	5.4922	5.943	4.8973	4.0434	5.1	3.6393	2.0113	2.4432	1.7348	3.2099	3.7117	2.3982	2.4366	3.4326	2.1904	1	1	1	1	1	1	1	1	1	1	1	1	1	1	1	1	1	1
79	134	Pyruvate kinase (EC 2.7.1.40)	Q0PBB8	pyk Cj0392c	Cj0392c	54 kDa	0.00022	1.88% Oxygen high, 7.5% Oxygen low	15.235	13.2	15.019	14.124	12.973	13.062	13.955	11.751	10.787	11.338	10.48	8.9666	10.742	12.084	6.7233	7.8776	10.738	8.1915	1	1	1	1	1	1	1	1	1	1	1	1	1	1	1	1	1	1
80	137	Putative MCP-type signal transduction protein	Q0PB65	Cj0448c	Cj0448c	41 kDa	0.00023	1.88% Oxygen high, 7.5% Oxygen low	23.215	19.918	23.744	29.853	28.156	24.321	22.264	28.905	27.474	18.55	21.261	18.067	20.404	21.101	9.4642	12.923	16.643	12.12	1	1	1	1	1	1	1	1	1	1	1	1	1	1	1	1	1	1
81	136	Putative secretion protein HlyD	Q0PAR1	Cj0606	Cj0606	43 kDa	0.00023	1.88% Oxygen high, 7.5% Oxygen low	1.2413	0.926	1.1359	0.24095	0.81598	0.80639	0.52095	0.18063	0.26995	0	0	0.12301	0	0	0	0	0	0.26549	1	1	1	1	1	1	1	1	1	0	0	1	0	0	0	0	0	1
82	139	Putative secreted protease	Q0PB04	Cj0511	Cj0511	49 kDa	0.00024	1.88% Oxygen high, 7.5% Oxygen low	8.7981	6.7254	7.0119	5.6345	5.4504	6.0976	4.0289	5.2383	3.8268	3.6226	3.5247	3.563	3.7719	3.2673	2.2919	2.9673	3.8524	3.2998	1	1	1	1	1	1	1	1	1	1	1	1	1	1	1	1	1	1
83	138	Capsule polysaccharide export system periplasmic protein	Q0P8H0	kpsD Cj1444c	Cj1444c	61 kDa	0.00024	1.88% Oxygen high, 7.5% Oxygen low	4.4331	5.0391	5.4451	4.9844	4.7862	3.8438	3.2823	4.0815	2.903	2.7633	2.5048	2.5153	3.5569	2.8718	1.8926	2.6482	3.2544	2.9993	1	1	1	1	1	1	1	1	1	1	1	1	1	1	1	1	1	1
84	140	4-hydroxy-3-methylbut-2-en-1-yl diphosphate synthase (EC 1.17.7.1) (1-hydroxy-2-methyl-2-(E)-butenyl 4-diphosphate synthase)	Q9PPM1	ispG gcpE Cj0686	Cj0686	39 kDa	0.00025	1.88% Oxygen high, 7.5% Oxygen low	3.4303	2.2531	2.8657	3.3233	2.8279	2.269	2.4479	3.4341	2.6922	1.6867	2.0229	2.5855	2.1239	1.7499	1.6657	2.1258	1.9975	1.5025	1	1	1	1	1	1	1	1	1	1	1	1	1	1	1	1	1	1
85	141	Putative integral membrane zinc-metalloprotease	Q0PAF6	Cj0723c	Cj0723c	45 kDa	0.00025	1.88% Oxygen high, 7.5% Oxygen low	0.71162	0.65582	1.193	0.20809	0.51519	0.48404	0.28816	0.46433	0.25466	0	0	0	0.15089	0	0	0.11832	0.14592	0	1	1	1	1	1	1	1	1	1	0	0	0	1	0	0	1	1	0
86	142	Fumarate reductase iron-sulfur protein (EC 1.3.99.1)	Q0PBA0	frdB Cj0410	Cj0410	28 kDa	0.00026	1.88% Oxygen high, 7.5% Oxygen low	19.612	23.158	26.993	16.41	19.162	19.951	15.911	16.48	12.784	11.279	12.616	9.828	14.431	11.238	8.1713	9.1469	15.649	8.4338	1	1	1	1	1	1	1	1	1	1	1	1	1	1	1	1	1	1
87	144	Putative uncharacterized protein	Q0PAH6	Cj0703	Cj0703	21 kDa	0.00028	1.88% Oxygen high, 7.5% Oxygen low	3.2779	2.8513	2.6282	0.52715	2.1132	0.87939	1.3134	1.8413	1.8976	0.63255	0.52897	0.2482	1.3658	0	0	0.2475	0	0.28181	1	1	1	1	1	1	1	1	1	1	1	1	1	0	0	1	0	1
88	146	DNA gyrase subunit B (EC 5.99.1.3)	O87667	gyrB Cj0003	Cj0003	87 kDa	0.00036	1.88% Oxygen high, 7.5% Oxygen low	5.0873	5.1591	5.8919	6.1417	5.9471	4.9062	4.5184	4.5912	3.6696	4.4966	4.0367	3.3457	4.0711	3.7806	2.598	2.8383	3.8772	2.9215	1	1	1	1	1	1	1	1	1	1	1	1	1	1	1	1	1	1
89	149	Putative lipoprotein	Q0P9M6	Cj1026c	Cj1026c	19 kDa	0.00038	1.88% Oxygen high, 7.5% Oxygen low	2.561	2.3682	2.535	2.4655	2.3755	2.3731	1.9625	2.3644	1.4859	1.7592	1.9617	1.6	1.7731	1.9393	1.4407	1.428	1.7008	1.6082	1	1	1	1	1	1	1	1	1	1	1	1	1	1	1	1	1	1
90	148	GalNAc transferase	Q0P9C9	pglA Cj1125c	Cj1125c	43 kDa	0.00038	1.88% Oxygen high, 7.5% Oxygen low	1.77	1.7489	1.8746	0.72123	1.4725	0.48031	0.48449	0.69632	0.92815	0.14234	0.27583	0.22149	0.16039	0.31605	0.42532	0.12577	0.15876	0.39701	1	1	1	1	1	1	1	1	1	1	1	1	1	1	1	1	1	1
91	150	Possible phosphate permease	Q0P962	Cj1194	Cj1194	55 kDa	0.0004	1.88% Oxygen high, 7.5% Oxygen low	0.48285	0.78782	0.66565	0.16892	0.33837	0.44743	0	0.30746	0.32711	0	0	0	0.19825	0	0	0	0	0	1	1	1	1	1	1	0	1	1	0	0	0	1	0	0	0	0	0
92	154	Elongation factor 4 (EF-4) (EC 3.6.5.n1) (Ribosomal back-translocase LepA)	Q9PNR1	lepA Cj1030c	Cj1030c	67 kDa	0.00044	1.88% Oxygen high, 7.5% Oxygen low	1.1749	1.0613	1.3391	1.2026	1.5078	0.85454	0.89205	0.92323	0.72017	0.53125	0.36874	0.30303	0.94548	0.69479	0.52302	0.64883	0.81964	0.53201	1	1	1	1	1	1	1	1	1	1	1	1	1	1	1	1	1	1
93	157	Threonine dehydratase biosynthetic (EC 4.3.1.19)	Q0PA62	ilvA Cj0828c	Cj0828c	44 kDa	0.00047	1.88% Oxygen high, 7.5% Oxygen low	2.2846	2.1195	1.8092	1.7524	1.987	2.2572	1.2004	1.9946	1.641	1.6881	1.4424	1.163	1.059	1.1012	0.64383	1.3536	1.4248	1.2533	1	1	1	1	1	1	1	1	1	1	1	1	1	1	1	1	1	1
94	158	Leucine--tRNA ligase (EC 6.1.1.4) (Leucyl-tRNA synthetase) (LeuRS)	Q9PNK3	leuS Cj1091	Cj1091	93 kDa	0.00048	1.88% Oxygen high, 7.5% Oxygen low	3.7222	3.2485	3.1064	2.3149	2.3219	2.3249	1.977	2.194	1.8982	1.7778	1.2227	1.371	1.8438	1.7363	1.5898	1.5314	1.8549	1.3509	1	1	1	1	1	1	1	1	1	1	1	1	1	1	1	1	1	1
95	160	Putative uncharacterized protein	Q0PC19	Cj0118	Cj0118	28 kDa	0.00051	1.88% Oxygen high, 7.5% Oxygen low	2.4306	2.8824	1.4712	1.1302	1.0672	1.4811	0.89356	1.8447	0.6617	0.57704	0.67574	0.36453	0.67063	0.48435	0.1528	0.35034	0.53841	0.21376	1	1	1	1	1	1	1	1	1	1	1	1	1	1	1	1	1	1
96	162	Ketol-acid reductoisomerase (EC 1.1.1.86) (Acetohydroxy-acid isomeroreductase) (Alpha-keto-beta-hydroxylacyl reductoisomerase)	Q9PHN5	ilvC Cj0632	Cj0632	37 kDa	0.00051	1.88% Oxygen high, 7.5% Oxygen low	39.28	36.034	41.367	26.942	27.33	26.697	30.994	36.503	34.091	21.639	21.978	21.441	29.722	27.396	24.081	24.188	25.789	18.605	1	1	1	1	1	1	1	1	1	1	1	1	1	1	1	1	1	1
97	161	Putative oxidoreductase	Q0PA83	Cj0807	Cj0807	28 kDa	0.00051	1.88% Oxygen high, 7.5% Oxygen low	9.0416	8.1524	6.5768	7.6883	7.4219	6.3429	5.5418	5.9572	4.3528	4.4712	4.0681	3.1504	6.1964	5.2648	3.7793	3.1808	4.6318	2.9529	1	1	1	1	1	1	1	1	1	1	1	1	1	1	1	1	1	1
98	163	Putative peptidase M23 family protein	Q0PC06	Cj0131	Cj0131	52 kDa	0.00052	1.88% Oxygen high, 7.5% Oxygen low	4.1765	3.2531	3.5242	2.2244	2.4428	1.971	1.855	2.0743	1.3947	1.2155	1.2725	1.0977	1.4265	1.7027	0.4397	0.91661	1.3418	0.69277	1	1	1	1	1	1	1	1	1	1	1	1	1	1	1	1	1	1
99	165	Chorismate mutase/prephenate dehydratase (EC 4.2.1.51) (EC 5.4.99.5)	Q0PBJ3	pheA Cj0316	Cj0316	40 kDa	0.00054	1.88% Oxygen high, 7.5% Oxygen low	1.1817	1.5465	1.6766	1.0207	0.46403	0.97084	0.62025	1.084	0.72917	0.64026	0.53921	0.50431	0.53858	0.44645	0.32867	0.25489	0.17666	0.28557	1	1	1	1	1	1	1	1	1	1	1	1	1	1	1	1	1	1
100	167	Capsular polysaccharide heptosyltransferase	Q0P8I3	hddC Cj1431c	Cj1431c	70 kDa	0.00059	1.88% Oxygen high, 7.5% Oxygen low	5.277	5.3889	4.6637	4.2277	3.6917	3.8883	3.3635	3.2965	2.5771	1.3936	1.4261	0.81371	2.956	3.7896	1.5309	2.395	2.7951	2.2459	1	1	1	1	1	1	1	1	1	1	1	1	1	1	1	1	1	1
101	168	Putative uncharacterized protein	Q0P907	Cj1249	Cj1249	57 kDa	0.0006	1.88% Oxygen high, 7.5% Oxygen low	3.8063	3.4484	3.7127	1.9031	2.4078	1.9711	1.4769	1.9584	0.93234	0.6244	0.66257	0.39497	1.1891	1.291	0.62675	0.76684	1.4544	0.687	1	1	1	1	1	1	1	1	1	1	1	1	1	1	1	1	1	1
102	169	Putative sulfatase family protein	Q0PBP9	Cj0256	Cj0256	59 kDa	0.00068	1.88% Oxygen high, 7.5% Oxygen low	0.37014	0.15878	0	0.1716	0	0.14964	0.21754	0.1427	0.20988	0	0	0	0	0	0	0	0	0	1	1	1	0	0	1	1	1	1	0	0	0	0	0	0	0	0	0
103	170	Putative lipoprotein	Q0PB16	Cj0497	Cj0497	50 kDa	0.00068	1.88% Oxygen high, 7.5% Oxygen low	2.264	1.7116	2.4243	2.063	2.0162	1.9649	1.622	1.5957	1.1828	1.4513	1.2498	0.88683	1.4919	1.42	0.51755	0.97063	1.4225	1.092	1	1	1	1	1	1	1	1	1	1	1	1	1	1	1	1	1	1
104	172	Putative glycosyltransferase	Q0P9B8	Cj1136	Cj1136	46 kDa	0.00074	1.88% Oxygen high, 7.5% Oxygen low	2.1847	1.6072	2.0353	0.89495	0.86293	1.0585	0.37957	0.9556	0.54001	0.13289	0.2575	0.10165	0.30659	0.44695	0.2892	0.41533	0.37521	0.11936	1	1	1	1	1	1	1	1	1	1	1	1	1	1	1	1	1	1
105	176	Gamma-glutamyl phosphate reductase (GPR) (EC 1.2.1.41) (Glutamate-5-semialdehyde dehydrogenase) (Glutamyl-gamma-semialdehyde dehydrogenase) (GSA dehydrogenase)	P53000	proA Cj0558c	Cj0558c	46 kDa	0.00076	1.88% Oxygen high, 7.5% Oxygen low	2.0247	2.3416	2.3609	1.5394	1.5009	1.2761	1.3382	1.5017	1.4653	1.3016	1.4579	1.1099	1.0276	0.87769	0.6198	0.91285	0.77904	1.1068	1	1	1	1	1	1	1	1	1	1	1	1	1	1	1	1	1	1
106	174	50S ribosomal protein L9	Q9PHK8	rplI Cj0664c	Cj0664c	16 kDa	0.00076	1.88% Oxygen high, 7.5% Oxygen low	4.6145	5.9597	5.7824	4.4096	4.2604	3.8813	3.0891	3.8443	3.78	2.7446	2.6644	3.2378	3.7014	3.4306	2.2117	3.1223	2.6766	2.8078	1	1	1	1	1	1	1	1	1	1	1	1	1	1	1	1	1	1
107	178	Dihydroorotate dehydrogenase (EC 1.3.3.1)	Q0PA86	pyrD Cj0804	Cj0804	39 kDa	0.00082	1.88% Oxygen high, 7.5% Oxygen low	11.35	10.437	10.829	6.7084	6.1381	7.4317	6.6525	7.7803	6.7474	5.4234	5.4087	5.5266	6.9855	4.7903	3.9476	4.5376	5.4039	4.6912	1	1	1	1	1	1	1	1	1	1	1	1	1	1	1	1	1	1
108	177	50S ribosomal protein L3	Q9PLX1	rplC Cj1707c	Cj1707c	21 kDa	0.00082	1.88% Oxygen high, 7.5% Oxygen low	25.074	29.812	32.32	33.243	28.857	27.532	25.45	29.017	22.498	20.432	18.87	19.145	26.665	25.148	21.524	17.585	25.233	20.855	1	1	1	1	1	1	1	1	1	1	1	1	1	1	1	1	1	1
109	179	Apolipoprotein N-acyltransferase (ALP N-acyltransferase) (EC 2.3.1.-)	Q9PNJ9	lnt Cj1095	Cj1095	52 kDa	0.00086	1.88% Oxygen high, 7.5% Oxygen low	0.33212	0.45369	0.37847	0.57072	0.19871	0.15308	0	0.31061	0	0	0	0	0	0	0	0	0	0	1	1	1	1	1	1	0	1	0	0	0	0	0	0	0	0	0	0
110	180	Putative fibronectin domain-containing lipoprotein	Q0P8X7	Cj1279c	Cj1279c	46 kDa	0.00092	1.88% Oxygen high, 7.5% Oxygen low	15.331	14.108	14.837	9.1509	9.1573	8.1488	7.6945	8.4573	8.25	7.3522	6.9573	7.1071	5.7488	5.8443	6.3315	4.5882	5.2539	5.5252	1	1	1	1	1	1	1	1	1	1	1	1	1	1	1	1	1	1
111	182	Putative peptidase M23 family protein	Q0P941	Cj1215	Cj1215	44 kDa	0.00094	1.88% Oxygen high, 7.5% Oxygen low	5.0609	5.5813	5.063	3.4695	3.5647	3.3607	2.1345	3.6925	2.5685	2.6307	1.5531	1.9728	2.9179	2.0972	0.98602	2.1252	2.4835	1.8435	1	1	1	1	1	1	1	1	1	1	1	1	1	1	1	1	1	1
112	183	Putative phosphatidylserine decarboxylase-related protein (EC 4.1.1.65)	Q0P9D9	Cj1115c	Cj1115c	23 kDa	0.00096	1.88% Oxygen high, 7.5% Oxygen low	2.2407	1.4264	2.0027	0.46548	0.47087	1.2369	0.87907	0	1.3287	0	0	0	0.32372	0.51259	0	0	0	0	1	1	1	1	1	1	1	0	1	0	0	0	1	1	0	0	0	0
113	185	Transcriptional regulator CmeR	Q0PBE2	cmeR Cj0368c	Cj0368c	24 kDa	0.0011	1.88% Oxygen high, 7.5% Oxygen low	3.5792	2.8353	3.0738	2.9624	2.0135	1.6837	2.0446	2.4633	1.6328	1.4692	1.4183	1.4553	1.712	2.0204	0.91627	1.3427	1.6152	1.5002	1	1	1	1	1	1	1	1	1	1	1	1	1	1	1	1	1	1
114	189	Putative transmembrane protein	Q0PBA6	Cj0404	Cj0404	31 kDa	0.0011	1.88% Oxygen high, 7.5% Oxygen low	6.3666	6.3435	6.8771	4.2931	4.1616	4.1214	3.5901	3.8171	3.3907	2.6602	2.9574	2.4101	3.1202	3.4229	2.4524	2.7909	3.355	3.143	1	1	1	1	1	1	1	1	1	1	1	1	1	1	1	1	1	1
115	187	DNA-binding protein HU (HCj)	Q46121	hup hupB Cj0913c	Cj0913c	10 kDa	0.0011	1.88% Oxygen high, 7.5% Oxygen low	66.601	70.773	76.727	54.336	71.819	61.716	51.037	61.489	40.715	45.75	44.797	36.326	53.475	50.433	41.297	37.137	50.604	41.822	1	1	1	1	1	1	1	1	1	1	1	1	1	1	1	1	1	1
116	188	UDP-galactopyranose mutase (EC 5.4.99.9)	Q0P8H5	glf Cj1439c	Cj1439c	43 kDa	0.0011	1.88% Oxygen high, 7.5% Oxygen low	4.2693	3.5229	4.4528	2.5914	3.0121	2.4961	1.4428	2.6181	1.7771	0.92174	0.95119	1.0514	1.9908	2.2459	1.2902	1.5939	1.2264	1.5623	1	1	1	1	1	1	1	1	1	1	1	1	1	1	1	1	1	1
117	186	DNA topoisomerase 1 (EC 5.99.1.2) (DNA topoisomerase I) (Omega-protein) (Relaxing enzyme) (Swivelase) (Untwisting enzyme)	Q9PLZ2	topA Cj1686c	Cj1686c	79 kDa	0.0011	1.88% Oxygen high, 7.5% Oxygen low	5.1764	4.7586	4.4076	2.5507	2.9291	2.4594	1.7591	1.9775	2.0438	1.8243	1.1616	1.1167	1.3291	1.6738	0.81187	1.281	1.7132	1.0051	1	1	1	1	1	1	1	1	1	1	1	1	1	1	1	1	1	1
118	191	Putative periplasmic protein	Q0P8M9	Cj1380	Cj1380	27 kDa	0.0012	1.88% Oxygen high, 7.5% Oxygen low	9.9487	11.177	10.247	7.9228	7.0914	6.1742	5.8127	6.1334	4.7882	4.9229	5.0225	4.3576	5.343	5.6622	3.2396	3.6862	5.1164	3.4344	1	1	1	1	1	1	1	1	1	1	1	1	1	1	1	1	1	1
119	190	Putative metallo-beta-lactamase family protein	Q0P7S1	Cj1710c	Cj1710c	76 kDa	0.0012	1.88% Oxygen high, 7.5% Oxygen low	1.9925	2.1136	1.9109	1.1871	1.1536	1.3373	0.99159	0.868	0.86696	0.59338	0.40793	0.47248	0.80319	0.81358	0.66844	0.64169	0.97592	0.8072	1	1	1	1	1	1	1	1	1	1	1	1	1	1	1	1	1	1
120	195	Excinuclease ABC subunit A	Q0PBG7	uvrA Cj0342c	Cj0342c	106 kDa	0.0014	1.88% Oxygen high, 7.5% Oxygen low	3.7002	2.9823	3.2441	1.8044	2.7338	2.0628	1.5715	1.9306	1.6713	1.361	1.2033	0.85348	1.4443	1.4059	0.96495	1.306	2.0327	1.3939	1	1	1	1	1	1	1	1	1	1	1	1	1	1	1	1	1	1
121	196	Putative transmembrane protein	Q0PBN7	Cj0268c	Cj0268c	40 kDa	0.0015	1.88% Oxygen high, 7.5% Oxygen low	9.6551	9.1441	9.5579	5.0088	6.9868	5.5166	3.7961	4.1642	3.5425	3.1251	3.178	2.9726	3.2755	3.0892	3.3252	3.0342	2.7976	3.4224	1	1	1	1	1	1	1	1	1	1	1	1	1	1	1	1	1	1
122	200	Glycerol-3-phosphate acyltransferase (Acyl-PO4 G3P acyltransferase) (Acyl-phosphate--glycerol-3-phosphate acyltransferase) (G3P acyltransferase) (GPAT) (EC 2.3.1.n3) (Lysophosphatidic acid synthase) (LPA synthase)	Q9PIE4	plsY Cj0357c	Cj0357c	22 kDa	0.0015	1.88% Oxygen high, 7.5% Oxygen low	0.40339	0.47512	0.45768	0.96685	1.3711	1.1782	0.67889	0	0	0	0	0	0	0	0	0	0	0	1	1	1	1	1	1	1	0	0	0	0	0	0	0	0	0	0	0
123	199	Putative oxygen-independent coproporphyrinogen III oxidase (EC 1.3.99.22)	Q0PBE7	hemN Cj0363c	Cj0363c	52 kDa	0.0015	1.88% Oxygen high, 7.5% Oxygen low	0.90569	0.75443	0.92075	0.48298	0.55678	0.47845	0.25014	0.312	0.12872	0.30435	0.22526	0.18966	0.28358	0.20889	0	0	0	0	1	1	1	1	1	1	1	1	1	1	1	1	1	1	0	0	0	0
124	197	UDP-N-acetylmuramoyl-tripeptide D-alanyl-D-alanine ligase (EC 6.3.2.10)	Q0PA95	murF Cj0795c	Cj0795c	55 kDa	0.0015	1.88% Oxygen high, 7.5% Oxygen low	0.33035	0.42179	0.65666	0.18304	0.33472	0.39322	0	0.13862	0	0	0	0	0	0	0	0	0	0	1	1	1	1	1	1	0	1	0	0	0	0	0	0	0	0	0	0
125	198	Putative oxidoreductase ferredoxin-type electron transport protein	Q0P9R1	Cj0991c	Cj0991c	48 kDa	0.0015	1.88% Oxygen high, 7.5% Oxygen low	0.86716	1.1484	1.1176	0.85492	0.71902	0.90092	0.27073	0.43566	0.44333	0.25366	0.13052	0.096241	0.60885	0.51478	0	0.20043	0.45546	0.2353	1	1	1	1	1	1	1	1	1	1	1	1	1	1	0	1	1	1
126	201	GTPase Der (GTP-binding protein EngA)	Q9PIB6	der engA Cj0386	Cj0386	53 kDa	0.0016	1.88% Oxygen high, 7.5% Oxygen low	2.3419	3.0402	2.12	1.315	1.6147	1.1121	1.1663	1.2846	0.94572	0.41184	0.59807	0.58661	0.86991	0.97382	0.44883	0.97447	1.0598	0.62	1	1	1	1	1	1	1	1	1	1	1	1	1	1	1	1	1	1
127	202	Putative phospho-2-dehydro-3-deoxyheptonate aldolase (EC 2.5.1.54)	Q0PAG3	Cj0716	Cj0716	50 kDa	0.0017	1.88% Oxygen high, 7.5% Oxygen low	4.0519	3.7616	4.0697	2.7975	2.718	3.1604	2.5731	2.4449	2.7919	2.4339	2.9396	3.1172	1.3884	1.7919	1.0334	1.7984	1.2209	1.4017	1	1	1	1	1	1	1	1	1	1	1	1	1	1	1	1	1	1
128	203	Putative Ni/Fe-hydrogenase small subunit	Q0P8L5	hydA2 Cj1399c	Cj1399c	56 kDa	0.0017	1.88% Oxygen high, 7.5% Oxygen low	1.5123	1.3841	1.6109	0.91379	1.7195	1.5885	1.3897	1.3882	1.4576	1.0355	1.3076	0.93885	1.0455	1.5118	0.49295	0.6218	0.69832	0.46121	1	1	1	1	1	1	1	1	1	1	1	1	1	1	1	1	1	1
129	204	Putative sugar transferase	Q0P8I2	Cj1432c	Cj1432c	122 kDa	0.0018	1.88% Oxygen high, 7.5% Oxygen low	2.8155	1.9819	2.5149	1.5312	1.4689	1.5582	1.0152	1.2002	0.90663	0.46751	0.37648	0.28417	1.2729	1.1921	0.74525	0.76669	0.90996	0.72115	1	1	1	1	1	1	1	1	1	1	1	1	1	1	1	1	1	1
130	209	Probable cytosol aminopeptidase (EC 3.4.11.1) (Leucine aminopeptidase) (LAP) (EC 3.4.11.10) (Leucyl aminopeptidase)	Q9PP04	pepA Cj0929	Cj0929	54 kDa	0.0022	1.88% Oxygen high, 7.5% Oxygen low	6.5272	6.0376	6.7522	3.5709	4.584	3.8134	3.2717	3.2377	2.7847	2.4104	3.6776	1.9014	3.0798	2.9906	1.507	1.8068	2.5605	2.1953	1	1	1	1	1	1	1	1	1	1	1	1	1	1	1	1	1	1
131	208	Putative pyruvate carboxylase B subunit (EC 6.4.1.1)	Q0P9W6	pycB Cj0933c	Cj0933c	66 kDa	0.0022	1.88% Oxygen high, 7.5% Oxygen low	9.7646	12.976	12.854	9.6781	8.9386	9.5071	7.6582	10.078	7.7502	7.8582	6.5552	7.5325	8.0445	7.7732	7.3688	7.3828	7.7714	7.5387	1	1	1	1	1	1	1	1	1	1	1	1	1	1	1	1	1	1
132	211	Serine--tRNA ligase (EC 6.1.1.11) (Seryl-tRNA synthetase) (SerRS) (Seryl-tRNA(Ser/Sec) synthetase)	Q9PIB3	serS Cj0389	Cj0389	47 kDa	0.0023	1.88% Oxygen high, 7.5% Oxygen low	6.5812	7.5417	7.5579	9.0028	6.7878	8.0152	10.003	6.3563	7.1184	6.5843	7.0603	6.873	5.4571	6.5681	3.8335	4.9886	4.8071	5.0874	1	1	1	1	1	1	1	1	1	1	1	1	1	1	1	1	1	1
133	210	Putative periplasmic oxidoreductase	Q0P8A3	Cj1516	Cj1516	59 kDa	0.0023	1.88% Oxygen high, 7.5% Oxygen low	2.0563	2.2692	2.4801	1.3567	1.6308	1.215	1.3058	0.96661	1.0882	0.71802	0.88014	0.98807	1.1329	1.1424	0.46443	0.68313	1.0825	0.82873	1	1	1	1	1	1	1	1	1	1	1	1	1	1	1	1	1	1
134	213	Magnesium transport protein CorA	Q9PPI1	corA Cj0726c	Cj0726c	38 kDa	0.0024	1.88% Oxygen high, 7.5% Oxygen low	2.0383	1.6497	1.7988	0.42175	1.0465	0.65988	0.16547	0.70992	0.67068	0.16292	0.31266	0.12264	0.49816	0	0	0.20187	0.36637	0.14401	1	1	1	1	1	1	1	1	1	1	1	1	1	0	0	1	1	1
135	212	Methionine import ATP-binding protein MetN (EC 3.6.3.-)	Q0PAB6	metN Cj0774c	Cj0774c	38 kDa	0.0024	1.88% Oxygen high, 7.5% Oxygen low	6.5606	4.9463	5.0822	4.4088	4.2888	3.3264	3.0568	4.0686	2.8212	2.5713	2.9604	2.0416	3.3644	2.9939	3.0791	2.3269	3.037	2.7909	1	1	1	1	1	1	1	1	1	1	1	1	1	1	1	1	1	1
136	217	Integral membrane component of efflux system (Multidrug efflux system CmeDEF)	Q0P9L9	cmeF Cj1033	Cj1033	112 kDa	0.0025	1.88% Oxygen high, 7.5% Oxygen low	0.97963	1.0852	1.231	0.58635	0.38411	0.48511	0.3117	0.36312	0.23827	0.24452	0.18218	0.15149	0.18503	0.30014	0.092597	0.10982	0.17782	0.17224	1	1	1	1	1	1	1	1	1	1	1	1	1	1	1	1	1	1
137	220	ATP synthase epsilon chain (ATP synthase F1 sector epsilon subunit) (F-ATPase epsilon subunit)	Q9PJ18	atpC Cj0108	Cj0108	14 kDa	0.0026	1.88% Oxygen high, 7.5% Oxygen low	13.557	17.834	20.467	4.8333	4.0655	7.5555	6.9509	15.288	10.065	3.6357	3.9819	2.7491	5.7934	5.0755	2.4743	4.0184	5.5233	3.1386	1	1	1	1	1	1	1	1	1	1	1	1	1	1	1	1	1	1
138	222	4-hydroxy-tetrahydrodipicolinate reductase (HTPA reductase) (EC 1.17.1.-)	Q9PIT2	dapB Cj0197c	Cj0197c	27 kDa	0.0026	1.88% Oxygen high, 7.5% Oxygen low	1.9016	1.8218	1.925	1.3988	1.8256	1.3651	0.66464	1.3446	0.57943	0.62516	1.1204	0.80401	1.0543	0.39858	0.16386	0.93225	0.82952	0.44105	1	1	1	1	1	1	1	1	1	1	1	1	1	1	1	1	1	1
139	221	Ribosomal RNA small subunit methyltransferase H (EC 2.1.1.199) (16S rRNA m(4)C1402 methyltransferase) (rRNA (cytosine-N(4)-)-methyltransferase RsmH)	Q9PPL4	rsmH mraW Cj0693c	Cj0693c	36 kDa	0.0026	1.88% Oxygen high, 7.5% Oxygen low	1.1872	1.1006	1.1886	0.57519	0.81565	0.47565	0	0.82176	0.34745	0.27161	0	0.26499	0.39291	0.37812	0.2375	0.13696	0.18993	0	1	1	1	1	1	1	0	1	1	1	0	1	1	1	1	1	1	0
140	224	Putative ATP/GTP binding protein	Q0PB98	Cj0412	Cj0412	71 kDa	0.0027	1.88% Oxygen high, 7.5% Oxygen low	0.70351	0.6747	0.6537	0.14037	0.17892	0.16832	0.086221	0.18096	0.2167	0	0	0	0.10518	0.095491	0	0	0	0	1	1	1	1	1	1	1	1	1	0	0	0	1	1	0	0	0	0
141	225	Lipid export ABC transport protein	Q0PA87	msbA Cj0803	Cj0803	65 kDa	0.0027	1.88% Oxygen high, 7.5% Oxygen low	0.69586	0.51169	0.50151	0.45421	0.15708	0.20825	0	0	0.13127	0	0	0	0	0	0	0	0	0	1	1	1	1	1	1	0	0	1	0	0	0	0	0	0	0	0	0
142	223	tRNA (guanine-N(7)-)-methyltransferase (EC 2.1.1.33) (tRNA (guanine(46)-N(7))-methyltransferase) (tRNA(m7G46)-methyltransferase)	Q9PN20	trmB Cj1278c	Cj1278c	46 kDa	0.0027	1.88% Oxygen high, 7.5% Oxygen low	2.0179	2.2875	2.3135	1.2635	1.3353	1.0444	0.76942	0.54724	0.68615	0.26912	0.27385	0.275	0.91706	0.77615	0.44697	0.5664	0.52782	0.51229	1	1	1	1	1	1	1	1	1	1	1	1	1	1	1	1	1	1
143	227	Phosphoglucosamine mutase (EC 5.4.2.10)	Q9PIE2	glmM Cj0360	Cj0360	49 kDa	0.0029	1.88% Oxygen high, 7.5% Oxygen low	6.7851	7.2088	7.8351	5.4621	5.8932	4.5218	4.2175	4.9016	4.0089	4.3703	4.1088	3.3418	4.5768	4.9821	3.2085	2.7169	3.7083	3.328	1	1	1	1	1	1	1	1	1	1	1	1	1	1	1	1	1	1
144	228	30S ribosomal protein S21	Q9PID2	rpsU Cj0370	Cj0370	9 kDa	0.0029	1.88% Oxygen high, 7.5% Oxygen low	14.493	14.129	17.614	14.759	12.241	12.354	8.8921	12.438	5.3055	7.7974	5.7184	5.3342	9.1141	6.6589	8.8583	7.5553	11.684	6.2192	1	1	1	1	1	1	1	1	1	1	1	1	1	1	1	1	1	1
145	229	GalNAc transferase/polymerase	Q0P9C5	pglH Cj1129c	Cj1129c	41 kDa	0.0029	1.88% Oxygen high, 7.5% Oxygen low	1.2983	0.96969	1.0334	0	0.20656	0.41341	0.18529	0.7241	0.36186	0.15318	0	0	0	0	0.10358	0	0.16508	0	1	1	0	1	1	1	1	1	1	1	0	0	0	0	1	0	1	0
146	230	Putative ATP/GTP binding protein	Q0PB99	Cj0411	Cj0411	85 kDa	0.003	1.88% Oxygen high, 7.5% Oxygen low	0.59019	0.74656	0.61224	0.34534	0.32901	0.39208	0.13405	0.19805	0	0.1425	0.13656	0	0.16707	0.074193	0.05474	0.061875	0.078103	0	1	1	1	1	1	1	1	1	0	1	1	0	1	1	1	1	1	0
147	235	ATP synthase subunit b (ATP synthase F(0) sector subunit b) (ATPase subunit I) (F-type ATPase subunit b)	Q0PC34	atpF Cj0103	Cj0103	20 kDa	0.0034	1.88% Oxygen high, 7.5% Oxygen low	13.135	14.995	15.125	9.5161	3.7138	7.3023	10.066	7.8502	7.7941	4.8733	6.6513	5.8968	4.5601	3.941	5.6405	6.4043	4.2978	6.3835	1	1	1	1	1	1	1	1	1	1	1	1	1	1	1	1	1	1
148	238	Lon protease (EC 3.4.21.53) (ATP-dependent protease La)	O69300	lon Cj1073c	Cj1073c	90 kDa	0.0035	1.88% Oxygen high, 7.5% Oxygen low	5.2874	5.3367	5.4424	3.8495	3.0757	3.8812	2.8593	2.7313	2.7096	3.0297	2.8972	2.7429	2.8051	2.4541	2.1499	2.0361	2.2411	2.2893	1	1	1	1	1	1	1	1	1	1	1	1	1	1	1	1	1	1
149	242	ATP-dependent Clp protease ATP-binding subunit	Q0P9E6	clpA Cj1108	Cj1108	80 kDa	0.0036	1.88% Oxygen high, 7.5% Oxygen low	2.3422	1.887	1.9636	0.90504	1.4529	1.1732	0.98029	1.0438	0.81035	0.93149	0.53721	0.65693	0.96649	0.96861	0.83223	0.42507	0.76324	0.46691	1	1	1	1	1	1	1	1	1	1	1	1	1	1	1	1	1	1
150	240	tRNA uridine 5-carboxymethylaminomethyl modification enzyme MnmG (Glucose-inhibited division protein A)	Q9PNA7	mnmG gidA Cj1188c	Cj1188c	69 kDa	0.0036	1.88% Oxygen high, 7.5% Oxygen low	1.8537	1.5153	1.4499	2.1724	2.185	1.8825	1.4392	1.2596	1.3449	1.2144	1.1891	1.2176	1.568	1.3467	0.7011	1.0991	1.1531	1.2946	1	1	1	1	1	1	1	1	1	1	1	1	1	1	1	1	1	1
151	241	Putative uncharacterized protein	Q0P8I5	Cj1429c	Cj1429c	36 kDa	0.0036	1.88% Oxygen high, 7.5% Oxygen low	7.8012	6.9084	4.9964	3.0896	4.3549	4.2275	3.3106	3.7444	3.8219	2.6883	2.5626	2.9011	3.8623	3.0766	1.6724	2.7202	2.9261	2.0241	1	1	1	1	1	1	1	1	1	1	1	1	1	1	1	1	1	1
152	244	Putative outer membrane efflux protein	Q0PAQ9	Cj0608	Cj0608	52 kDa	0.0038	1.88% Oxygen high, 7.5% Oxygen low	0.70021	0.36205	0.68887	0.27643	0.44565	0.3211	0	0	0	0	0	0	0	0	0	0	0	0	1	1	1	1	1	1	0	0	0	0	0	0	0	0	0	0	0	0
153	245	Putative CRISPR-associated protein	Q0P897	Cj1523c	Cj1523c	115 kDa	0.0039	1.88% Oxygen high, 7.5% Oxygen low	1.4797	1.3081	1.8259	0.3429	0.68895	0.54426	0.35358	0.39352	0.37585	0.1033	0.070184	0	0.51328	0.35717	0	0	0.17188	0.047079	1	1	1	1	1	1	1	1	1	1	1	0	1	1	0	0	1	1
154	247	Glutamate-1-semialdehyde 2,1-aminomutase (GSA) (EC 5.4.3.8) (Glutamate-1-semialdehyde aminotransferase) (GSA-AT)	Q9PP70	hemL Cj0853	Cj0853	46 kDa	0.004	1.88% Oxygen high, 7.5% Oxygen low	6.4548	6.0917	7.2013	4.1669	3.8459	3.4788	1.9842	3.978	3.3814	2.8246	2.4088	2.5986	3.1648	3.114	1.5018	2.5178	2.7125	1.7259	1	1	1	1	1	1	1	1	1	1	1	1	1	1	1	1	1	1
155	248	GDP-L-fucose synthetase (EC 1.1.1.271)	Q0P8I6	fcl Cj1428c	Cj1428c	39 kDa	0.0041	1.88% Oxygen high, 7.5% Oxygen low	5.8638	4.6934	3.8703	3.5325	3.6071	3.6875	2.6256	3.322	2.5751	2.4604	2.3877	1.8296	3.7241	2.8602	1.9692	2.2248	2.5805	2.006	1	1	1	1	1	1	1	1	1	1	1	1	1	1	1	1	1	1
156	249	Fumarate reductase cytochrome B subunit	Q0PBA2	frdC Cj0408	Cj0408	30 kDa	0.0042	1.88% Oxygen high, 7.5% Oxygen low	0.29261	0.30929	0	1.024	0.35653	0.58201	0.83196	0	0.75913	0	0	0	0	0	0	0.35046	0	0	1	1	1	0	1	1	1	0	1	0	0	0	0	0	0	1	0	0
157	251	Putative periplasmic protein	Q0PC44	Cj0093	Cj0093	43 kDa	0.0043	1.88% Oxygen high, 7.5% Oxygen low	5.3332	5.8973	5.7094	3.4974	4.6834	4.3114	2.5249	3.6083	2.5164	3.3878	2.7564	2.3838	3.1134	2.6684	1.8918	1.7552	3.7205	1.7768	1	1	1	1	1	1	1	1	1	1	1	1	1	1	1	1	1	1
158	250	Putative transferase	Q0P8J6	Cj1418c	Cj1418c	90 kDa	0.0043	1.88% Oxygen high, 7.5% Oxygen low	3.8018	3.4044	3.5088	2.5184	2.5601	1.8186	1.7222	2.142	1.5796	1.7025	1.2227	1.0271	1.9777	2.3104	0.8939	1.21	1.9325	1.0643	1	1	1	1	1	1	1	1	1	1	1	1	1	1	1	1	1	1
159	252	Putative two-component sensor	Q0P8C5	Cj1492c	Cj1492c	47 kDa	0.0044	1.88% Oxygen high, 7.5% Oxygen low	1.1112	1.1817	1.1454	0.52912	0.43869	0.82626	0.43993	0.71836	0.38892	0.46701	0.38614	0.112	0.14564	0.51048	0.090452	0.43402	0.59747	0.30056	1	1	1	1	1	1	1	1	1	1	1	1	1	1	1	1	1	1
160	254	Probable chromosome-partitioning protein ParB	Q9PJ25	parB Cj0101	Cj0101	32 kDa	0.0045	1.88% Oxygen high, 7.5% Oxygen low	9.7916	8.2245	9.4219	5.2595	6.0777	4.4466	3.419	4.1136	3.107	3.2763	4.9726	2.2807	4.0424	2.9701	1.7919	1.9071	3.2092	1.7145	1	1	1	1	1	1	1	1	1	1	1	1	1	1	1	1	1	1
161	253	Transcription termination factor	Q0PB53	nusA Cj0460	Cj0460	41 kDa	0.0045	1.88% Oxygen high, 7.5% Oxygen low	4.666	4.264	4.9062	4.9325	5.2432	4.9604	4.4686	4.1103	4.872	5.1835	4.6774	3.775	3.2511	3.5488	2.3958	3.8667	3.5444	3.3679	1	1	1	1	1	1	1	1	1	1	1	1	1	1	1	1	1	1
162	255	Histidine biosynthesis bifunctional protein HisB [Includes: Histidinol-phosphatase (EC 3.1.3.15);Imidazoleglycerol-phosphate dehydratase (IGPD) (EC 4.2.1.19)]	Q9PM76	hisB Cj1599	Cj1599	40 kDa	0.0045	1.88% Oxygen high, 7.5% Oxygen low	3.9619	3.1733	3.4713	2.0025	1.9278	1.9577	0.82255	1.3745	1.4162	1.4738	0.71671	0.7395	1.3137	1.4741	0.55823	1.0148	0.91852	0.85063	1	1	1	1	1	1	1	1	1	1	1	1	1	1	1	1	1	1
163	257	ATP synthase gamma chain (ATP synthase F1 sector gamma subunit) (F-ATPase gamma subunit)	Q9PJ20	atpG Cj0106	Cj0106	34 kDa	0.0046	1.88% Oxygen high, 7.5% Oxygen low	11.261	10.493	7.8173	6.9571	8.405	4.8512	5.018	5.6937	5.0621	3.8494	4.5635	3.8992	6.9155	5.442	2.2019	3.4189	4.9066	2.6263	1	1	1	1	1	1	1	1	1	1	1	1	1	1	1	1	1	1
164	256	Putative integral membrane protein	Q0P8Q3	Cj1356c	Cj1356c	21 kDa	0.0046	1.88% Oxygen high, 7.5% Oxygen low	0.44212	0.52074	0.5244	0	0.97654	0	0.3238	0.39922	0	0	0	0	0	0	0	0	0	0	1	1	0	1	1	0	1	1	0	0	0	0	0	0	0	0	0	0
165	259	DNA-directed RNA polymerase subunit beta (RNAP subunit beta) (EC 2.7.7.6) (RNA polymerase subunit beta) (Transcriptase subunit beta)	Q46124	rpoB Cj0478	Cj0478	156 kDa	0.0047	1.88% Oxygen high, 7.5% Oxygen low	24.554	22.725	23.655	20.308	20.807	19.315	13.204	15.664	13.719	14.949	10.178	10.238	15.831	16.857	14.754	12.713	16.123	14.244	1	1	1	1	1	1	1	1	1	1	1	1	1	1	1	1	1	1
166	260	Cbb3-type cytochrome c oxidase subunit	Q0P8D0	ccoP Cj1487c	Cj1487c	31 kDa	0.0048	1.88% Oxygen high, 7.5% Oxygen low	9.0338	6.2662	7.1236	6.8862	4.6377	3.7833	3.9787	4.5279	4.0132	3.3926	4.46	3.5773	4.1875	3.4917	3.5538	2.9048	3.3046	2.5499	1	1	1	1	1	1	1	1	1	1	1	1	1	1	1	1	1	1
167	263	Putative lipoprotein	Q0PC46	Cj0091	Cj0091	22 kDa	0.0049	1.88% Oxygen high, 7.5% Oxygen low	10.501	12.358	12.164	10.394	10.72	13.325	12.337	7.9356	10.276	9.2978	8.4659	10.942	9.5807	7.9685	7.3998	10.063	7.9809	8.997	1	1	1	1	1	1	1	1	1	1	1	1	1	1	1	1	1	1
168	265	Macrolide export ATP-binding/permease protein MacB (EC 3.6.3.-)	Q0PAR0	macB Cj0607	Cj0607	70 kDa	0.0052	1.88% Oxygen high, 7.5% Oxygen low	0.93951	0.61347	0.82945	0.14388	0	0.12547	0.18241	0.10787	0.39156	0	0	0	0	0	0	0	0	0	1	1	1	1	0	1	1	1	1	0	0	0	0	0	0	0	0	0
169	266	Membrane protein insertase YidC (Foldase YidC) (Membrane integrase YidC) (Membrane protein YidC)	Q9PNX7	yidC Cj0958c	Cj0958c	61 kDa	0.0053	1.88% Oxygen high, 7.5% Oxygen low	2.8433	2.4123	2.0425	1.6202	1.7778	1.7322	0.85891	1.2746	0.8567	0.69886	0.72981	0.5484	1.2475	1.1763	0.45204	0.91957	1.4868	0.91761	1	1	1	1	1	1	1	1	1	1	1	1	1	1	1	1	1	1
170	271	Peptidoglycan associated lipoprotein (Omp18)	Q0PC24	pal Cj0113	Cj0113	18 kDa	0.0055	1.88% Oxygen high, 7.5% Oxygen low	4.4491	5.2482	5.079	4.3575	4.7917	3.6368	3.7254	3.6234	2.6588	3.3802	2.6398	2.1406	3.5271	2.9719	3.9178	2.7464	3.7176	2.7642	1	1	1	1	1	1	1	1	1	1	1	1	1	1	1	1	1	1
171	269	GMP synthase [glutamine-hydrolyzing] (EC 6.3.5.2) (GMP synthetase) (Glutamine amidotransferase)	Q9PN49	guaA Cj1248	Cj1248	57 kDa	0.0055	1.88% Oxygen high, 7.5% Oxygen low	12.056	10.215	10.192	11.828	11.706	11.156	9.7675	8.205	9.6537	7.1463	8.517	9.1663	8.2331	9.8446	5.7877	7.619	9.8623	10.11	1	1	1	1	1	1	1	1	1	1	1	1	1	1	1	1	1	1
172	272	Putative restriction/modification enzyme	Q0PAI9	Cj0690c	Cj0690c	148 kDa	0.0056	1.88% Oxygen high, 7.5% Oxygen low	1.1042	1.1017	0.83505	0.46939	0.59554	0.54132	0.37477	0.30583	0.32623	0.33541	0.29071	0.12949	0.41414	0.39469	0.1313	0.25379	0.29864	0.24938	1	1	1	1	1	1	1	1	1	1	1	1	1	1	1	1	1	1
173	276	RlpA-like lipoprotein	Q9PHM1	rlpA Cj0646	Cj0646	29 kDa	0.0061	1.88% Oxygen high, 7.5% Oxygen low	2.3331	2.0411	2.686	1.2608	1.675	1.3889	1.1522	1.031	0.88597	0.55361	0.87875	0.51535	1.0697	1.6044	0.63691	0.82873	0.8638	0.82659	1	1	1	1	1	1	1	1	1	1	1	1	1	1	1	1	1	1
174	279	Putative periplasmic thioredoxin	Q0P9E8	Cj1106	Cj1106	23 kDa	0.0064	1.88% Oxygen high, 7.5% Oxygen low	6.2995	4.4711	5.2459	3.5039	2.1388	3.5557	1.7627	3.224	2.1733	1.986	3.1081	0.801	2.564	2.6592	0.73558	1.1283	1.7184	1.2641	1	1	1	1	1	1	1	1	1	1	1	1	1	1	1	1	1	1
175	280	50S ribosomal protein L19	Q9PPJ3	rplS Cj0714	Cj0714	14 kDa	0.0066	1.88% Oxygen high, 7.5% Oxygen low	8.0608	8.5658	10.53	8.9498	8.6924	10.24	6.1771	6.6783	6.1129	7.5913	6.827	6.6708	6.4721	6.8173	6.0033	4.4948	6.1246	5.6804	1	1	1	1	1	1	1	1	1	1	1	1	1	1	1	1	1	1
176	281	Putative glutathionylspermidine synthase (EC 6.3.1.8)	Q0PBD8	Cj0372	Cj0372	45 kDa	0.0069	1.88% Oxygen high, 7.5% Oxygen low	6.0645	6.8902	8.1967	4.772	4.034	4.2154	3.1742	3.6105	3.7508	4.1272	3.4329	3.2971	3.6149	3.3951	2.3974	2.4015	2.6919	2.4092	1	1	1	1	1	1	1	1	1	1	1	1	1	1	1	1	1	1
177	283	Ribonuclease Y (RNase Y) (EC 3.1.-.-)	Q9PN86	rny Cj1209	Cj1209	58 kDa	0.0069	1.88% Oxygen high, 7.5% Oxygen low	2.318	3.123	3.3552	1.2831	1.14	1.2456	1.1278	0.81021	0.53591	0.79733	0.71516	0.58605	0.5032	0.41238	0.58021	0.59201	0.66983	0.56408	1	1	1	1	1	1	1	1	1	1	1	1	1	1	1	1	1	1
178	282	Methionine aminopeptidase (EC 3.4.11.18)	Q0P7X7	map Cj1651c	Cj1651c	27 kDa	0.0069	1.88% Oxygen high, 7.5% Oxygen low	1.8308	2.2086	2.3935	2.5777	1.9889	1.7237	2.5739	1.9002	2.2386	0.97521	1.5996	1.5145	1.3367	2.1174	1.4935	1.0772	2.5663	1.0384	1	1	1	1	1	1	1	1	1	1	1	1	1	1	1	1	1	1
179	284	3-methyl-2-oxobutanoate hydroxymethyltransferase (EC 2.1.2.11) (Ketopantoate hydroxymethyltransferase) (KPHMT)	Q9PIK1	panB Cj0298c	Cj0298c	30 kDa	0.007	1.88% Oxygen high, 7.5% Oxygen low	7.6295	6.5719	9.2446	4.4045	4.8528	4.1931	4.7021	4.7751	3.284	2.1884	2.3063	2.1723	4.1245	4.6773	2.517	3.1201	5.233	2.5729	1	1	1	1	1	1	1	1	1	1	1	1	1	1	1	1	1	1
180	286	Putative lipoprotein	Q0P8D4	Cj1483c	Cj1483c	20 kDa	0.0071	1.88% Oxygen high, 7.5% Oxygen low	1.9943	0.50177	1.7389	1.9123	1.0844	2.7558	1.5188	0	1.4608	0.31949	0.80352	0.52125	1.1394	0.37088	0.62842	0.41814	0	0.58054	1	1	1	1	1	1	1	0	1	1	1	1	1	1	1	1	0	1
181	289	N-acetyl-gamma-glutamyl-phosphate reductase (AGPR) (EC 1.2.1.38) (N-acetyl-glutamate semialdehyde dehydrogenase) (NAGSA dehydrogenase)	Q9PIS0	argC Cj0224	Cj0224	39 kDa	0.0074	1.88% Oxygen high, 7.5% Oxygen low	0.96023	0.88254	0.94756	0.51181	0.75397	0.20823	0	0	0	0	0	0	0	0	0	0.12418	0.17153	0	1	1	1	1	1	1	0	0	0	0	0	0	0	0	0	1	1	0
182	290	Putative carbon-nitrogen hydrolase family protein	Q0P9J6	Cj1056c	Cj1056c	30 kDa	0.0074	1.88% Oxygen high, 7.5% Oxygen low	1.2652	1.7459	1.4533	1.2249	0.64374	0.27153	0.83918	0.8481	0.85199	0.41698	0.61787	0.41421	0.73756	0.69561	0.14473	0.45261	0.69796	0.48679	1	1	1	1	1	1	1	1	1	1	1	1	1	1	1	1	1	1
183	292	Possible periplasmic protein	Q0PAQ8	Cj0609c	Cj0609c	45 kDa	0.0079	1.88% Oxygen high, 7.5% Oxygen low	1.8031	1.4948	1.3602	0.22848	0.58222	0.35478	0.4505	0	0.47295	0	0	0.11664	0	0.24303	0.29295	0.10619	0	0.12368	1	1	1	1	1	1	1	0	1	0	0	1	0	1	1	1	0	1
184	295	Putative endonuclease	Q0PBZ8	Cj0139	Cj0139	93 kDa	0.0087	1.88% Oxygen high, 7.5% Oxygen low	7.5434	8.6753	8.9331	5.96	5.3179	4.5708	4.518	5.0221	3.7853	5.4232	4.3616	3.3549	4.4572	4.8245	2.8872	3.1746	4.1427	2.8406	1	1	1	1	1	1	1	1	1	1	1	1	1	1	1	1	1	1
185	296	Zinc protease-like protein	Q0PB50	Cj0463	Cj0463	47 kDa	0.0087	1.88% Oxygen high, 7.5% Oxygen low	1.9843	1.6951	1.6865	1.1199	0.94554	0.73077	0.6095	0.92058	0.75748	0.77642	0.74896	0.94597	0.46095	0.59348	0.28384	0.68493	0.68724	0.43351	1	1	1	1	1	1	1	1	1	1	1	1	1	1	1	1	1	1
186	297	50S ribosomal protein L6	Q0P7T9	rplF Cj1692c	Cj1692c	20 kDa	0.0087	1.88% Oxygen high, 7.5% Oxygen low	17.556	16.26	15.395	16.989	14.346	14.179	12.558	12.332	11.889	12.779	12.513	10.147	12.324	8.8328	16.097	11.104	10.176	11.014	1	1	1	1	1	1	1	1	1	1	1	1	1	1	1	1	1	1
187	298	Pyruvate carboxylase A subunit (EC 6.4.1.1)	Q0P9L5	pycA Cj1037c	Cj1037c	54 kDa	0.0091	1.88% Oxygen high, 7.5% Oxygen low	7.1329	5.5153	5.183	2.619	3.3728	3.0408	3.3162	2.7913	3.4271	2.5687	2.3943	2.4034	2.8839	2.5075	2.3279	2.7497	2.2873	2.4562	1	1	1	1	1	1	1	1	1	1	1	1	1	1	1	1	1	1
188	299	Signal peptidase I (EC 3.4.21.89)	Q0PA34	lepP Cj0856	Cj0856	33 kDa	0.0092	1.88% Oxygen high, 7.5% Oxygen low	1.8786	1.7692	2.1204	1.2758	1.2785	1.2317	0.87057	0.64064	0.68372	0.79358	0.56006	0.63367	0.80459	1.0084	0.64314	0.49877	1.1268	0.6279	1	1	1	1	1	1	1	1	1	1	1	1	1	1	1	1	1	1
189	301	Glutamine--fructose-6-phosphate aminotransferase [isomerizing] (EC 2.6.1.16) (D-fructose-6-phosphate amidotransferase) (GFAT) (Glucosamine-6-phosphate synthase) (Hexosephosphate aminotransferase) (L-glutamine--D-fructose-6-phosphate amidotransferase)	Q9PMT4	glmS Cj1366c	Cj1366c	67 kDa	0.0093	1.88% Oxygen high, 7.5% Oxygen low	8.2346	6.7002	7.4232	4.7298	4.8644	4.0608	4.7557	4.1616	4.6926	3.3824	3.3004	3.9804	4.815	4.3142	4.2155	3.5018	3.9551	3.946	1	1	1	1	1	1	1	1	1	1	1	1	1	1	1	1	1	1
190	302	UDP-N-acetyl-alpha-D-glucosamine C6 dehydratase (UDP-GlcNAc C6 dehydratase) (EC 4.2.1.135) (Protein glycosylation pathway protein F) (UDP-N-acetylglucosamine 4,6-dehydratase (configuration-retaining))	Q0P9D4	pglF Cj1120c	Cj1120c	67 kDa	0.0097	1.88% Oxygen high, 7.5% Oxygen low	1.9405	1.4944	1.4228	1.0136	0.81326	0.56581	0.25384	0.36897	0.41566	0.43161	0.26303	0.068417	0.6256	0.57846	0.16961	0	0.52013	0	1	1	1	1	1	1	1	1	1	1	1	1	1	1	1	0	1	0
191	304	Putative AAA family ATPase	Q0PBD3	Cj0377	Cj0377	66 kDa	0.01	1.88% Oxygen high, 7.5% Oxygen low	0.69946	0.42433	0.46003	0.44335	0.4306	0.43344	0.36646	0.36866	0.31558	0.42166	0.26859	0.2178	0.32061	0.35758	0.22946	0.26534	0.41253	0.2977	1	1	1	1	1	1	1	1	1	1	1	1	1	1	1	1	1	1
192	303	Penicillin-binding protein	Q0PB07	pbpA Cj0508	Cj0508	73 kDa	0.01	1.88% Oxygen high, 7.5% Oxygen low	1.4349	2.1401	2.0093	0.86355	1.0397	0.91313	0.80881	0.70116	0.70794	0.71972	0.60487	0.5715	0.77803	0.75075	0.40581	0.58716	0.63456	0.61154	1	1	1	1	1	1	1	1	1	1	1	1	1	1	1	1	1	1
193	309	Putative membrane protein	Q0PC13	Cj0124c	Cj0124c	39 kDa	0.011	1.88% Oxygen high, 7.5% Oxygen low	3.0538	2.6914	2.678	1.878	2.7044	1.5665	0.84357	1.6977	0.622	0.95189	1.1352	0.83559	1.6058	1.3921	0.47721	0.69958	1.6471	0.69124	1	1	1	1	1	1	1	1	1	1	1	1	1	1	1	1	1	1
194	308	Acetolactate synthase small subunit (EC 2.2.1.6)	Q0PAU2	ilvH Cj0575	Cj0575	17 kDa	0.011	1.88% Oxygen high, 7.5% Oxygen low	4.0919	6.0097	4.714	3.0895	3.495	3.3554	1.2923	3.7778	1.6118	2.2062	0.96266	1.1086	2.9375	3.0985	0.26571	0.94037	3.109	1.059	1	1	1	1	1	1	1	1	1	1	1	1	1	1	1	1	1	1
195	307	50S ribosomal protein L15	Q0P7U2	rp10 Cj1689c	Cj1689c	14 kDa	0.011	1.88% Oxygen high, 7.5% Oxygen low	9.6749	16.672	16.295	13.131	13.887	13.107	10.018	11.932	12.558	11.729	10.552	10.111	11.357	9.8015	9.9368	10.336	9.8597	11.64	1	1	1	1	1	1	1	1	1	1	1	1	1	1	1	1	1	1
196	310	Acetylglutamate kinase (EC 2.7.2.8) (N-acetyl-L-glutamate 5-phosphotransferase) (NAG kinase) (AGK)	Q9PIR8	argB Cj0226	Cj0226	31 kDa	0.012	1.88% Oxygen high, 7.5% Oxygen low	0	0	0	0.31635	0.44967	0	0.21011	0.25906	0.19721	0	0	0	0	0	0	0	0	0	0	0	1	0	1	0	1	1	1	0	0	0	0	0	0	0	0	0
197	311	ATP-dependent DNA helicase (EC 3.6.1.-)	Q0PB49	recG Cj0464	Cj0464	70 kDa	0.012	1.88% Oxygen high, 7.5% Oxygen low	0.24327	0.13313	0.15654	0	0	0.11213	0.10612	0	0	0	0	0	0	0	0	0	0	0	1	1	0	1	0	1	1	0	0	0	0	0	0	0	0	0	0	0
198	316	ATP synthase F0 sector B' subunit (EC 3.6.3.14)	Q0PC35	atpF Cj0102	Cj0102	16 kDa	0.013	1.88% Oxygen high, 7.5% Oxygen low	11.855	9.6177	9.8057	2.4577	3.775	5.199	2.9902	1.9864	2.6881	1.5164	3.8292	1.4211	1.6083	1.5704	1.0155	3.0188	1.6694	2.1629	1	1	1	1	1	1	1	1	1	1	1	1	1	1	1	1	1	1
199	314	Chemotaxis protein	Q0PBM3	cheW Cj0283c	Cj0283c	20 kDa	0.013	1.88% Oxygen high, 7.5% Oxygen low	31.083	21.352	25.985	17.067	15.565	19.534	19.416	25.012	14.388	15.172	12.526	12.452	21.824	16.021	14.062	13.335	18.517	12.482	1	1	1	1	1	1	1	1	1	1	1	1	1	1	1	1	1	1
200	317	Flagellar M-ring protein	Q0PBJ1	fliF Cj0318	Cj0318	63 kDa	0.013	1.88% Oxygen high, 7.5% Oxygen low	0.72901	1.1241	0.74403	0.47107	0.20523	0.2668	0.31471	0.13483	0.22973	0.34381	0.18628	0.31549	0	0	0.066847	0.23658	0	0.085801	1	1	1	1	1	1	1	1	1	1	1	1	0	0	1	1	0	1
201	315	Glycine--tRNA ligase beta subunit (EC 6.1.1.14) (Glycyl-tRNA synthetase beta subunit)	Q0P922	glyS Cj1234	Cj1234	76 kDa	0.013	1.88% Oxygen high, 7.5% Oxygen low	4.5591	4.852	5.244	4.0776	3.7097	4.3957	2.9672	3.3722	3.0972	3.6549	2.6958	2.9924	3.7595	3.918	1.5935	2.7425	3.3016	2.5045	1	1	1	1	1	1	1	1	1	1	1	1	1	1	1	1	1	1
202	318	Alanine--tRNA ligase (EC 6.1.1.7) (Alanyl-tRNA synthetase) (AlaRS)	Q9PI05	alaS Cj0506	Cj0506	95 kDa	0.014	1.88% Oxygen high, 7.5% Oxygen low	7.0837	5.6079	6.3071	4.2462	4.5884	4.0597	4.1205	4.198	3.9296	4.6999	4.1036	3.1522	4.5658	4.0569	2.7766	2.8096	3.7053	2.7003	1	1	1	1	1	1	1	1	1	1	1	1	1	1	1	1	1	1
203	323	ATP-dependent protease subunit HslV (EC 3.4.25.2)	Q9PHK9	hslV Cj0663c	Cj0663c	20 kDa	0.014	1.88% Oxygen high, 7.5% Oxygen low	2.7626	2.962	3.162	2.669	2.9349	2.3138	2.6779	2.5815	2.3673	2.4004	2.6094	1.906	2.8058	2.6462	1.7123	1.9486	2.3679	2.1944	1	1	1	1	1	1	1	1	1	1	1	1	1	1	1	1	1	1
204	324	PseE protein	Q0P8S2	pseE Cj1337	Cj1337	73 kDa	0.014	1.88% Oxygen high, 7.5% Oxygen low	1.0316	0.80136	0.86878	0.27423	0.38888	0.44838	0.13944	0.17576	0.089904	0	0	0	0.33837	0.18027	0.056819	0.13704	0.274	0.18645	1	1	1	1	1	1	1	1	1	0	0	0	1	1	1	1	1	1
205	319	Putative D-glycero-D-manno-heptose 7-phosphate kinase	Q0P8I9	hddA Cj1425c	Cj1425c	38 kDa	0.014	1.88% Oxygen high, 7.5% Oxygen low	1.5751	2.3456	2.3441	2.2582	2.0097	1.6024	1.3076	2.0369	1.2744	1.1791	0.95867	1.0234	2.0528	1.9547	0.93375	0.96347	1.546	0.98072	1	1	1	1	1	1	1	1	1	1	1	1	1	1	1	1	1	1
206	333	Chromosomal replication initiator protein DnaA	Q9PJB0	dnaA Cj0001	Cj0001	50 kDa	0.015	1.88% Oxygen high, 7.5% Oxygen low	2.366	1.7223	1.8554	1.0514	0.93261	0.9645	0.79703	0.77353	0.77431	0.95397	0.78261	0.51158	1.1087	0.34791	0.46048	0.47177	0.79785	0.63553	1	1	1	1	1	1	1	1	1	1	1	1	1	1	1	1	1	1
207	330	Putative periplasmic protein	Q0PC26	Cj0111	Cj0111	29 kDa	0.015	1.88% Oxygen high, 7.5% Oxygen low	1.7012	1.2111	0.34012	0	0.56592	0.27929	0.2663	0.30138	0	0	0	0	0	0	0	0	0	0	1	1	0	1	1	1	1	1	0	0	0	0	0	0	0	0	0	0
208	326	Protein TolB	Q9PJ14	tolB Cj0112	Cj0112	45 kDa	0.015	1.88% Oxygen high, 7.5% Oxygen low	13.717	13.558	14.73	8.0626	10.308	8.011	6.153	9.8573	8.9887	7.773	7.571	8.1056	8.2545	6.7648	7.3134	7.8017	7.7674	7.2943	1	1	1	1	1	1	1	1	1	1	1	1	1	1	1	1	1	1
209	329	Putative membrane protein	Q0PBY5	Cj0152c	Cj0152c	36 kDa	0.015	1.88% Oxygen high, 7.5% Oxygen low	2.6058	2.3501	2.3591	2.4555	2.2202	2.0494	1.573	1.7081	1.4982	1.6482	1.6037	1.8822	1.921	1.8221	1.6679	1.5601	1.6804	1.5141	1	1	1	1	1	1	1	1	1	1	1	1	1	1	1	1	1	1
210	327	Signal recognition particle protein	Q0PAH0	ffh Cj0709	Cj0709	49 kDa	0.015	1.88% Oxygen high, 7.5% Oxygen low	5.0718	4.0619	4.3749	1.5574	2.1738	2.2383	1.9716	1.7432	2.0307	1.3885	1.5341	2.0713	1.2205	1.5324	0.99772	1.7762	1.2597	2.1795	1	1	1	1	1	1	1	1	1	1	1	1	1	1	1	1	1	1
211	325	Argininosuccinate lyase (ASAL) (EC 4.3.2.1) (Arginosuccinase)	Q46104	argH Cj0931c	Cj0931c	52 kDa	0.015	1.88% Oxygen high, 7.5% Oxygen low	1.7632	1.098	2.0603	1.1178	1.0969	1.4252	1.2602	1.6507	1.113	1.2187	1.1827	0.91594	1.0545	1.4333	0.70198	0.79563	0.8398	0.96554	1	1	1	1	1	1	1	1	1	1	1	1	1	1	1	1	1	1
212	335	DNA polymerase (EC 2.7.7.7)	Q0PBH1	polA Cj0338c	Cj0338c	101 kDa	0.016	1.88% Oxygen high, 7.5% Oxygen low	1.3114	1.3307	1.0796	0.54282	0.84056	0.63309	0.7262	0.62452	0.77152	0.64297	0.62408	0.65372	0.54763	0.62774	0.43187	0.49141	0.71706	0.62163	1	1	1	1	1	1	1	1	1	1	1	1	1	1	1	1	1	1
213	334	Putative methyltransferase family protein	Q0P8I8	Cj1426c	Cj1426c	33 kDa	0.016	1.88% Oxygen high, 7.5% Oxygen low	13.521	17.7	13.209	7.3369	7.4231	7.4439	8.7877	5.7034	6.7209	3.2805	3.8056	3.41	8.5338	8.7018	4.7375	5.9183	6.6816	5.7963	1	1	1	1	1	1	1	1	1	1	1	1	1	1	1	1	1	1
214	338	Putative lipoprotein	Q0P9U9	Cj0950c	Cj0950c	16 kDa	0.017	1.88% Oxygen high, 7.5% Oxygen low	10.904	8.0749	13.726	7.653	6.7129	5.7685	7.7104	5.19	7.3868	6.9045	6.2102	4.6731	6.6995	6.3184	5.83	3.4712	5.7817	3.9928	1	1	1	1	1	1	1	1	1	1	1	1	1	1	1	1	1	1
215	336	Outer membrane lipoprotein MapA	P0C633	mapA Cj1029c	Cj1029c	24 kDa	0.017	1.88% Oxygen high, 7.5% Oxygen low	15.082	15.826	14.517	11.728	10.915	7.6298	6.3461	8.131	5.2617	7.7257	6.3284	4.7975	8.4812	7.9987	4.3441	7.0569	8.0759	6.7081	1	1	1	1	1	1	1	1	1	1	1	1	1	1	1	1	1	1
216	341	tRNA modification GTPase MnmE (EC 3.6.-.-)	Q9PNX9	mnmE thdF trmE Cj0956c	Cj0956c	49 kDa	0.018	1.88% Oxygen high, 7.5% Oxygen low	0.7415	0.19338	0.42424	0.209	0.41791	0.43482	0.72068	0.52831	0.43376	0.44585	0.25699	0.40381	0.22539	0.27339	0	0.25942	0.27821	0.11314	1	1	1	1	1	1	1	1	1	1	1	1	1	1	0	1	1	1
217	340	UDP-N-acetylglucosamine--N-acetylmuramyl-(pentapeptide) pyrophosphoryl-undecaprenol N-acetylglucosamine transferase (EC 2.4.1.227) (Undecaprenyl-PP-MurNAc-pentapeptide-UDPGlcNAc GlcNAc transferase)	Q9PNQ2	murG Cj1039	Cj1039	39 kDa	0.018	1.88% Oxygen high, 7.5% Oxygen low	0.47212	0.51161	0.66746	0	0.53754	0	0	0.22438	0	0.16093	0	0	0	0	0	0	0	0	1	1	0	1	1	0	0	1	0	1	0	0	0	0	0	0	0	0
218	350	Aminotransferase (EC 2.6.1.1)	Q0PBY7	Cj0150c	Cj0150c	45 kDa	0.019	1.88% Oxygen high, 7.5% Oxygen low	8.1744	9.4153	8.2509	5.7861	4.5792	5.0563	4.5013	4.4359	4.4642	4.7049	4.4324	3.0185	4.534	6.5109	2.2541	3.2767	4.4855	3.0234	1	1	1	1	1	1	1	1	1	1	1	1	1	1	1	1	1	1
219	349	Putative integral membrane protein with haemolysin domain	Q0PBV6	Cj0183	Cj0183	51 kDa	0.019	1.88% Oxygen high, 7.5% Oxygen low	0.8237	0.76324	0.74217	0	0.1985	0.1554	0	0	0.11043	0	0	0	0	0	0	0	0	0	1	1	0	1	1	1	0	0	1	0	0	0	0	0	0	0	0	0
220	348	Holliday junction ATP-dependent DNA helicase RuvA (EC 3.6.4.12)	Q9PPC1	ruvA Cj0799c	Cj0799c	20 kDa	0.019	1.88% Oxygen high, 7.5% Oxygen low	0.45862	1.5361	0.52035	1.4059	0	0.48172	0.40741	0	0.49483	0	0	0	0.40975	0	0.22775	0.26173	0	0	1	1	1	1	0	1	1	0	1	0	0	0	1	0	1	1	0	0
221	347	DNA gyrase subunit A (EC 5.99.1.3)	Q03470	gyrA Cj1027c	Cj1027c	97 kDa	0.019	1.88% Oxygen high, 7.5% Oxygen low	4.0547	3.6717	4.077	2.4495	2.958	2.2201	2.069	2.6313	2.1732	2.3218	1.9994	2.3094	2.6645	2.3819	1.5049	1.7491	2.2131	2.2301	1	1	1	1	1	1	1	1	1	1	1	1	1	1	1	1	1	1
222	352	Formyltetrahydrofolate deformylase (EC 3.5.1.10)	Q0PAA0	purU Cj0790	Cj0790	32 kDa	0.02	1.88% Oxygen high, 7.5% Oxygen low	1.5719	1.4608	1.2123	1.7213	1.4824	1.2739	0.80906	1.1089	1.0528	1.0698	1.1678	0.75593	1.2451	1.1866	0	0.6662	1.1812	0.19045	1	1	1	1	1	1	1	1	1	1	1	1	1	1	0	1	1	1
223	351	Putative periplasmic protein	Q0P807	Cj1621	Cj1621	28 kDa	0.02	1.88% Oxygen high, 7.5% Oxygen low	2.4339	2.6264	2.8118	1.0891	0.68738	0.32688	0.88602	0	0	0.35669	0.2291	0	0	0.25243	0.41653	0.31015	0.24631	0.20292	1	1	1	1	1	1	1	0	0	1	1	0	0	1	1	1	1	1
1	66	Non-haem iron protein	Q0PCB3	rrc Cj0012c	Cj0012c	25 kDa	< 0.00010	1.88% Oxygen low, 7.5% Oxygen high	6.11	5.6821	5.6965	6.8011	5.8133	8.8502	13.503	8.7572	13.89	19.306	13.88	19.28	14.238	16.529	15.753	19.97	14.98	16.564	1	1	1	1	1	1	1	1	1	1	1	1	1	1	1	1	1	1
2	24	Putative cytochrome C	Q0PC89	Cj0037c	Cj0037c	39 kDa	< 0.00010	1.88% Oxygen low, 7.5% Oxygen high	0.34704	0	0	0	0	0	0	0	0	0.75738	0.65574	0.7564	1.3537	0.96002	0.61611	1.0195	1.1628	0.86203	1	0	0	0	0	0	0	0	0	1	1	1	1	1	1	1	1	1
3	89	Putative oxidoreductase iron-sulfur subunit	Q0PC60	Cj0075c	Cj0075c	28 kDa	< 0.00010	1.88% Oxygen low, 7.5% Oxygen high	0	0	0	0	0	0	0	0	0	1.0201	0.93002	1.097	1.125	1.708	0	1.1336	0.90619	0.32103	0	0	0	0	0	0	0	0	0	1	1	1	1	1	0	1	1	1
4	105	Putative periplasmic solute binding protein for ABC transport system	Q0PBZ4	Cj0143c	Cj0143c	35 kDa	< 0.00010	1.88% Oxygen low, 7.5% Oxygen high	1.0974	1.6776	1.4363	1.039	1.0303	1.004	0.18419	1.1655	0.64229	2.7823	2.5858	1.6909	3.4185	2.3418	1.7319	1.9744	2.0787	1.9479	1	1	1	1	1	1	1	1	1	1	1	1	1	1	1	1	1	1
5	18	Thioredoxin reductase (EC 1.8.1.9)	Q0PBZ1	trxB Cj0146c	Cj0146c	33 kDa	< 0.00010	1.88% Oxygen low, 7.5% Oxygen high	0.82967	0	0	2.0704	1.5753	1.2078	2.5163	2.4293	2.3849	5.1371	7.0916	8.4548	6.9732	7.0637	5.4309	8.5621	7.4094	7.5855	1	0	1	0	1	1	1	1	1	1	1	1	1	1	1	1	1	1
6	70	Putative periplasmic protein	Q0PBY6	Cj0151c	Cj0151c	31 kDa	< 0.00010	1.88% Oxygen low, 7.5% Oxygen high	0.61736	0	0.51518	0.34556	0	0.30134	0.21011	0	0.22543	0.86447	0.71503	1.58	1.1491	0.94814	1.0879	0.79694	0.81936	0.79766	1	0	1	1	0	1	1	0	1	1	1	1	1	1	1	1	1	1
7	73	Cyclic pyranopterin monophosphate synthase (EC 4.1.99.18) (Molybdenum cofactor biosynthesis protein A)	Q9PIW6	moaA Cj0161c	Cj0161c	37 kDa	< 0.00010	1.88% Oxygen low, 7.5% Oxygen high	0	0	0	0.26036	0.23383	0	0.39737	0	0	0.51122	0.50057	0.40592	0.39975	0.56355	0.43084	0.41498	0.56546	0.31337	0	0	1	0	1	0	1	0	0	1	1	1	1	1	1	1	1	1
8	34	Superoxide dismutase [Fe] (EC 1.15.1.1)	Q0PBW9	sodB Cj0169	Cj0169	25 kDa	< 0.00010	1.88% Oxygen low, 7.5% Oxygen high	2.1939	1.253	0	0	0	0.67328	3.1618	3.5255	2.2963	13.884	19.196	15.535	14.747	13.181	5.2312	19.363	19.669	12.702	1	1	0	0	0	1	1	1	1	1	1	1	1	1	1	1	1	1
9	104	Putative saccharopine dehydrogenase (EC 1.5.1.7)	Q0PBW7	Cj0172c	Cj0172c	45 kDa	< 0.00010	1.88% Oxygen low, 7.5% Oxygen high	0.19018	0	0	1.0431	1.5112	1.076	1.2727	1.8376	1.6403	2.9165	2.6239	2.5244	2.8425	3.0762	1.3088	2.6187	3.1002	2.1018	1	0	1	0	1	1	1	1	1	1	1	1	1	1	1	1	1	1
10	47	Protein-L-isoaspartate O-methyltransferase (EC 2.1.1.77)	Q0PBS6	pcm Cj0228c	Cj0228c	24 kDa	< 0.00010	1.88% Oxygen low, 7.5% Oxygen high	0	0	0	0	0	0	0.74253	0.34003	1.1887	1.7066	1.8362	1.8803	1.9588	1.4843	1.0634	1.0968	1.8677	1.5831	0	0	0	0	0	0	1	1	1	1	1	1	1	1	1	1	1	1
11	48	Putative HAD-superfamily hydrolase, subfamily IIA	Q0PBJ4	Cj0315	Cj0315	29 kDa	< 0.00010	1.88% Oxygen low, 7.5% Oxygen high	0	0	0	0	0	0	0.66911	0	0.20093	0.57263	0.73025	0.66556	0.91057	0.6122	0.84193	0.63318	0.7268	0.72364	0	0	0	0	0	0	1	0	1	1	1	1	1	1	1	1	1	1
12	80	Alkyl hydroperoxide reductase (EC 3.4.-.-)	Q0PBH5	ahpC Cj0334	Cj0334	22 kDa	< 0.00010	1.88% Oxygen low, 7.5% Oxygen high	37.97	26.221	28.494	29.151	29.655	25.609	23.405	22.823	18.578	45.854	49.481	48.635	39.326	35.403	39.477	57.868	39.183	44.029	1	1	1	1	1	1	1	1	1	1	1	1	1	1	1	1	1	1
13	60	Probable malate:quinone oxidoreductase (EC 1.1.5.4) (MQO) (Malate dehydrogenase [quinone])	P56954	mqo Cj0393c	Cj0393c	51 kDa	< 0.00010	1.88% Oxygen low, 7.5% Oxygen high	6.9223	5.7978	5.9798	5.5923	6.0802	5.5645	5.5327	5.0078	4.6632	8.883	8.8705	7.9026	8.4907	8.2466	6.4757	7.3673	8.9949	7.4307	1	1	1	1	1	1	1	1	1	1	1	1	1	1	1	1	1	1
14	7	Putative uncharacterized protein	Q0PB83	Cj0427	Cj0427	13 kDa	< 0.00010	1.88% Oxygen low, 7.5% Oxygen high	0.74921	0	0.94719	1.6677	1.576	1.3519	4.4972	1.2345	5.7897	14.175	13.751	16.313	16.862	18.596	13.07	14.442	17.457	18.755	1	0	1	1	1	1	1	1	1	1	1	1	1	1	1	1	1	1
15	49	2,3-bisphosphoglycerate-independent phosphoglycerate mutase (BPG-independent PGAM) (Phosphoglyceromutase) (iPGM) (EC 5.4.2.1)	Q9PI71	gpmI pgm Cj0434	Cj0434	56 kDa	< 0.00010	1.88% Oxygen low, 7.5% Oxygen high	0	0	0	0.16752	0.15045	0.37819	0.77073	0.69617	0.55902	1.5807	1.3422	1.5591	1.2152	1.5557	0.66347	1.2743	1.2316	1.5957	0	0	1	0	1	1	1	1	1	1	1	1	1	1	1	1	1	1
16	85	Transcription antitermination protein NusG	Q9PI36	nusG Cj0473	Cj0473	20 kDa	< 0.00010	1.88% Oxygen low, 7.5% Oxygen high	2.3094	0.81658	0	1.6904	0.99443	1.6771	2.4477	1.1126	2.3133	5.2279	4.4019	3.868	6.1106	4.5184	2.455	4.2437	5.3496	2.6169	1	1	1	0	1	1	1	1	1	1	1	1	1	1	1	1	1	1
17	50	Isocitrate dehydrogenase (EC 1.1.1.42)	Q0PAY5	icd Cj0531	Cj0531	82 kDa	< 0.00010	1.88% Oxygen low, 7.5% Oxygen high	4.0475	3.3295	3.2889	13.25	12.111	11.826	15.11	9.7094	13.828	29.847	26.219	27.585	19.41	19.665	22.495	22.444	22.892	23.841	1	1	1	1	1	1	1	1	1	1	1	1	1	1	1	1	1	1
18	17	Succinyl-CoA ligase [ADP-forming] subunit beta (EC 6.2.1.5) (Succinyl-CoA synthetase subunit beta) (SCS-beta)	Q9PHY1	sucC Cj0533	Cj0533	42 kDa	< 0.00010	1.88% Oxygen low, 7.5% Oxygen high	16.103	16.072	15.234	15.637	15.607	15.83	13.892	18.486	19.237	33.168	27.955	27.768	32.934	29.506	24.276	27.611	27.855	31.969	1	1	1	1	1	1	1	1	1	1	1	1	1	1	1	1	1	1
19	64	Succinyl-CoA ligase [ADP-forming] subunit alpha (EC 6.2.1.5)	Q0PAY2	sucD Cj0534	Cj0534	30 kDa	< 0.00010	1.88% Oxygen low, 7.5% Oxygen high	34.312	24.533	25.497	30.348	29.216	31.894	34.842	25.023	29.719	47.071	63.922	69.053	47.288	41.443	76.61	68.281	49.742	75.353	1	1	1	1	1	1	1	1	1	1	1	1	1	1	1	1	1	1
20	32	Putative uncharacterized protein	Q0PAW2	Cj0554	Cj0554	39 kDa	< 0.00010	1.88% Oxygen low, 7.5% Oxygen high	0	0.24723	0	2.206	1.8166	1.8407	2.7763	2.9875	3.6985	5.6703	5.5287	4.9732	6.5433	5.8631	6.0152	6.6329	5.9062	6.9052	0	1	1	0	1	1	1	1	1	1	1	1	1	1	1	1	1	1
21	86	Putative amidohydrolase family protein	Q0PAW0	Cj0556	Cj0556	31 kDa	< 0.00010	1.88% Oxygen low, 7.5% Oxygen high	0	0	0	0	0	0	0.97429	0.91131	0.83818	1.5351	1.9605	1.8528	1.618	1.6926	0.7096	1.4833	1.6937	0.89871	0	0	0	0	0	0	1	1	1	1	1	1	1	1	1	1	1	1
22	51	Putative pyridine nucleotide-disulphide oxidoreductase	Q0PAV7	Cj0559	Cj0559	34 kDa	< 0.00010	1.88% Oxygen low, 7.5% Oxygen high	0.28843	0	0	3.551	3.738	3.8402	3.4137	3.9271	3.3464	12.985	14.698	8.8287	8.7872	8.8696	8.2208	8.9827	12.348	6.7352	1	0	1	0	1	1	1	1	1	1	1	1	1	1	1	1	1	1
23	63	Hydrogenase isoenzymes formation protein	Q0PAP1	hypE Cj0626	Cj0626	36 kDa	< 0.00010	1.88% Oxygen low, 7.5% Oxygen high	0	0	0	0	0	0	0	0	0	0.17593	0.62094	0.74138	0.73405	0.18343	0.66684	0.67921	0.49194	0.31459	0	0	0	0	0	0	0	0	0	1	1	1	1	1	1	1	1	1
24	44	Putative phosphate acetyltransferase (EC 2.3.1.8)	Q0PAJ1	pta Cj0688	Cj0688	56 kDa	< 0.00010	1.88% Oxygen low, 7.5% Oxygen high	2.3831	1.4804	1.6086	2.6576	2.9648	3.0672	3.0603	3.2916	2.7008	5.2793	5.0216	4.4146	4.8458	5.9681	4.0783	4.3862	6.2358	4.8787	1	1	1	1	1	1	1	1	1	1	1	1	1	1	1	1	1	1
25	46	Aspartate aminotransferase (EC 2.6.1.1)	Q0PAC8	aspB Cj0762c	Cj0762c	43 kDa	< 0.00010	1.88% Oxygen low, 7.5% Oxygen high	2.816	2.6572	3.2414	2.9609	2.5407	3.463	3.616	3.4482	3.3278	7.5204	6.3585	7.3175	5.0697	6.6966	4.2314	5.7296	6.042	5.0475	1	1	1	1	1	1	1	1	1	1	1	1	1	1	1	1	1	1
26	10	Putative NLPA family lipoprotein	Q0PAB8	Cj0772c	Cj0772c	29 kDa	< 0.00010	1.88% Oxygen low, 7.5% Oxygen high	0	0	0	0	0	0	2.6169	1.6661	2.2925	8.5962	10.141	9.402	7.0878	9.0356	7.0726	8.9378	9.9402	11.841	0	0	0	0	0	0	1	1	1	1	1	1	1	1	1	1	1	1
27	25	Putative glutamine binding periplasmic protein	Q0PA73	glnH Cj0817	Cj0817	29 kDa	< 0.00010	1.88% Oxygen low, 7.5% Oxygen high	0	0.33964	0.63403	0	0	0	0	0	0	3.8509	3.6772	2.6495	4.1668	4.1556	1.0556	3.0568	4.4723	3.4604	0	1	0	1	0	0	0	0	0	1	1	1	1	1	1	1	1	1
28	26	Ankyrin repeat-containing putative periplasmic protein	Q0PA56	Cj0834c	Cj0834c	47 kDa	< 0.00010	1.88% Oxygen low, 7.5% Oxygen high	0	0	0	0	0	0.1714	0.68122	0.74614	0.83108	1.4707	1.332	1.6554	1.395	1.4048	1.4132	1.3559	1.4091	1.805	0	0	0	0	0	1	1	1	1	1	1	1	1	1	1	1	1	1
29	16	Aconitate hydratase 2 (EC 4.2.1.3)	Q0PA55	acnB Cj0835c	Cj0835c	93 kDa	< 0.00010	1.88% Oxygen low, 7.5% Oxygen high	5.5404	4.7066	5.8955	10.853	12.408	12.532	11.342	14.102	10.821	33.294	34.142	29.708	29.831	27.703	34.656	23.229	28.185	27.777	1	1	1	1	1	1	1	1	1	1	1	1	1	1	1	1	1	1
30	33	Putative histidine triad (HIT) family protein	Q0PA00	Cj0898	Cj0898	14 kDa	< 0.00010	1.88% Oxygen low, 7.5% Oxygen high	0	0	0	0	0	0	0	0	0.45639	2.1026	1.8116	2.4215	1.1286	1.6452	0.98618	2.7918	2.8531	2.101	0	0	0	0	0	0	0	0	1	1	1	1	1	1	1	1	1	1
31	28	Cysteine synthase B (CSase B) (EC 2.5.1.47) (O-acetylserine (thiol)-lyase B) (OAS-TL B) (O-acetylserine sulfhydrylase B)	P71128	cysM Cj0912c	Cj0912c	32 kDa	< 0.00010	1.88% Oxygen low, 7.5% Oxygen high	0	0	0	0	0.32015	0.53508	0.77326	0.51337	0.90627	4.4889	7.0305	7.1683	3.995	3.5428	3.7305	7.2546	5.1988	7.8698	0	0	0	0	1	1	1	1	1	1	1	1	1	1	1	1	1	1
32	111	CiaB protein	Q0P9Y5	ciaB Cj0914c	Cj0914c	73 kDa	< 0.00010	1.88% Oxygen low, 7.5% Oxygen high	0.23337	0.38381	0.36033	0.46847	0.53831	0.56859	0.22359	0.45622	0.33324	0.81577	0.64957	0.68616	0.77152	0.69052	0.4708	0.62126	0.90052	0.69635	1	1	1	1	1	1	1	1	1	1	1	1	1	1	1	1	1	1
33	81	Putative ABC-type amino-acid transporter permease protein	Q0P9X9	Cj0920c	Cj0920c	28 kDa	< 0.00010	1.88% Oxygen low, 7.5% Oxygen high	0	0	0	0	0	0	0	0	0	0.2273	0.23481	0.17111	0.54567	0.65	0.33139	0.55399	0.63715	0.86392	0	0	0	0	0	0	0	0	0	1	1	1	1	1	1	1	1	1
34	8	Probable ABC transporter ATP-binding protein PEB1C	Q0P9X7	peb1C pebC Cj0922c	Cj0922c	27 kDa	< 0.00010	1.88% Oxygen low, 7.5% Oxygen high	1.6319	0.3435	0	0.39143	0.71779	0	0	0	0	5.5913	3.5151	4.8392	6.1992	5.8896	6.72	6.5758	6.9355	5.8282	1	1	1	0	1	0	0	0	0	1	1	1	1	1	1	1	1	1
35	31	Bipartate energy taxis response protein cetB	Q0P967	cetB Cj1189c	Cj1189c	19 kDa	< 0.00010	1.88% Oxygen low, 7.5% Oxygen high	0	0	0	0	0	0	0	0	0	9.6052	9.8421	8.1781	5.6275	5.2557	5.8086	13.308	11.119	13.635	0	0	0	0	0	0	0	0	0	1	1	1	1	1	1	1	1	1
36	15	5-methyltetrahydropteroyltriglutamate--homocysteine methyltransferase (EC 2.1.1.14) (Cobalamin-independent methionine synthase) (Methionine synthase, vitamin-B12 independent isozyme)	Q9PN94	metE Cj1201	Cj1201	87 kDa	< 0.00010	1.88% Oxygen low, 7.5% Oxygen high	0	0	0	0	0	0	0.14654	0.086654	0.063536	0.7994	0.53416	0.60746	0.693	0.83284	0.44808	0.64686	0.88258	0.58251	0	0	0	0	0	0	1	1	1	1	1	1	1	1	1	1	1	1
37	106	Putative nucleotide phosphoribosyltransferase	Q0P8N9	Cj1370	Cj1370	17 kDa	< 0.00010	1.88% Oxygen low, 7.5% Oxygen high	0	0	0	1.6921	0.65088	1.0879	2.5937	3.5532	3.9397	7.0151	5.9126	5.9899	4.7889	4.9418	2.983	3.9722	5.4633	3.8838	0	0	1	0	1	1	1	1	1	1	1	1	1	1	1	1	1	1
38	35	Flavodoxin	Q0P8M7	fldA Cj1382c	Cj1382c	17 kDa	< 0.00010	1.88% Oxygen low, 7.5% Oxygen high	1.1683	1.1789	0.61598	3.2537	4.5761	4.3608	8.3271	6.4775	7.3263	14.133	14.347	21.601	13.946	13.042	13.201	13.725	16.31	14.732	1	1	1	1	1	1	1	1	1	1	1	1	1	1	1	1	1	1
39	92	Ribosomal protein S12 methylthiotransferase RimO (S12 MTTase) (S12 methylthiotransferase) (EC 2.-.-.-) (Ribosome maturation factor RimO)	Q0P8G1	rimO Cj1454c	Cj1454c	50 kDa	< 0.00010	1.88% Oxygen low, 7.5% Oxygen high	0	0	0	0	0.20797	0	0.12501	0	0.11301	0.31611	0.23471	0.25533	0.28897	0.26677	0.09468	0.20257	0.34136	0.22009	0	0	0	0	1	0	1	0	1	1	1	1	1	1	1	1	1	1
40	2	Putative proline dehydrogenase/delta-1-pyrroline-5-carboxylate dehydrogenase (EC 1.5.1.12) (EC 1.5.99.8)	Q0P8B5	putA Cj1503c	Cj1503c	133 kDa	< 0.00010	1.88% Oxygen low, 7.5% Oxygen high	0.88413	0.77416	0.79211	0.85097	0.99018	0.68318	0.74544	0.88756	0.60267	33.704	28.077	19.997	33.016	32.008	25.113	28.014	29.123	22.673	1	1	1	1	1	1	1	1	1	1	1	1	1	1	1	1	1	1
41	83	Probable glucose-6-phosphate isomerase (GPI) (EC 5.3.1.9) (Phosphoglucose isomerase) (PGI) (Phosphohexose isomerase) (PHI)	Q9PMD4	pgi Cj1535c	Cj1535c	46 kDa	< 0.00010	1.88% Oxygen low, 7.5% Oxygen high	1.1479	0.96274	0.79165	1.2833	0.85913	1.0837	0.86615	0.65407	1.3692	1.9098	1.6448	1.5092	2.2211	2.0906	1.2014	1.8595	1.6672	1.7388	1	1	1	1	1	1	1	1	1	1	1	1	1	1	1	1	1	1
42	3	Acetyl-coenzyme A synthetase (AcCoA synthetase) (Acs) (EC 6.2.1.1) (Acetate--CoA ligase) (Acyl-activating enzyme)	Q9PMD2	acsA acs Cj1537c	Cj1537c	74 kDa	< 0.00010	1.88% Oxygen low, 7.5% Oxygen high	0.24392	0.45087	0.42497	0.13653	0.11226	0.21201	0	0.10235	0	11.546	8.2414	9.4767	14.455	14.184	12.229	11.742	12.998	11.586	1	1	1	1	1	1	0	1	0	1	1	1	1	1	1	1	1	1
43	43	UPF0271 protein Cj1541	Q9PMC8	Cj1541	Cj1541	28 kDa	< 0.00010	1.88% Oxygen low, 7.5% Oxygen high	8.1533	5.7852	6.6787	10.054	13.833	10.323	20.377	12.564	18.178	28.94	27.2	28.535	29.92	33.707	25.58	21.85	30.728	22.519	1	1	1	1	1	1	1	1	1	1	1	1	1	1	1	1	1	1
44	1	MdaB protein homolog	Q0P880	Cj1545c	Cj1545c	22 kDa	< 0.00010	1.88% Oxygen low, 7.5% Oxygen high	0	0	0	0	0	0	0.90435	0.40778	1.393	7.4219	6.7212	9.7198	9.3991	8.1063	8.2459	8.0856	7.1124	6.7337	0	0	0	0	0	0	1	1	1	1	1	1	1	1	1	1	1	1
45	30	Putative ATP/GTP-binding protein (Mrp protein homolog)	Q0P822	mrp Cj1606c	Cj1606c	40 kDa	< 0.00010	1.88% Oxygen low, 7.5% Oxygen high	1.3293	1.2991	1.0748	1.487	1.0205	1.1014	0.92626	1.6401	0.90872	2.5329	2.2098	2.3735	2.5033	2.6381	2.1256	3.0593	2.9504	1.9566	1	1	1	1	1	1	1	1	1	1	1	1	1	1	1	1	1	1
46	52	L-serine dehydratase (EC 4.3.1.17)	Q0P804	sdaA Cj1624c	Cj1624c	50 kDa	< 0.00010	1.88% Oxygen low, 7.5% Oxygen high	3.3943	2.3839	3.5991	4.3431	4.2006	3.7898	4.648	4.2436	4.4953	6.7482	7.3394	7.9034	7.8004	7.6536	4.7791	7.4429	5.962	6.1357	1	1	1	1	1	1	1	1	1	1	1	1	1	1	1	1	1	1
47	42	Citrate synthase	Q0P7U8	gltA Cj1682c	Cj1682c	48 kDa	< 0.00010	1.88% Oxygen low, 7.5% Oxygen high	1.5545	2.2012	2.0712	1.0902	0.92171	1.3211	0.66232	1.5415	1.1387	4.7921	3.8598	4.2026	3.9158	3.8125	3.088	3.3885	2.8278	2.5533	1	1	1	1	1	1	1	1	1	1	1	1	1	1	1	1	1	1
48	61	Putative uncharacterized protein	Q0P7R1	Cj1720	Cj1720	24 kDa	< 0.00010	1.88% Oxygen low, 7.5% Oxygen high	0.8062	1.0776	0.44437	0.72514	0.90234	0.35167	1.0714	0.37526	0.9505	1.3298	1.2763	1.8233	2.1792	1.6895	2.33	1.8472	1.6421	2.2888	1	1	1	1	1	1	1	1	1	1	1	1	1	1	1	1	1	1
49	36	Putative periplasmic protein	Q0P7Q6	Cj1725	Cj1725	21 kDa	< 0.00010	1.88% Oxygen low, 7.5% Oxygen high	0	0	0	2.421	1.713	1.7736	2.6943	2.5975	2.1323	6.727	6.3877	7.2148	5.6864	5.4376	3.5318	7.3253	5.8907	5.9682	0	0	1	0	1	1	1	1	1	1	1	1	1	1	1	1	1	1
50	5	Putative O-acetylhomoserine (Thiol)-lyase (EC 2.5.1.49)	Q0P7Q4	metB Cj1727c	Cj1727c	47 kDa	< 0.00010	1.88% Oxygen low, 7.5% Oxygen high	0	0	0	0	0	0	0	0	0	3.8653	3.7623	3.1751	2.7004	2.968	1.8876	2.9298	3.201	2.9994	0	0	0	0	0	0	0	0	0	1	1	1	1	1	1	1	1	1
51	122	Putative integral membrane protein (CstA homolog)	Q0P9Y2	cstA Cj0917c	Cj0917c	76 kDa	0.00012	1.88% Oxygen low, 7.5% Oxygen high	0	0	0	0	0	0	0	0	0	0.33307	0.27787	0.062095	0.85598	0.80962	0.29211	0.48271	0.76551	0.33552	0	0	0	0	0	0	0	0	0	1	1	1	1	1	1	1	1	1
52	125	Putative uncharacterized protein	Q0P854	Cj1574c	Cj1574c	26 kDa	0.00013	1.88% Oxygen low, 7.5% Oxygen high	0	0	0	0	0	0.31622	0.90519	1.5914	0.99054	2.4435	2.7692	2.455	1.9356	1.6538	1.4765	1.0872	1.6422	1.0778	0	0	0	0	0	1	1	1	1	1	1	1	1	1	1	1	1	1
53	128	Acetate kinase (EC 2.7.2.1) (Acetokinase)	Q9PPL8	ackA Cj0689	Cj0689	44 kDa	0.00017	1.88% Oxygen low, 7.5% Oxygen high	1.8515	1.4179	1.6611	8.5634	9.1802	8.8457	6.5382	7.3411	6.8847	14.212	11.68	12.892	12.667	13.474	8.4754	9.9321	12.424	10.843	1	1	1	1	1	1	1	1	1	1	1	1	1	1	1	1	1	1
54	129	Putative NLPA family lipoprotein	Q0PAB9	Cj0771c	Cj0771c	29 kDa	0.00017	1.88% Oxygen low, 7.5% Oxygen high	0	0	0	0	0	0	0	0	0	0	0.64608	0	0.77123	0.72736	0.47065	0.85037	0.63729	0.95764	0	0	0	0	0	0	0	0	0	0	1	0	1	1	1	1	1	1
55	132	Phosphopantetheine adenylyltransferase (EC 2.7.7.3) (Dephospho-CoA pyrophosphorylase) (Pantetheine-phosphate adenylyltransferase) (PPAT)	Q9PPF2	coaD kdtB Cj0767c	Cj0767c	18 kDa	0.00018	1.88% Oxygen low, 7.5% Oxygen high	0	0	0	0	0	0	0	0	0.34428	1.6065	2.1917	1.2932	0.90018	1.2411	0	0.2911	1.2453	1.2433	0	0	0	0	0	0	0	0	1	1	1	1	1	1	0	1	1	1
56	135	Probable malate dehydrogenase (EC 1.1.1.37)	Q9PHY2	mdh Cj0532	Cj0532	34 kDa	0.00022	1.88% Oxygen low, 7.5% Oxygen high	0.55843	0.2743	0.60223	0	0	0	0	0	0	0.37128	0.68273	0.54032	0.90105	0.85261	0.55766	0.63319	0.74534	0.51362	1	1	0	1	0	0	0	0	0	1	1	1	1	1	1	1	1	1
57	143	Phosphoenolpyruvate carboxykinase [ATP] (PEP carboxykinase) (PEPCK) (EC 4.1.1.49) (Phosphoenolpyruvate carboxylase)	Q9PP01	pckA Cj0932c	Cj0932c	59 kDa	0.00028	1.88% Oxygen low, 7.5% Oxygen high	1.0424	1.2218	0.60727	8.6787	10.697	8.4104	13.825	9.6706	12.42	14.61	18.818	17.681	14.679	15.114	16.143	16.33	13.446	14.7	1	1	1	1	1	1	1	1	1	1	1	1	1	1	1	1	1	1
58	145	Putative oxidoreductase	Q0PA57	Cj0833c	Cj0833c	28 kDa	0.00033	1.88% Oxygen low, 7.5% Oxygen high	1.5803	0.88125	1.3885	2.5313	2.4894	2.0971	2.2822	2.7437	1.8583	2.6787	3.8523	2.8302	3.3048	3.3268	2.4698	3.1994	3.8309	2.9578	1	1	1	1	1	1	1	1	1	1	1	1	1	1	1	1	1	1
59	147	Nitrogen fixation protein NifU	Q0PBR5	Cj0239c	Cj0239c	35 kDa	0.00038	1.88% Oxygen low, 7.5% Oxygen high	1.3655	1.4443	1.5641	1.6922	1.2835	0.97298	1.6948	1.7217	1.4982	3.3393	4.4075	4.5629	2.3945	2.4457	2.6384	7.0806	7.2991	6.9297	1	1	1	1	1	1	1	1	1	1	1	1	1	1	1	1	1	1
60	151	Probable thiol peroxidase (EC 1.11.1.-)	Q9PPE0	tpx Cj0779	Cj0779	18 kDa	0.00041	1.88% Oxygen low, 7.5% Oxygen high	27.282	27.115	25.799	26.742	24.275	21.148	25.268	28.515	22.257	32.797	36.057	49.714	35.92	33.876	66.053	54.123	40.731	69.778	1	1	1	1	1	1	1	1	1	1	1	1	1	1	1	1	1	1
61	152	OORB subunit of 2-oxoglutarate:acceptor oxidoreductase	Q0PAX9	oorB Cj0537	Cj0537	31 kDa	0.00042	1.88% Oxygen low, 7.5% Oxygen high	52.704	46.786	45.556	28.608	33.876	42.225	39.991	29.217	32.774	40.595	55.277	62.718	56.194	48.188	56.875	59.543	63.614	56.319	1	1	1	1	1	1	1	1	1	1	1	1	1	1	1	1	1	1
62	153	Glutamate--tRNA ligase 2 (EC 6.1.1.17) (Glutamyl-tRNA synthetase 2) (GluRS 2)	O52914	gltX2 gltX1 Cj1288c	Cj1288c	53 kDa	0.00042	1.88% Oxygen low, 7.5% Oxygen high	4.3276	3.453	3.0955	7.1413	7.6293	5.9146	6.3694	6.2903	5.1848	10.218	11.011	10.634	7.7946	9.8985	5.0397	9.3949	11.662	8.1301	1	1	1	1	1	1	1	1	1	1	1	1	1	1	1	1	1	1
63	155	Uroporphyrinogen decarboxylase (UPD) (URO-D) (EC 4.1.1.37)	Q9PN54	hemE Cj1243	Cj1243	39 kDa	0.00046	1.88% Oxygen low, 7.5% Oxygen high	0	0	0	0.38268	0.48998	0.68785	0.6275	0.75859	1.0818	1.6648	1.9722	2.4493	1.6246	0.93848	1.5338	1.0355	0.95129	0.78058	0	0	1	0	1	1	1	1	1	1	1	1	1	1	1	1	1	1
64	156	4-methyl-5(Beta-hydroxyethyl)-thiazole monophosphate synthesis protein	Q0P9Z9	thiJ Cj0899c	Cj0899c	20 kDa	0.00047	1.88% Oxygen low, 7.5% Oxygen high	0.46952	1.0124	1.6448	2.9768	2.9112	2.812	3.1744	2.7784	3.1104	5.7657	6.0087	6.9914	4.5015	4.9825	4.2766	2.8131	3.9638	3.4657	1	1	1	1	1	1	1	1	1	1	1	1	1	1	1	1	1	1
65	159	Transketolase (EC 2.2.1.1)	Q0P7Y3	tkt Cj1645	Cj1645	70 kDa	0.00051	1.88% Oxygen low, 7.5% Oxygen high	3.5721	2.8675	3.4628	3.5166	3.4645	4.4432	3.1832	3.0333	3.1524	6.5249	3.1349	4.6493	6.9723	6.9668	4.16	5.4275	6.1726	5.0031	1	1	1	1	1	1	1	1	1	1	1	1	1	1	1	1	1	1
66	164	Putative sodium/proline symporter	Q0P8B6	putP Cj1502c	Cj1502c	54 kDa	0.00054	1.88% Oxygen low, 7.5% Oxygen high	0	0	0	0	0	0	0	0	0	0.22773	0.38628	0.096216	0.76038	0.51307	0	0.27499	0.65091	0.30968	0	0	0	0	0	0	0	0	0	1	1	1	1	1	0	1	1	1
67	166	Putative allophanate hydrolase subunit 1	Q0P883	Cj1542	Cj1542	28 kDa	0.00057	1.88% Oxygen low, 7.5% Oxygen high	4.0719	4.3666	5.3844	3.6031	3.7593	2.9802	2.8904	2.7289	2.9817	6.2365	5.7509	4.2094	4.5803	5.6172	5.2092	4.5275	5.5211	5.1151	1	1	1	1	1	1	1	1	1	1	1	1	1	1	1	1	1	1
68	171	Adenine phosphoribosyltransferase (APRT) (EC 2.4.2.7)	Q9PP06	apt Cj0927	Cj0927	21 kDa	0.00074	1.88% Oxygen low, 7.5% Oxygen high	0.45553	0.4898	0.57591	1.014	1.2425	1.1318	1.5886	1.5267	1.5199	2.01	2.231	1.7756	2.6139	2.2065	1.1076	1.6153	1.9622	1.8243	1	1	1	1	1	1	1	1	1	1	1	1	1	1	1	1	1	1
69	173	Putative uncharacterized protein	Q0PC62	Cj0073c	Cj0073c	25 kDa	0.00075	1.88% Oxygen low, 7.5% Oxygen high	0	0	0	0	0	0	0	0	0	0.52495	0.23227	0.20408	0.3248	0.29487	0.79224	0.76421	0	1.0141	0	0	0	0	0	0	0	0	0	1	1	1	1	1	1	1	0	1
70	175	CTP synthase (EC 6.3.4.2) (CTP synthetase) (UTP--ammonia ligase)	Q9PJ84	pyrG Cj0027	Cj0027	60 kDa	0.00076	1.88% Oxygen low, 7.5% Oxygen high	2.2011	1.9945	2.7603	2.8028	3.2438	2.7695	2.0541	2.4636	1.8566	3.7222	3.4203	2.9491	4.5203	4.0988	2.8117	3.1072	3.745	3.0099	1	1	1	1	1	1	1	1	1	1	1	1	1	1	1	1	1	1
71	181	Putative HAD-superfamily hydrolase	Q0P923	Cj1233	Cj1233	24 kDa	0.00093	1.88% Oxygen low, 7.5% Oxygen high	0	0	0	0	0	0	1.0971	1.3092	0.80819	1.9059	2.0382	1.1888	2.2046	1.6656	0.5122	1.0907	1.6653	0.74914	0	0	0	0	0	0	1	1	1	1	1	1	1	1	1	1	1	1
72	184	FdhD protein	Q0P8B0	fdhD Cj1508c	Cj1508c	29 kDa	0.001	1.88% Oxygen low, 7.5% Oxygen high	0.80663	0.36195	0.36449	1.2748	1.72	2.034	1.487	2.0074	1.7989	2.7267	3.553	2.5213	4.2004	1.7176	2.7354	2.0629	4.8064	2.2059	1	1	1	1	1	1	1	1	1	1	1	1	1	1	1	1	1	1
73	193	Hippurate hydrolase (EC 3.5.1.32) (Benzoylglycine amidohydrolase) (Hippuricase)	P45493	hipO Cj0985c	Cj0985c	43 kDa	0.0013	1.88% Oxygen low, 7.5% Oxygen high	0	0	0	0	0	0	0	0	0	0.59792	0.49959	0.41	0	0.40252	0	0.55254	0.15963	0.12856	0	0	0	0	0	0	0	0	0	1	1	1	0	1	0	1	1	1
74	192	Elongation factor Ts (EF-Ts)	Q9PNB4	tsf Cj1181c	Cj1181c	40 kDa	0.0013	1.88% Oxygen low, 7.5% Oxygen high	6.6635	5.4014	6.1702	13.181	13.266	13.408	13.644	12.604	17.758	16.349	21.138	37.383	15.913	17.122	30.051	27.973	15.475	36.312	1	1	1	1	1	1	1	1	1	1	1	1	1	1	1	1	1	1
75	194	Chemotaxis protein (EC 2.7.3.-)	Q0PBM1	cheV Cj0285c	Cj0285c	36 kDa	0.0014	1.88% Oxygen low, 7.5% Oxygen high	12.225	7.2458	8.923	13.43	9.155	12.231	19.994	15.847	22.391	24.617	26.041	27.35	16.976	14.511	28.018	27.634	21.197	40.571	1	1	1	1	1	1	1	1	1	1	1	1	1	1	1	1	1	1
76	205	Putative single-stranded-DNA-specific exonuclease (EC 3.1.-.-)	Q0PC97	recJ Cj0028	Cj0028	59 kDa	0.002	1.88% Oxygen low, 7.5% Oxygen high	0	0	0	0.26404	0.17325	0.41529	0.46827	0.41377	0.14514	0.41806	0.30144	0.57933	0.62379	0.46073	0.50635	0.38336	0.59019	0.43255	0	0	1	0	1	1	1	1	1	1	1	1	1	1	1	1	1	1
77	206	Adenylate kinase (AK) (EC 2.7.4.3) (ATP-AMP transphosphorylase)	Q9PHM8	adk Cj0639c	Cj0639c	21 kDa	0.0021	1.88% Oxygen low, 7.5% Oxygen high	0	0	0	3.8698	3.3275	2.8785	28.435	24.31	31.39	20.345	26.256	36.079	25.884	21.043	34.312	36.045	23.658	35.074	0	0	1	0	1	1	1	1	1	1	1	1	1	1	1	1	1	1
78	207	Phosphoheptose isomerase 1 (EC 5.3.1.28) (Sedoheptulose 7-phosphate isomerase 1)	Q9PNE6	gmhA1 gmhA Cj1149c	Cj1149c	20 kDa	0.0022	1.88% Oxygen low, 7.5% Oxygen high	0	0	0	0	0	0.4252	1.5286	1.4803	1.8356	1.8362	2.2674	2.4638	2.1557	2.2833	1.1636	1.1369	1.7928	0.89657	0	0	0	0	0	1	1	1	1	1	1	1	1	1	1	1	1	1
79	215	Guanylate kinase (EC 2.7.4.8) (GMP kinase)	Q9PNB8	gmk Cj1177	Cj1177	24 kDa	0.0024	1.88% Oxygen low, 7.5% Oxygen high	0	0	0	0	0.81274	0.69716	1.1189	0.59976	1.1289	1.2964	1.1504	0.83298	1.7212	2.0519	1.3241	1.24	0.59765	1.1933	0	0	0	0	1	1	1	1	1	1	1	1	1	1	1	1	1	1
80	214	UDP-N-acetylmuramoyl-L-alanyl-D-glutamate--2,6-diaminopimelate ligase (EC 6.3.2.13) (Meso-A2pm-adding enzyme) (Meso-diaminopimelate-adding enzyme) (UDP-MurNAc-L-Ala-D-Glu:meso-diaminopimelate ligase) (UDP-MurNAc-tripeptide synthetase) (UDP-N-acetylmuramyl-tripeptide synthetase)	O69290	murE Cj1641	Cj1641	48 kDa	0.0024	1.88% Oxygen low, 7.5% Oxygen high	0	0	0	0.30566	0.48705	0.33402	0.50971	1.0074	0.5266	0.99893	1.0889	0.66979	1.2489	0.93965	0.27733	0.95152	0.9179	0.76352	0	0	1	0	1	1	1	1	1	1	1	1	1	1	1	1	1	1
81	219	Putative iron-uptake ABC transport system,periplasmic iron-binding protein	Q0PBW4	cfbpA Cj0175c	Cj0175c	37 kDa	0.0025	1.88% Oxygen low, 7.5% Oxygen high	0	0.24408	0	0.80808	1.1102	0.91931	1.2147	2.0882	1.0768	1.8059	2.0078	1.6261	3.0718	1.9763	1.4604	1.4759	1.8429	1.305	0	1	1	0	1	1	1	1	1	1	1	1	1	1	1	1	1	1
82	216	Periplasmic fusion protein CmeA (Multidrug efflux system CmeABC)	Q0PBE3	cmeA Cj0367c	Cj0367c	40 kDa	0.0025	1.88% Oxygen low, 7.5% Oxygen high	2.7494	3.3226	2.4064	1.4969	1.7333	1.2241	0.53208	1.2383	0.8233	4.4797	3.5115	3.1505	3.8363	4.217	2.6821	2.0811	3.2787	1.9968	1	1	1	1	1	1	1	1	1	1	1	1	1	1	1	1	1	1
83	218	Putative uncharacterized protein maf6	Q0P8R8	maf6 Cj1341c	Cj1341c	71 kDa	0.0025	1.88% Oxygen low, 7.5% Oxygen high	0	0.12565	0	0	0	0.11075	0.094459	0	0	0.085719	0.087511	0.13126	0.29875	0.35229	0.12497	0.066547	0.186	0.27582	0	1	0	0	0	1	1	0	0	1	1	1	1	1	1	1	1	1
84	226	(Dimethylallyl)adenosine tRNA methylthiotransferase MiaB (EC 2.-.-.-) (tRNA-i(6)A37 methylthiotransferase)	Q0PB55	miaB Cj0458c	Cj0458c	49 kDa	0.0028	1.88% Oxygen low, 7.5% Oxygen high	0	0	0	0.18998	0.38055	0.69573	0.27923	0.50572	0.29768	0.80354	0.77512	0.46086	0.6774	0.64954	0.23312	0.70568	0.72362	0.53418	0	0	1	0	1	1	1	1	1	1	1	1	1	1	1	1	1	1
85	231	Putative MiaB-like tRNA modifying enzyme	Q0P9P6	Cj1006c	Cj1006c	47 kDa	0.003	1.88% Oxygen low, 7.5% Oxygen high	0	0	0	0	0	0	0	0	0	0.13277	0.11551	0.19963	0	0.21106	0.089144	0.20439	0.43297	0	0	0	0	0	0	0	0	0	0	1	1	1	0	1	1	1	1	0
86	232	Putative sulfate adenylyltransferase (EC 2.7.7.4)	Q0P819	Cj1609	Cj1609	44 kDa	0.0031	1.88% Oxygen low, 7.5% Oxygen high	2.2791	2.1081	2.2817	1.4521	1.6833	1.4468	0.89997	1.2273	1.3322	2.5753	2.5555	2.2469	2.466	2.4436	1.7434	2.1884	2.5828	1.9237	1	1	1	1	1	1	1	1	1	1	1	1	1	1	1	1	1	1
87	233	Orotidine 5'-phosphate decarboxylase (EC 4.1.1.23) (OMP decarboxylase) (OMPDCase) (OMPdecase)	Q9PIC1	pyrF Cj0381c	Cj0381c	32 kDa	0.0032	1.88% Oxygen low, 7.5% Oxygen high	0	0	0	0	0	0	0	0	0	0.39299	0.39991	0.38286	0.46742	0	0	0.15115	0.2137	0	0	0	0	0	0	0	0	0	0	1	1	1	1	0	0	1	1	0
88	234	Cysteine desulfurase (NifS protein homolog) (EC 2.8.1.7)	Q0PBR4	iscS Cj0240c	Cj0240c	43 kDa	0.0033	1.88% Oxygen low, 7.5% Oxygen high	4.1142	3.0177	4.2739	2.615	2.5234	2.173	1.9088	2.1674	1.9512	8.0231	5.4026	3.8861	4.9222	3.7604	2.3324	11.057	9.7875	7.5724	1	1	1	1	1	1	1	1	1	1	1	1	1	1	1	1	1	1
89	236	Cell division protein ftsA	Q0PAI4	ftsA Cj0695	Cj0695	51 kDa	0.0034	1.88% Oxygen low, 7.5% Oxygen high	0.35446	0	0.29449	2.4181	2.5019	2.5114	3.0014	3.0559	2.659	3.7247	3.7447	3.2453	2.7611	3.7905	3.0189	3.323	3.3961	3.2431	1	0	1	1	1	1	1	1	1	1	1	1	1	1	1	1	1	1
90	237	Threonine synthase. Functional classification-Amino acid biosynthesis-Aspartate family (EC 4.2.3.1)	Q0PA78	thrC Cj0812	Cj0812	54 kDa	0.0034	1.88% Oxygen low, 7.5% Oxygen high	0.15748	0	0	0.58357	1.1376	1.1645	4.2198	4.0859	4.464	4.1851	6.0042	3.7825	3.6651	5.123	2.3376	3.3906	5.7449	4.8712	1	0	1	0	1	1	1	1	1	1	1	1	1	1	1	1	1	1
91	239	Inner membrane efflux transporter CmeB (Multidrug efflux system CmeABC)	Q0PBE4	cmeB Cj0366c	Cj0366c	114 kDa	0.0035	1.88% Oxygen low, 7.5% Oxygen high	0.86064	0.46037	0.59147	0.42912	0.24144	0.18411	0.1562	0.21629	0.18149	0.85282	0.76212	0.73169	0.84345	0.82615	0.72651	0.59546	0.5531	0.37455	1	1	1	1	1	1	1	1	1	1	1	1	1	1	1	1	1	1
92	243	Triosephosphate isomerase (TIM) (EC 5.3.1.1) (Triose-phosphate isomerase)	Q9PMQ6	tpiA Cj1401c	Cj1401c	25 kDa	0.0036	1.88% Oxygen low, 7.5% Oxygen high	0	0	0	0	0	0	0.28745	0.52375	0.2395	1.1193	0.79759	0.53731	1.6785	0.47781	0.17965	0.77264	1.2163	0	0	0	0	0	0	0	1	1	1	1	1	1	1	1	1	1	1	0
93	246	50S ribosomal protein L16	Q9PLX8	rplP Cj1700c	Cj1700c	16 kDa	0.0039	1.88% Oxygen low, 7.5% Oxygen high	15.031	18.706	25.521	16.737	17.453	22.018	18.312	14.116	16.023	23.449	19.9	21.128	23.739	20.657	26.665	23.273	23.931	22.888	1	1	1	1	1	1	1	1	1	1	1	1	1	1	1	1	1	1
94	258	Bipartate energy taxis response protein cetA	Q0P966	cetA Cj1190c	Cj1190c	51 kDa	0.0047	1.88% Oxygen low, 7.5% Oxygen high	7.9844	8.186	8.0579	5.7106	6.3473	6.2952	4.4014	5.0876	4.0058	9.1884	8.0751	8.8239	8.8373	8.1439	6.5389	7.268	8.6219	8.2255	1	1	1	1	1	1	1	1	1	1	1	1	1	1	1	1	1	1
95	261	5'-methylthioadenosine/S-adenosylhomocysteine nucleosidase (EC 3.2.2.16)	Q0PC20	pfs Cj0117	Cj0117	25 kDa	0.0048	1.88% Oxygen low, 7.5% Oxygen high	0	0	0	0	1.2325	1.931	4.657	3.7968	3.4277	5.0134	4.8311	5.0879	4.545	4.4573	2.1391	2.856	4.5079	2.8843	0	0	0	0	1	1	1	1	1	1	1	1	1	1	1	1	1	1
96	262	Putative lysine decarboxylase family protein	Q0PC79	Cj0054c	Cj0054c	23 kDa	0.0049	1.88% Oxygen low, 7.5% Oxygen high	0	0	0	0	0	0	0.46614	1.61	1.359	1.2037	0.99131	0.95848	1.6107	1.7439	0.72882	0.83172	1.5242	1.093	0	0	0	0	0	0	1	1	1	1	1	1	1	1	1	1	1	1
97	264	Putative iron-sulfur protein	Q0PC61	Cj0074c	Cj0074c	54 kDa	0.0051	1.88% Oxygen low, 7.5% Oxygen high	0	0	0	0	0	0	0	0	0	0.33877	0.21653	0.31535	0	0.12691	0	0.089294	0.31691	0	0	0	0	0	0	0	0	0	0	1	1	1	0	1	0	1	1	0
98	268	50S ribosomal protein L11	Q9PI35	rplK Cj0474	Cj0474	15 kDa	0.0053	1.88% Oxygen low, 7.5% Oxygen high	3.8152	4.6262	4.3863	4.2846	4.0688	3.5416	5.3524	3.0462	5.7275	7.3489	6.2897	14.137	5.6355	4.2496	17.375	13.462	6.7788	20.325	1	1	1	1	1	1	1	1	1	1	1	1	1	1	1	1	1	1
99	267	Putative periplasmic protein	Q0PAS5	Cj0592c	Cj0592c	16 kDa	0.0053	1.88% Oxygen low, 7.5% Oxygen high	0	1.2991	0	0	0	0	0.42573	0.58441	1.2412	1.8188	2.1044	1.1366	0.98415	0.47886	0.53597	1.4827	0.93203	1.6469	0	1	0	0	0	0	1	1	1	1	1	1	1	1	1	1	1	1
100	270	3,4-dihydroxy-2-butanone 4-phosphate synthase (DHBP synthase) (EC 4.1.99.12)	Q9PHU4	ribB Cj0572	Cj0572	38 kDa	0.0055	1.88% Oxygen low, 7.5% Oxygen high	4.1446	2.77	3.8361	3.4864	3.4104	2.4348	2.0991	3.7214	2.8333	5.1225	5.6941	4.0951	6.3413	5.3303	2.2854	3.6443	5.8942	4.3216	1	1	1	1	1	1	1	1	1	1	1	1	1	1	1	1	1	1
101	273	Putative phospho-sugar mutase (EC 5.4.2.-)	Q0P8K7	Cj1407c	Cj1407c	53 kDa	0.0057	1.88% Oxygen low, 7.5% Oxygen high	0	0	0	0	0	0	0.34081	0.30712	0.10655	0.11819	0.22271	0.32447	0.47768	0.33565	0.13811	0.28285	0.45349	0.21359	0	0	0	0	0	0	1	1	1	1	1	1	1	1	1	1	1	1
102	274	Phosphoribosylformylglycinamidine cyclo-ligase (EC 6.3.3.1)	Q0P896	purM Cj1529c	Cj1529c	36 kDa	0.0059	1.88% Oxygen low, 7.5% Oxygen high	0.63898	0.52803	0.88295	1.1693	1.448	1.2566	1.5963	1.5523	1.2528	1.4398	1.7307	1.5242	2.2269	2.2606	1.2896	1.6647	1.9571	1.3061	1	1	1	1	1	1	1	1	1	1	1	1	1	1	1	1	1	1
103	275	OORA subunit of 2-oxoglutarate:acceptor oxidoreductase	Q0PAY0	oorA Cj0536	Cj0536	41 kDa	0.006	1.88% Oxygen low, 7.5% Oxygen high	12.004	14.02	11.944	11.959	11.128	11.407	11.301	7.4385	14.622	19.11	19.211	15.582	10.571	15.241	14.67	20.057	11.51	17.014	1	1	1	1	1	1	1	1	1	1	1	1	1	1	1	1	1	1
104	277	Elongation factor P (EF-P)	Q9PHW3	efp Cj0551	Cj0551	21 kDa	0.0062	1.88% Oxygen low, 7.5% Oxygen high	0	0	0.48702	1.7964	4.232	3.3876	5.541	4.7579	6.0569	6.5544	5.5549	7.7205	5.3301	5.4606	3.559	5.6782	6.7435	4.9939	0	0	1	1	1	1	1	1	1	1	1	1	1	1	1	1	1	1
105	278	Putative molybdate-binding lipoprotein	Q0PBK6	modA Cj0303c	Cj0303c	28 kDa	0.0064	1.88% Oxygen low, 7.5% Oxygen high	0.35617	1.2921	1.598	0	0	0	2.3113	3.0243	1.5371	3.0793	2.4219	2.4436	2.6588	2.4992	2.0348	1.6818	2.3093	2.0771	1	1	0	1	0	0	1	1	1	1	1	1	1	1	1	1	1	1
106	285	Putative methyltransferase	Q0P8J4	Cj1420c	Cj1420c	30 kDa	0.007	1.88% Oxygen low, 7.5% Oxygen high	3.3252	4.4125	4.1384	32.452	27.777	21.167	31.929	28.396	25.903	39.056	50.143	32.051	45.686	35.793	23.82	31.673	30.612	29.409	1	1	1	1	1	1	1	1	1	1	1	1	1	1	1	1	1	1
107	287	Shikimate dehydrogenase (EC 1.1.1.25)	Q0PBA5	aroE Cj0405	Cj0405	30 kDa	0.0073	1.88% Oxygen low, 7.5% Oxygen high	0	0	0	0	0	0	0	0	0	0.20764	0.18696	0	0	0.23734	0.14531	0	0.22626	0	0	0	0	0	0	0	0	0	0	1	1	0	0	1	1	0	1	0
108	288	Putative amino-acid transporter periplasmic solute-binding protein	Q0P9S0	cjaA Cj0982c	Cj0982c	31 kDa	0.0073	1.88% Oxygen low, 7.5% Oxygen high	20.213	24.957	18.738	13.284	15.447	10.579	9.5457	13.293	8.5747	26.561	35.058	26.307	46.094	23.596	12.003	17.239	29.672	22.403	1	1	1	1	1	1	1	1	1	1	1	1	1	1	1	1	1	1
109	291	Thioredoxin	Q0PBZ0	trxA Cj0147c	Cj0147c	11 kDa	0.0076	1.88% Oxygen low, 7.5% Oxygen high	0.90738	1.9564	1.0383	6.3344	4.4007	3.158	18.213	26.673	19.572	19.846	19.433	16.04	13.918	21.877	17.766	19.678	24.392	23.156	1	1	1	1	1	1	1	1	1	1	1	1	1	1	1	1	1	1
110	293	Putative uncharacterized protein	Q0PBX4	Cj0163c	Cj0163c	19 kDa	0.008	1.88% Oxygen low, 7.5% Oxygen high	0	0	0	0	0	0	0	0	0	0.33375	0.35035	0.55324	0.4202	0.3536	0	0	0	0	0	0	0	0	0	0	0	0	0	1	1	1	1	1	0	0	0	0
111	294	Putative allophanate hydrolase subunit 2	Q0P882	Cj1543	Cj1543	36 kDa	0.0083	1.88% Oxygen low, 7.5% Oxygen high	7.2078	7.3145	6.2223	5.3999	6.103	5.2361	4.3827	4.9607	5.3244	8.8796	8.3592	6.7689	11.672	8.1328	4.7785	7.5634	10.302	6.4261	1	1	1	1	1	1	1	1	1	1	1	1	1	1	1	1	1	1
112	300	Major cell-binding factor (CBF1) (PEB1)	Q0P9X8	peb1A Cj0921c	Cj0921c	28 kDa	0.0092	1.88% Oxygen low, 7.5% Oxygen high	12.918	14.295	13.497	3.0116	4.0174	2.4836	10.475	7.1407	7.3515	68.014	87.238	120.32	29.624	43.731	367.32	98.144	35.995	149.46	1	1	1	1	1	1	1	1	1	1	1	1	1	1	1	1	1	1
113	305	Succinyl-diaminopimelate desuccinylase (SDAP desuccinylase) (EC 3.5.1.18) (N-succinyl-LL-2,6-diaminoheptanedioate amidohydrolase)	Q0P9K4	dapE Cj1048c	Cj1048c	40 kDa	0.01	1.88% Oxygen low, 7.5% Oxygen high	0.23737	0	0	0.36653	0.72333	0.85347	0.81804	0.52511	1.2885	1.1084	0.78732	1.3861	1.1822	0.42962	1.0042	1.519	1.1091	0.95237	1	0	1	0	1	1	1	1	1	1	1	1	1	1	1	1	1	1
114	306	Bifunctional protein HldE [Includes: D-beta-D-heptose 7-phosphate kinase (EC 2.7.1.-) (D-beta-D-heptose 7-phosphotransferase);D-beta-D-heptose 1-phosphate adenosyltransferase (EC 2.7.7.-)]	Q6TG09	hldE waaE Cj1150c	Cj1150c	51 kDa	0.01	1.88% Oxygen low, 7.5% Oxygen high	0	0	0	0	0	0.56982	0.18832	0.16631	0	0.30735	0.41907	0.39091	0.13276	0.5488	0.081871	0.45191	0.46973	0.2735	0	0	0	0	0	1	1	1	0	1	1	1	1	1	1	1	1	1
115	312	GTP cyclohydrolase II (EC 3.5.4.25)	Q0P9Q6	ribA Cj0996	Cj0996	21 kDa	0.012	1.88% Oxygen low, 7.5% Oxygen high	0	0	0	0	0	0	0	0	0	0.9082	0.74642	0	1.0616	0.31537	0	0	0.67256	0	0	0	0	0	0	0	0	0	0	1	1	0	1	1	0	0	1	0
116	313	Putative transcriptional regulator	Q0PB70	Cj0440c	Cj0440c	26 kDa	0.013	1.88% Oxygen low, 7.5% Oxygen high	0	0	0	0	0	0	0.25017	0	0.22615	0.88682	0.46971	0.69809	1.7732	0.25681	0.16963	0.19494	0.26413	0.23562	0	0	0	0	0	0	1	0	1	1	1	1	1	1	1	1	1	1
117	320	Cell division protein FtsZ	Q0PAI3	ftsZ Cj0696	Cj0696	39 kDa	0.014	1.88% Oxygen low, 7.5% Oxygen high	1.2151	0.25816	0.28722	1.5203	1.7564	1.6808	1.1511	2.2809	1.7699	2.9038	2.2875	2.0853	2.2667	2.1258	1.3796	2.4816	2.0243	1.3447	1	1	1	1	1	1	1	1	1	1	1	1	1	1	1	1	1	1
118	322	Putative periplasmic protein	Q0P9Q4	Cj0998c	Cj0998c	21 kDa	0.014	1.88% Oxygen low, 7.5% Oxygen high	11.513	14.805	16.05	15.469	13.109	9.31	11.559	10.583	13.187	13.136	15.339	25.898	15.345	16.261	34.376	23.764	13.63	19.223	1	1	1	1	1	1	1	1	1	1	1	1	1	1	1	1	1	1
119	321	Putative 2-nitropropane dioxygenase,oxidoreductase protein	Q0P8Y6	Cj1270c	Cj1270c	39 kDa	0.014	1.88% Oxygen low, 7.5% Oxygen high	0.71097	0.47453	0	4.9083	4.7322	3.951	6.0565	6.709	6.5317	6.3637	6.9487	6.2961	7.1942	7.5601	5.25	5.7605	5.7622	6.0597	1	1	1	0	1	1	1	1	1	1	1	1	1	1	1	1	1	1
120	331	Putative fumarylacetoacetate (FAA) hydrolase family protein	Q0PCA4	Cj0021c	Cj0021c	33 kDa	0.015	1.88% Oxygen low, 7.5% Oxygen high	0	0	0	0	0	0	0	0	0	0.3766	0.36427	0.72454	0.7182	0	0	0.26013	0	0	0	0	0	0	0	0	0	0	0	1	1	1	1	0	0	1	0	0
121	328	Putative glutamine transport ATP-binding protein	Q0P9Z6	glnQ Cj0902	Cj0902	27 kDa	0.015	1.88% Oxygen low, 7.5% Oxygen high	0.33984	0.36541	0	0.39492	0	0	0.50066	0	1.116	0.99337	0.83848	0.56366	0.98548	0.69403	0.50636	0.80741	0.41365	0.43995	1	1	1	0	0	0	1	0	1	1	1	1	1	1	1	1	1	1
122	332	Putative CinA-like protein	Q0P9J0	Cj1062	Cj1062	41 kDa	0.015	1.88% Oxygen low, 7.5% Oxygen high	0	0	0	0	0	0	0	0.18888	0.21616	0.15083	0.15582	0.24605	0.52936	0	0.10388	0.11937	0.32729	0.21289	0	0	0	0	0	0	0	1	1	1	1	1	1	0	1	1	1	1
123	339	Putative periplasmic protein	Q0PBX5	Cj0162c	Cj0162c	20 kDa	0.017	1.88% Oxygen low, 7.5% Oxygen high	0	0.50797	0	0	0	0	0	0	0	0.6521	0.63074	0.52769	0	0.71814	0.22634	0.5459	0	0	0	1	0	0	0	0	0	0	0	1	1	1	0	1	1	1	0	0
124	337	Pantothenate synthetase (PS) (EC 6.3.2.1) (Pantoate--beta-alanine ligase) (Pantoate-activating enzyme)	Q9PIK2	panC Cj0297c	Cj0297c	32 kDa	0.017	1.88% Oxygen low, 7.5% Oxygen high	0	0	0	0.62757	0.92451	0.94217	0.91205	1.0919	0.91683	0.92966	1.0396	0.92985	1.4128	1.0248	0.84501	1.0597	1.035	1.0737	0	0	1	0	1	1	1	1	1	1	1	1	1	1	1	1	1	1
125	343	3-dehydroquinate synthase (EC 4.2.3.4)	Q9PNT2	aroB Cj1008c	Cj1008c	40 kDa	0.018	1.88% Oxygen low, 7.5% Oxygen high	0.94636	0.86653	0.53271	0.63537	0.74053	0.20451	0.3327	0	0.58119	0.9277	1.004	1.2655	1.9579	0.92249	0.33649	0.75371	1.6086	0.67416	1	1	1	1	1	1	1	0	1	1	1	1	1	1	1	1	1	1
126	342	Nitroreductase	Q0P9I8	rdxA Cj1066	Cj1066	23 kDa	0.018	1.88% Oxygen low, 7.5% Oxygen high	0.77883	0	0	0	0.46597	0	0	0.34533	0.30051	0.82801	0.81077	0.42229	0.96782	0.3102	0.59062	0.43234	0.91585	0	1	0	0	0	1	0	0	1	1	1	1	1	1	1	1	1	1	0
127	344	Bifunctional enzyme IspD/IspF [Includes: 2-C-methyl-D-erythritol 4-phosphate cytidylyltransferase (EC 2.7.7.60) (4-diphosphocytidyl-2C-methyl-D-erythritol synthase) (MEP cytidylyltransferase) (MCT);2-C-methyl-D-erythritol 2,4-cyclodiphosphate synthase (MECDP-synthase) (MECPP-synthase) (MECPS) (EC 4.6.1.12)]	Q9PM68	ispDF Cj1607	Cj1607	42 kDa	0.018	1.88% Oxygen low, 7.5% Oxygen high	0.53549	0.47275	0.50424	0	0.20424	0	0	0	0.13654	0.7881	0.67667	0.35454	0.72305	0.16989	0.15977	0.50079	0.4141	0.71781	1	1	0	1	1	0	0	0	1	1	1	1	1	1	1	1	1	1
128	346	Serine hydroxymethyltransferase (SHMT) (Serine methylase) (EC 2.1.2.1)	P24531	glyA Cj0402	Cj0402	46 kDa	0.019	1.88% Oxygen low, 7.5% Oxygen high	10.19	7.4236	8.043	15.809	17.328	18.055	19.263	27.214	17.899	27.081	27.497	25.346	27.504	24.577	13.211	18.707	24.161	17.05	1	1	1	1	1	1	1	1	1	1	1	1	1	1	1	1	1	1
129	345	Putative radical SAM domain protein	Q0PB51	Cj0462	Cj0462	40 kDa	0.019	1.88% Oxygen low, 7.5% Oxygen high	0.21659	0.22894	0	0.49971	0.2145	0.63259	0.66594	0.74037	1.2118	0.92184	0.89339	0.65609	0.97466	0.70752	0.79772	0.92833	0.70948	0.86437	1	1	1	0	1	1	1	1	1	1	1	1	1	1	1	1	1	1
1	357	Putative lipoprotein	Q0PBA4	Cj0406c	Cj0406c	33 kDa	0.021	No statistical change	5.3626	6.0463	5.6005	3.4052	3.3166	2.6346	1.874	3.4575	2.3859	3.1228	2.5582	2.9256	2.6452	2.6705	1.862	2.2287	1.992	1.975	1	1	1	1	1	1	1	1	1	1	1	1	1	1	1	1	1	1
2	356	Putative lipoprotein	Q0PAS6	Cj0591c	Cj0591c	9 kDa	0.021	No statistical change	3.8877	4.1313	4.4788	2.8458	4.1923	3.6026	0.90336	3.5893	2.6337	2.6706	2.615	2.1205	2.1353	2.944	0.61254	1.4773	2.9539	2.4413	1	1	1	1	1	1	1	1	1	1	1	1	1	1	1	1	1	1
3	359	Putative periplasmic protein	Q0PAB4	Cj0776c	Cj0776c	40 kDa	0.021	No statistical change	3.5427	2.5961	3.2226	1.9879	1.9068	2.4183	1.4874	2.119	1.6191	2.3162	1.7482	1.547	1.6878	1.8465	1.2956	1.4562	1.86	1.2248	1	1	1	1	1	1	1	1	1	1	1	1	1	1	1	1	1	1
4	358	Aspartyl/glutamyl-tRNA(Asn/Gln) amidotransferase subunit B (Asp/Glu-ADT subunit B) (EC 6.3.5.-)	Q9PN98	gatB Cj1197c	Cj1197c	53 kDa	0.021	No statistical change	5.4139	4.0018	4.4774	4.8297	5.4744	4.8579	3.8542	5.1108	3.8116	3.7371	3.5481	3.168	4.6595	5.0551	2.7537	3.3545	4.2698	3.8015	1	1	1	1	1	1	1	1	1	1	1	1	1	1	1	1	1	1
5	354	Putative glycolate oxidase subunit D	Q0P943	glcD Cj1213c	Cj1213c	51 kDa	0.021	No statistical change	1.4591	0.76861	1.1964	0.38544	0.6719	1.4791	0.96521	1.5706	1.2683	0.70509	0.77398	0.79404	1.0839	0.77949	0.60544	0.57076	0.56027	0.39119	1	1	1	1	1	1	1	1	1	1	1	1	1	1	1	1	1	1
6	355	Putative SAM domain containing methyltransferase	Q0P8V7	Cj1300	Cj1300	34 kDa	0.021	No statistical change	0	0	0	0	0.55741	0	0.83037	1.7858	1.0615	1.3392	1.1874	1.0732	1.7193	2.0379	0.62049	0.78643	1.2136	0.51189	0	0	0	0	1	0	1	1	1	1	1	1	1	1	1	1	1	1
7	353	Putative sugar transferase	Q0P8H2	Cj1442c	Cj1442c	65 kDa	0.021	No statistical change	0.26348	0.14419	0.15345	0	0	0	0.20968	0	0.19059	0	0	0	0	0	0	0	0.10004	0	1	1	0	1	0	0	1	0	1	0	0	0	0	0	0	0	1	0
8	361	Putative periplasmic protein	Q0PAY6	Cj0530	Cj0530	98 kDa	0.022	No statistical change	1.3547	1.0244	1.4665	0.50535	0.72631	0.65546	0.5026	0.4179	0.44018	0.55578	0.50298	0.31133	0.44553	0.38054	0.3201	0.391	0.57499	0.47729	1	1	1	1	1	1	1	1	1	1	1	1	1	1	1	1	1	1
9	362	Putative molybdopterin biosynthesis protein	Q0PA33	moeA Cj0857c	Cj0857c	43 kDa	0.022	No statistical change	0.62202	0.45238	0.71659	0.45291	0.67075	0.57639	0	0.57427	0.42138	0.42728	0.29229	0.23214	0.32311	0.47102	0	0.23636	0.15619	0.3906	1	1	1	1	1	1	0	1	1	1	1	1	1	1	0	1	1	1
10	360	ABC transport system ATP-binding protein	Q0PA10	Cj0888c	Cj0888c	74 kDa	0.022	No statistical change	0	0	0	0	0	0	0	0	0	0.16243	0	0.069812	0	0.085354	0.055977	0.19953	0	0	0	0	0	0	0	0	0	0	0	1	0	1	0	1	1	1	0	0
11	364	Outer membrane component of efflux system (Multidrug efflux system CmeDEF)	Q0P9M1	cmeD Cj1031	Cj1031	49 kDa	0.023	No statistical change	0.4535	0.20486	0.85388	0	0.17224	0.16326	0	0	0.23471	0	0	0	0	0	0	0	0	0	1	1	0	1	1	1	0	0	1	0	0	0	0	0	0	0	0	0
12	365	Capsule polysaccharide export system inner membrane protein	Q0P8G9	kpsE Cj1445c	Cj1445c	43 kDa	0.023	No statistical change	5.0229	4.9171	5.2757	3.7898	4.3016	3.7018	1.2646	3.3735	2.422	3.0073	2.934	2.2711	3.8692	2.4496	1.2676	2.1075	2.7365	2.1518	1	1	1	1	1	1	1	1	1	1	1	1	1	1	1	1	1	1
13	363	Putative uncharacterized protein	Q0P8C2	Cj1495c	Cj1495c	22 kDa	0.023	No statistical change	0	0.43111	0	1.7043	0.90086	1.4253	3.1702	2.7692	3.0796	2.8056	3.8491	1.8171	3.9785	3.3685	1.9842	2.2516	3.095	1.8768	0	1	1	0	1	1	1	1	1	1	1	1	1	1	1	1	1	1
14	368	Acetylornithine aminotransferase (ACOAT) (EC 2.6.1.11)	Q9PIR7	argD Cj0227	Cj0227	44 kDa	0.024	No statistical change	1.8794	1.4465	2.0371	0.21703	0.56838	0.57484	0.22449	0.17772	0	0.13967	0.12575	0.3979	0	0	0	0.37635	0	0.12545	1	1	1	1	1	1	1	1	0	1	1	1	0	0	0	1	0	1
15	366	Putative NLPA family lipoprotein	Q0PAC0	Cj0770c	Cj0770c	29 kDa	0.024	No statistical change	1.156	0.57491	0	0	0	0	0.43361	0	0	1.0695	0.70418	0.16681	1.235	0.65136	0.39392	0.27325	1.5067	0.72347	1	1	0	0	0	0	1	0	0	1	1	1	1	1	1	1	1	1
16	367	Ribose-phosphate pyrophosphokinase (RPPK) (EC 2.7.6.1) (Phosphoribosyl pyrophosphate synthase) (P-Rib-PP synthase) (PRPP synthase)	Q9PP15	prs prsA Cj0918c	Cj0918c	34 kDa	0.024	No statistical change	13.377	15.81	11.81	14.291	15.484	12.821	9.6846	13.74	9.3056	8.5642	12.255	7.0921	14.609	10.581	9.2078	8.0354	11.822	9.346	1	1	1	1	1	1	1	1	1	1	1	1	1	1	1	1	1	1
17	372	Putative ABC transporter ATP-binding protein	Q0PB84	Cj0426	Cj0426	60 kDa	0.025	No statistical change	0	0.16683	0.18561	1.4534	1.6133	1.2913	1.0665	1.115	0.88089	1.6045	1.9559	1.3426	2.3719	1.8506	0.7303	1.1816	1.7737	0.89065	0	1	1	1	1	1	1	1	1	1	1	1	1	1	1	1	1	1
18	369	Valine--tRNA ligase (EC 6.1.1.9) (Valyl-tRNA synthetase) (ValRS)	Q9PPE4	valS Cj0775c	Cj0775c	102 kDa	0.025	No statistical change	3.0156	3.1254	3.3184	3.5226	3.1893	2.9382	3.7119	2.6464	2.906	3.3959	3.2372	2.7305	2.9114	2.6871	1.8625	2.2644	2.304	2.6436	1	1	1	1	1	1	1	1	1	1	1	1	1	1	1	1	1	1
19	371	30S ribosomal protein S6	Q9ZAH3	rpsF rps6 Cj1070	Cj1070	15 kDa	0.025	No statistical change	17.089	16.363	17.767	11.864	12.652	11.983	12.782	9.8513	12.332	7.3786	12.459	10.756	12.369	11.712	10.492	11.175	11.707	11.453	1	1	1	1	1	1	1	1	1	1	1	1	1	1	1	1	1	1
20	370	NADH-quinone oxidoreductase subunit D (EC 1.6.99.5) (NADH dehydrogenase I subunit D) (NDH-1 subunit D)	Q9PM99	nuoD Cj1576c	Cj1576c	47 kDa	0.025	No statistical change	4.7463	3.9524	4.5963	1.3624	1.7029	2.0799	0.84785	1.5239	1.5209	1.8546	1.7267	1.0043	1.3945	1.5038	0.24091	0.81492	1.2165	0.71199	1	1	1	1	1	1	1	1	1	1	1	1	1	1	1	1	1	1
21	373	Putative membrane protein	Q0P900	Cj1256c	Cj1256c	25 kDa	0.026	No statistical change	1.1022	1.1713	0.81156	0	0	0	0	0	0.74671	0	0	0	0	0	0	0	0	0	1	1	0	1	0	0	0	0	1	0	0	0	0	0	0	0	0	0
22	374	6,7-dimethyl-8-ribityllumazine synthase (DMRL synthase) (LS) (Lumazine synthase) (EC 2.5.1.78)	Q9PIB9	ribH Cj0383c	Cj0383c	17 kDa	0.027	No statistical change	3.8192	4.8054	4.9672	3.7686	3.1492	3.581	7.419	1.9954	5.9445	6.6008	6.4335	4.8332	5.441	7.8865	4.9541	4.0945	7.9896	6.54	1	1	1	1	1	1	1	1	1	1	1	1	1	1	1	1	1	1
23	375	Enolase (EC 4.2.1.11) (2-phospho-D-glycerate hydro-lyase) (2-phosphoglycerate dehydratase)	P42448	eno Cj1672c	Cj1672c	45 kDa	0.027	No statistical change	12.638	11.149	11.665	8.9465	7.4312	9.0838	7.2674	8.4652	7.8395	9.831	8.893	8.2794	7.3958	6.7776	5.3129	6.8373	7.7309	5.5779	1	1	1	1	1	1	1	1	1	1	1	1	1	1	1	1	1	1
24	379	Putative MotA/TolQ/ExbB proton channel family protein	Q0PC28	exbB3 Cj0109	Cj0109	20 kDa	0.028	No statistical change	4.0686	2.7833	3.0912	0	0	1.146	0	0.8488	0.30575	0.32073	0	0	0.57825	0	0	0	0	0	1	1	0	1	0	1	0	1	1	1	0	0	1	0	0	0	0	0
25	378	Glycine--tRNA ligase alpha subunit (EC 6.1.1.14) (Glycyl-tRNA synthetase alpha subunit) (GlyRS)	Q9PPK3	glyQ Cj0704	Cj0704	33 kDa	0.028	No statistical change	1.6605	1.5754	2.1121	1.8516	1.7785	1.3671	1.4049	2.2265	1.242	1.1391	1.1089	1.3295	1.6257	1.675	1.4932	1.24	1.5453	1.1513	1	1	1	1	1	1	1	1	1	1	1	1	1	1	1	1	1	1
26	377	NH(3)-dependent NAD(+) synthetase (EC 6.3.1.5)	Q9PPB0	nadE Cj0810	Cj0810	27 kDa	0.028	No statistical change	0	0	0	0	0	0	0.23592	0.29087	0	0.60058	0.23996	0.27846	0.2878	0.26128	0	0.20198	0.92247	0	0	0	0	0	0	0	1	1	0	1	1	1	1	1	0	1	1	0
27	376	Delta-aminolevulinic acid dehydratase (EC 4.2.1.24)	Q0P9Q7	hemB Cj0995c	Cj0995c	36 kDa	0.028	No statistical change	4.9281	4.9639	5.1955	3.9177	3.9928	3.1009	1.9293	3.2371	2.3805	6.7116	6.0214	5.0979	7.2028	6.0093	2.4291	4.4712	6.0236	3.6561	1	1	1	1	1	1	1	1	1	1	1	1	1	1	1	1	1	1
28	381	Putative secreted transglycosylase	Q0PA47	Cj0843c	Cj0843c	63 kDa	0.029	No statistical change	1.485	1.5865	1.3155	1.3512	1.1169	1.3916	0.54645	0.89579	0.96026	0.90464	0.64297	0.71074	1.2006	1.2328	0.59609	0.93343	0.86337	0.6134	1	1	1	1	1	1	1	1	1	1	1	1	1	1	1	1	1	1
29	380	2,3,4,5-tetrahydropyridine-2,6-dicarboxylate N-succinyltransferase (EC 2.3.1.117) (Tetrahydrodipicolinate N-succinyltransferase) (THDP succinyltransferase) (THP succinyltransferase) (Tetrahydropicolinate succinylase)	Q0P823	dapD Cj1605c	Cj1605c	42 kDa	0.029	No statistical change	0.99659	0.93918	1.1481	0.60063	0.8016	1.1618	0.41173	0.9201	1.1301	0.86104	1.4034	2.3036	1.0117	1.0463	1.7893	1.5288	0.85942	1.2305	1	1	1	1	1	1	1	1	1	1	1	1	1	1	1	1	1	1
30	385	Nucleoside diphosphate kinase (NDK) (NDP kinase) (EC 2.7.4.6) (Nucleoside-2-P kinase)	Q9PIG7	ndk Cj0332c	Cj0332c	15 kDa	0.031	No statistical change	2.8627	3.5062	3.8011	6.9816	8.2223	6.4079	12.345	13.592	12.915	10.979	9.8875	11.3	12.833	9.3388	12.792	10.61	11.182	13.023	1	1	1	1	1	1	1	1	1	1	1	1	1	1	1	1	1	1
31	386	Putative periplasmic protein	Q0PAQ7	Cj0610c	Cj0610c	39 kDa	0.031	No statistical change	0.58336	0.61597	0.95049	0	0	0.2073	0	0	0.30026	0.16045	0	0	0	0	0	0	0	0	1	1	0	1	0	1	0	0	1	1	0	0	0	0	0	0	0	0
32	382	Putative UDP-N-acetylglucosamine 2-epimerase (EC 5.1.3.-)	Q0P9B2	neuC1 Cj1142	Cj1142	43 kDa	0.031	No statistical change	1.008	0.69861	0.85545	0	0	0.48031	0	0	0.1328	0	0	0	0	0	0.19852	0	0	0	1	1	0	1	0	1	0	0	1	0	0	0	0	0	1	0	0	0
33	383	Putative uncharacterized protein	Q0P8F5	Cj1460	Cj1460	15 kDa	0.031	No statistical change	0	0	0	0	0.64102	0	0	0.64834	0	0.45932	0.89007	0	1.0959	1.5449	0	0.73175	1.0496	0	0	0	0	0	1	0	0	1	0	1	1	0	1	1	0	1	1	0
34	384	30S ribosomal protein S8	Q9PLY5	rpsH Cj1693c	Cj1693c	15 kDa	0.031	No statistical change	27.586	36.537	36.919	21.984	19.816	21.574	19.4	15.527	14.506	18.705	17.136	16.084	18.842	20.62	14.601	13.274	17.801	15.826	1	1	1	1	1	1	1	1	1	1	1	1	1	1	1	1	1	1
35	387	Polyribonucleotide nucleotidyltransferase (EC 2.7.7.8) (Polynucleotide phosphorylase) (PNPase)	Q0P903	pnp Cj1253	Cj1253	79 kDa	0.032	No statistical change	12.322	12.393	12.04	8.201	8.2909	7.8845	7.1386	6.9236	6.1857	7.1903	6.6493	6.7204	8.0964	6.7871	7.0859	6.5339	7.1277	7.2292	1	1	1	1	1	1	1	1	1	1	1	1	1	1	1	1	1	1
36	388	Two-component regulator	Q0P8Z5	racR Cj1261	Cj1261	25 kDa	0.032	No statistical change	7.5113	8.5018	7.6241	7.8709	7.6437	5.8677	4.7873	5.371	4.1784	5.5314	6.4331	3.9764	6.0966	6.0584	2.1137	4.5037	5.7511	4.1678	1	1	1	1	1	1	1	1	1	1	1	1	1	1	1	1	1	1
37	389	Imidazole glycerol phosphate synthase subunit hisF1 (EC 4.1.3.-) (IGP synthase cyclase subunit) (IGP synthase subunit hisF1) (ImGP synthase subunit hisF1) (IGPS subunit hisF1)	Q9PM72	hisF1 hisF Cj1603	Cj1603	28 kDa	0.032	No statistical change	0	0	0	0	0.68435	1.2839	1.7058	2.2895	2.0024	2.4332	1.8583	1.6227	2.1664	2.4516	1.1148	0.99314	2.2628	0.99513	0	0	0	0	1	1	1	1	1	1	1	1	1	1	1	1	1	1
38	390	Cytolethal distending toxin subunit A (CDT A)	Q0PC56	cdtA Cj0079c	Cj0079c	30 kDa	0.033	No statistical change	2.2884	1.3678	0.87664	0	0	0.54946	0.57439	0	0.62729	0	0	0	0	0.59201	0	0	0.23251	0	1	1	0	1	0	1	1	0	1	0	0	0	0	1	0	0	1	0
39	391	Putative uncharacterized protein	Q0P8U8	Cj1309c	Cj1309c	42 kDa	0.033	No statistical change	1.0026	0.46749	0.47327	1.9143	2.1198	1.5468	1.2677	1.7983	2.2867	2.3896	2.4449	2.6832	2.2052	1.8374	1.5364	2.3812	1.3012	1.8319	1	1	1	1	1	1	1	1	1	1	1	1	1	1	1	1	1	1
40	392	Phosphoglycerate kinase (EC 2.7.2.3)	Q9PMQ5	pgk Cj1402c	Cj1402c	44 kDa	0.033	No statistical change	7.3326	5.6474	6.0882	4.5245	5.2148	5.5589	4.9616	4.6765	4.5638	5.0129	5.2605	3.9642	3.7525	5.3421	3.5601	4.3204	4.26	5.1558	1	1	1	1	1	1	1	1	1	1	1	1	1	1	1	1	1	1
41	393	Putative periplasmic protein	Q0PC76	Cj0057	Cj0057	32 kDa	0.034	No statistical change	0.30681	0.30656	0	0	0	0	0	0	0	0.19835	0.4074	0	0.58386	0.2266	0	0.48344	0.2177	0.17936	1	1	0	0	0	0	0	0	0	1	1	0	1	1	0	1	1	1
42	395	Heptosyltransferase I	Q0P9C1	waaC Cj1133	Cj1133	39 kDa	0.035	No statistical change	0.69083	0.73411	0.79586	0	0.26084	0	0	0	0	0	0	0	0	0	0	0	0	0	1	1	0	1	1	0	0	0	0	0	0	0	0	0	0	0	0	0
43	394	Putative ATP-binding protein	Q0P7Z5	Cj1633	Cj1633	37 kDa	0.035	No statistical change	0	0	0	0	0.23308	0	0	0	0	0	0.27172	0.25989	0.976	0.27751	0	0.14757	0.61367	0	0	0	0	0	1	0	0	0	0	0	1	1	1	1	0	1	1	0
44	396	Putative MFS (Major Facilitator Superfamily) transport protein	Q0PBH0	Cj0339	Cj0339	50 kDa	0.036	No statistical change	0.3673	0.18042	0	0.20559	0.16903	0	0	0	0	0	0	0	0	0	0	0	0	0	1	1	1	0	1	0	0	0	0	0	0	0	0	0	0	0	0	0
45	397	Putative periplasmic protein	Q0P9Z0	Cj0909	Cj0909	16 kDa	0.036	No statistical change	1.0279	0	0	0	0.98211	1.5472	0	0	1.1575	1.7969	2.0255	2.8495	0	0	2.5863	2.2871	0	2.6577	1	0	0	0	1	1	0	0	1	1	1	1	0	0	1	1	0	1
46	399	Histidinol dehydrogenase (HDH) (EC 1.1.1.23)	Q9PM77	hisD Cj1598	Cj1598	46 kDa	0.037	No statistical change	1.6257	1.345	1.3046	6.0887	4.7577	5.8743	6.6397	6.0952	6.1208	6.8088	7.5284	7.9991	6.7624	6.3981	4.4043	5.3489	6.4074	5.6466	1	1	1	1	1	1	1	1	1	1	1	1	1	1	1	1	1	1
47	398	30S ribosomal protein S17	Q9PLY0	rpsQ Cj1698c	Cj1698c	10 kDa	0.037	No statistical change	8.4034	11.956	11.162	10.757	10.448	10.441	7.4247	8.9452	6.5637	7.7881	7.6731	6.1372	7.7793	7.3368	5.5274	12.216	6.4495	7.0853	1	1	1	1	1	1	1	1	1	1	1	1	1	1	1	1	1	1
48	400	Polyphosphate kinase (EC 2.7.4.1) (ATP-polyphosphate phosphotransferase) (Polyphosphoric acid kinase)	Q9PMU0	ppk Cj1359	Cj1359	80 kDa	0.038	No statistical change	3.7203	2.6584	3.1897	1.3306	1.3605	1.4382	1.2504	1.4988	1.005	1.1719	0.80466	0.9836	1.7701	1.4051	1.0273	1.0329	1.3014	0.98191	1	1	1	1	1	1	1	1	1	1	1	1	1	1	1	1	1	1
49	401	Putative uncharacterized protein	Q0PBA7	Cj0403	Cj0403	21 kDa	0.039	No statistical change	5.5213	6.5695	6.0579	3.1763	2.9873	4.3059	3.5453	4.7296	3.2282	5.2136	3.7138	2.5398	3.402	4.4675	1.3809	2.3897	2.6546	2.188	1	1	1	1	1	1	1	1	1	1	1	1	1	1	1	1	1	1
50	403	N-acetylmuramoyl-L-alanine amidase (EC 3.5.1.28)	Q0P8Y7	amiA Cj1269c	Cj1269c	75 kDa	0.039	No statistical change	1.1556	0.93255	1.0822	0.5296	0.31563	0.40746	0.32394	0.32631	0.28053	0	0	0.26309	0.43153	0.46011	0.39394	0.26547	0.41726	0.42069	1	1	1	1	1	1	1	1	1	0	0	1	1	1	1	1	1	1
51	402	Putative NADP-dependent alcohol dehydrogenase (EC 1.1.1.2)	Q0P877	Cj1548c	Cj1548c	39 kDa	0.039	No statistical change	0.95123	0.74075	0.39252	4.0129	3.0523	2.4807	1.8972	2.6198	2.442	4.2945	4.6343	3.4222	4.0034	3.0554	1.6794	2.3731	3.2594	2.2708	1	1	1	1	1	1	1	1	1	1	1	1	1	1	1	1	1	1
52	404	tRNA-specific 2-thiouridylase MnmA (EC 2.8.1.-)	Q9PJ66	mnmA trmU Cj0053c	Cj0053c	38 kDa	0.04	No statistical change	0	0	0	0	0	0.21078	0	0	0	0.25344	0.56948	0.12606	0.17954	0	0	0.19676	0.17772	0	0	0	0	0	0	1	0	0	0	1	1	1	1	0	0	1	1	0
53	406	DNA ligase (EC 6.5.1.2) (Polydeoxyribonucleotide synthase [NAD(+)])	Q0PAT1	ligA Cj0586	Cj0586	74 kDa	0.041	No statistical change	0.11749	0	0	0.46851	0.44643	0.64613	0.73151	0.445	0.50618	0.56095	0.45529	0.60077	0.71374	0.68453	0.60948	0.53167	0.57334	0.51042	1	0	1	0	1	1	1	1	1	1	1	1	1	1	1	1	1	1
54	405	Putative uncharacterized protein	Q0P8A5	Cj1514c	Cj1514c	28 kDa	0.041	No statistical change	0	0	0	0	0	0	0.44538	0.60153	0.45638	1.3834	0.80693	0.37079	0.28163	0.23699	0.17485	0.67071	1.2072	0	0	0	0	0	0	0	1	1	1	1	1	1	1	1	1	1	1	0
55	408	Carbamoyl-phosphate synthase large chain (EC 6.3.5.5) (Carbamoyl-phosphate synthetase ammonia chain)	Q9PIL7	carB Cj0279	Cj0279	121 kDa	0.042	No statistical change	4.0125	3.2664	4.0519	2.1524	2.3558	2.3645	2.2602	2.6099	1.8281	2.4249	2.0749	1.955	2.5191	2.3805	1.7894	1.8184	2.2115	2.0505	1	1	1	1	1	1	1	1	1	1	1	1	1	1	1	1	1	1
56	410	Putative nuclease (EC 4.2.99.18)	Q0P9H1	Cj1083c	Cj1083c	27 kDa	0.042	No statistical change	0.70617	0	0	0	0	0	0	0	0	0.23689	0	0.5739	0.84482	0.275	0.16578	0.18688	0.54132	0.21278	1	0	0	0	0	0	0	0	0	1	0	1	1	1	1	1	1	1
57	407	Transcription-repair coupling factor	Q0P9G9	mfd Cj1085c	Cj1085c	113 kDa	0.042	No statistical change	1.3038	0.93431	0.85069	0.67323	0.47596	0.55769	0.62619	0.36556	0.47183	0.47635	0.31531	0.32853	0.822	0.69433	0.29626	0.21934	0.42635	0.32633	1	1	1	1	1	1	1	1	1	1	1	1	1	1	1	1	1	1
58	409	Putative uncharacterized protein	Q0P7V1	Cj1679	Cj1679	69 kDa	0.042	No statistical change	0.79977	1.0874	1.3614	0.36818	0	0.47476	0.40144	0.12123	0.27381	0.085889	0	0.074428	0.3063	0.61224	0	0.17994	0.33998	0	1	1	1	1	0	1	1	1	1	1	0	1	1	1	0	1	1	0
59	411	Putative oligopeptide transporter, OPT family	Q0PBT5	Cj0204	Cj0204	71 kDa	0.043	No statistical change	0.64181	0.41347	0.65495	0	0	0.16931	0	0	0	0	0	0	0	0	0	0	0	0	1	1	0	1	0	1	0	0	0	0	0	0	0	0	0	0	0	0
60	413	Putative GMC oxidoreductase subunit	Q0PB95	Cj0415	Cj0415	64 kDa	0.043	No statistical change	0	0	0	0	0	0	0	0	0	0.093967	0	0.074336	0	0	0	0.54037	0.7348	0.40568	0	0	0	0	0	0	0	0	0	1	0	1	0	0	0	1	1	1
61	412	Putative GTP-binding protein	Q0P9W9	Cj0930	Cj0930	41 kDa	0.043	No statistical change	1.1745	0.58506	0.7683	3.3918	3.2828	3.3627	2.3265	3.8955	3.3162	4.0301	3.9373	4.0914	3.4091	3.8788	2.2858	3.1408	3.7452	2.9429	1	1	1	1	1	1	1	1	1	1	1	1	1	1	1	1	1	1
62	414	Putative periplasmic protein	Q0PB00	Cj0515	Cj0515	46 kDa	0.044	No statistical change	0.59023	0.19794	0.93926	0	0.22817	0.17447	0	0	0	0	0	0	0	0	0	0	0	0	1	1	0	1	1	1	0	0	0	0	0	0	0	0	0	0	0	0
63	420	OORD subunit of 2-oxoglutarate:acceptor oxidoreductase	Q0PAY1	oorD Cj0535	Cj0535	11 kDa	0.045	No statistical change	0	0	0	0	0	0	0	1.6481	0	2.3403	2.0771	0	0	1.1285	0	1.7814	1.857	0	0	0	0	0	0	0	0	1	0	1	1	0	0	1	0	1	1	0
64	418	Chaperone protein DnaK (HSP70) (Heat shock 70 kDa protein) (Heat shock protein 70)	O69298	dnaK Cj0759	Cj0759	67 kDa	0.045	No statistical change	17.272	20.18	17.203	19.857	18.856	16.191	12.916	17.089	11.608	16.86	11.953	11.533	19.719	17.271	9.28	7.8515	14.674	8.0071	1	1	1	1	1	1	1	1	1	1	1	1	1	1	1	1	1	1
65	417	Putative periplasmic protein	Q0P937	Cj1219c	Cj1219c	92 kDa	0.045	No statistical change	5.6178	4.4211	4.3576	3.0075	3.2444	2.5186	2.7641	1.835	2.1716	2.547	2.3631	1.9798	2.9675	2.4948	2.0918	2.3176	2.4863	2.4386	1	1	1	1	1	1	1	1	1	1	1	1	1	1	1	1	1	1
66	416	Possible periplasmic protein	Q0P8W8	Cj1289	Cj1289	31 kDa	0.045	No statistical change	2.6153	2.5421	1.6514	1.3655	0.81138	1.0062	1.2136	2.0306	1.4753	0.85066	1.3486	1.01	1.5906	1.2029	0.98777	0.99956	1.0021	1.2643	1	1	1	1	1	1	1	1	1	1	1	1	1	1	1	1	1	1
67	415	Putative nucleotidyltransferase	Q0P8P2	Cj1367c	Cj1367c	92 kDa	0.045	No statistical change	0.48917	0.46401	0.50428	0.42828	0.52117	0.35654	0.2972	0.40602	0.22715	0.23149	0.12587	0.15637	0.35565	0.49225	0.24201	0.2752	0.49211	0.24182	1	1	1	1	1	1	1	1	1	1	1	1	1	1	1	1	1	1
68	419	Putative flagellar protein	Q0P8K6	fliL Cj1408	Cj1408	20 kDa	0.045	No statistical change	4.5261	3.411	4.8542	1.6049	2.2543	1.8796	0.77184	1.5953	0.81739	2.101	1.8369	1.3059	1.3915	1.3325	0.73968	0.5443	1.5613	0.29904	1	1	1	1	1	1	1	1	1	1	1	1	1	1	1	1	1	1
69	421	Putative ABC-type amino-acid transporter permease protein	Q0P9Y0	Cj0919c	Cj0919c	24 kDa	0.046	No statistical change	0	0	0	0	0	0	0	0	0	0.26345	0	0	1.1095	0.75753	0	0	0.59243	0	0	0	0	0	0	0	0	0	0	1	0	0	1	1	0	0	1	0
70	422	Putative ferredoxin domain-containing integral membrane protein	Q0PBE1	Cj0369c	Cj0369c	54 kDa	0.048	No statistical change	0.89408	0.34418	0.39973	0	0.35008	0.39655	0.32031	0	0.22948	0.11247	0	0.086038	0	0	0.37613	0.23926	0	0.21268	1	1	0	1	1	1	1	0	1	1	0	1	0	0	1	1	0	1
71	423	Putative periplasmic protein (VacJ homolog)	Q0P8N8	Cj1371	Cj1371	27 kDa	0.048	No statistical change	1.4572	0.35286	0.63183	0.39803	0	0	0	0	0.22102	0	0	0	0	0	0	0	0	0	1	1	1	1	0	0	0	0	1	0	0	0	0	0	0	0	0	0
72	424	Putative ATP/GTP-binding protein	Q0P9H0	Cj1084c	Cj1084c	29 kDa	0.049	No statistical change	2.1059	1.8152	2.0067	0	0.92727	0.28024	0.48388	0.30016	0	0.21529	0.19076	0.18359	0.26674	0.47041	0.16561	0.16713	0.24784	0.40061	1	1	0	1	1	1	1	1	0	1	1	1	1	1	1	1	1	1
73	426	D-arabinose 5-phosphate isomerase	Q0P8H1	kpsF Cj1443c	Cj1443c	34 kDa	0.049	No statistical change	1.6038	0	0	0.77006	0.48108	0.23923	1.8395	1.3364	1.7413	1.3712	2.1568	1.768	1.6001	1.0982	1.3416	1.3049	1.5032	1.1204	1	0	1	0	1	1	1	1	1	1	1	1	1	1	1	1	1	1
74	425	Putative periplasmic protein	Q0P885	Cj1540	Cj1540	30 kDa	0.049	No statistical change	16.946	17.787	14.153	7.0108	9.3076	5.4995	8.1608	9.4005	9.9254	11.007	13.323	13.859	15.323	12.777	16.081	16.727	12.736	17.307	1	1	1	1	1	1	1	1	1	1	1	1	1	1	1	1	1	1
75	427	Branched-chain amino acid aminotransferase (EC 2.6.1.42)	Q0PBN6	ilvE Cj0269c	Cj0269c	34 kDa	0.05	No statistical change	18.553	14.455	15.082	14.534	13.992	12.572	19.746	13.085	17.441	10.551	13.463	19.534	10.964	10.292	9.4139	12.875	10.739	15.619	1	1	1	1	1	1	1	1	1	1	1	1	1	1	1	1	1	1
76	429	30S ribosomal protein S15	Q0PA13	rpsO Cj0884	Cj0884	10 kDa	0.051	No statistical change	6.6467	8.1282	8.8345	6.1229	5.9467	5.1102	4.226	4.3315	3.7359	3.9951	4.4564	3.0923	3.7923	4.1759	6.3662	2.5993	4.1901	6.5223	1	1	1	1	1	1	1	1	1	1	1	1	1	1	1	1	1	1
77	428	Putative preprotein translocase protein	Q0P9G0	Cj1094c	Cj1094c	10 kDa	0.051	No statistical change	1.1053	0	2.423	1.0928	0	0	0	0	0.68121	0	0	0	0	0	0	0	0	0	1	0	1	1	0	0	0	0	1	0	0	0	0	0	0	0	0	0
78	432	Putative periplasmic protein	Q0PC23	Cj0114	Cj0114	35 kDa	0.052	No statistical change	5.1247	5.1784	5.3038	2.4856	2.5984	3.3766	2.0407	3.1912	1.619	2.3687	1.8718	2.0354	3.7058	3.2932	1.485	1.2486	2.9433	1.4015	1	1	1	1	1	1	1	1	1	1	1	1	1	1	1	1	1	1
79	433	Threonine--tRNA ligase (EC 6.1.1.3) (Threonyl-tRNA synthetase) (ThrRS)	Q9PIS3	thrS Cj0206	Cj0206	70 kDa	0.052	No statistical change	7.7844	5.5622	6.0106	4.122	4.2343	4.5722	3.9033	3.6145	3.7296	4.2079	3.8323	3.4074	4.0918	4.0588	2.6604	2.7726	4.7703	4.0497	1	1	1	1	1	1	1	1	1	1	1	1	1	1	1	1	1	1
80	430	50S ribosomal protein L33	Q9PI38	rpmG Cj0471	Cj0471	6 kDa	0.052	No statistical change	1.973	2.242	0	0	0	0	0	0	0	0	0	2.2038	0	1.5681	4.3565	4.8337	1.5065	8.0717	1	1	0	0	0	0	0	0	0	0	0	1	0	1	1	1	1	1
81	434	Elongation factor G (EF-G)	Q9PI16	fusA Cj0493	Cj0493	77 kDa	0.052	No statistical change	12.824	10.47	12.025	27.187	22.772	27.617	27.443	28.732	30.377	31.371	25.53	27.814	30.997	30.159	26.427	29.08	25.154	25.872	1	1	1	1	1	1	1	1	1	1	1	1	1	1	1	1	1	1
82	431	Flagellar assembly factor FliW	Q0P9H9	fliW Cj1075	Cj1075	15 kDa	0.052	No statistical change	0	0	0	0	0	0.66822	1.5366	3.1036	1.3584	1.6877	2.2611	1.0937	1.9541	1.5184	1.1962	1.1181	1.5235	1.556	0	0	0	0	0	1	1	1	1	1	1	1	1	1	1	1	1	1
83	436	Two-component regulator	Q0PBF4	Cj0355c	Cj0355c	26 kDa	0.053	No statistical change	36.593	28.19	24.283	31.066	28.404	23.645	32.365	25.614	27.078	44.765	45.521	40.214	36.743	30.8	22.851	32.027	35.545	25.169	1	1	1	1	1	1	1	1	1	1	1	1	1	1	1	1	1	1
84	437	Colicin V production protein homolog	Q0PBB1	Cj0399	Cj0399	21 kDa	0.053	No statistical change	5.3004	4.2641	4.2361	1.8406	1.4937	1.4311	0.34922	1.0865	1.3427	1.78	1.5136	0.90452	0.94946	1.4814	0	1.1011	1.7098	0.28657	1	1	1	1	1	1	1	1	1	1	1	1	1	1	0	1	1	1
85	438	Oxygen-independent coproporphyrinogen III oxidase	Q0P9R0	Cj0992c	Cj0992c	52 kDa	0.053	No statistical change	0	0	0	1.6748	1.73	1.5243	1.3386	1.5157	0.94205	1.7932	1.4277	1.2076	2.1248	1.586	0.84897	1.7073	1.8948	1.4746	0	0	1	0	1	1	1	1	1	1	1	1	1	1	1	1	1	1
86	435	Peptide chain release factor 2 (RF-2)	Q9PMK5	prfB Cj1455	Cj1455	41 kDa	0.053	No statistical change	0	0	0	1.8305	1.2605	0.96323	1.0018	1.0702	1.5756	1.4928	1.3454	1.5417	1.3787	1.0802	1.1553	1.311	1.4191	1.4704	0	0	1	0	1	1	1	1	1	1	1	1	1	1	1	1	1	1
87	445	Bacterioferritin comigratory protein homolog	Q0PBN4	Cj0271	Cj0271	17 kDa	0.054	No statistical change	0.92649	0	0.66343	0	0	0	0	0.56233	0	1.211	1.1858	1.6263	0.49974	0.8813	0.58606	0	0	0.36471	1	0	0	1	0	0	0	1	0	1	1	1	1	1	1	0	0	1
88	443	Major antigenic peptide PEB3	Q0PBL7	peb3 Cj0289c	Cj0289c	28 kDa	0.054	No statistical change	4.8308	3.8015	4.4625	3.3659	2.2055	3.0584	1.4223	2.3447	1.7025	1.5662	1.2185	1.2422	2.221	2.1163	3.6679	1.9095	2.312	2.1586	1	1	1	1	1	1	1	1	1	1	1	1	1	1	1	1	1	1
89	442	Histidine--tRNA ligase (EC 6.1.1.21) (Histidyl-tRNA synthetase) (HisRS)	Q9PPF4	hisS Cj0765c	Cj0765c	47 kDa	0.054	No statistical change	1.9895	2.0926	2.3249	1.9025	1.4307	1.9695	0.95954	1.5747	0.59944	1.8385	1.6046	1.2176	1.2703	1.3892	0.089782	0.55324	1.2062	0.76803	1	1	1	1	1	1	1	1	1	1	1	1	1	1	1	1	1	1
90	439	Uncharacterized lipoprotein Cj0983	P45492	Cj0983	Cj0983	42 kDa	0.054	No statistical change	6.5444	6.67	6.9796	4.4532	4.7729	3.7202	2.6379	3.5266	2.9985	4.4951	4.0555	2.892	3.8933	3.6907	2.062	2.7025	3.881	3.1898	1	1	1	1	1	1	1	1	1	1	1	1	1	1	1	1	1	1
91	441	Putative membrane bound ATPase (EC 3.4.24.-)	Q0P9P7	Cj1005c	Cj1005c	61 kDa	0.054	No statistical change	3.0524	2.3905	2.864	1.6094	1.5478	1.4284	1.1285	1.0852	1.2439	1.1361	1.4494	1.0556	1.6386	1.8095	0.71284	1.0823	1.4143	0.79481	1	1	1	1	1	1	1	1	1	1	1	1	1	1	1	1	1	1
92	440	Membrane fusion component of efflux system (Mutlidrug efflux system CmeDEF)	Q0P9M0	cmeE Cj1032	Cj1032	28 kDa	0.054	No statistical change	1.6362	1.0649	0.41663	0	0	0	0.23285	0	0.55352	0	0	0	0	0	0	0	0.26393	0	1	1	0	1	0	0	1	0	1	0	0	0	0	0	0	0	1	0
93	444	Putative exporting protein	Q0P942	Cj1214c	Cj1214c	27 kDa	0.054	No statistical change	4.2303	2.9858	4.8554	2.2972	4.1934	2.3588	2.1704	3.3431	2.2609	3.124	2.6261	1.8175	3.1903	2.5435	1.0213	2.029	2.9752	1.3087	1	1	1	1	1	1	1	1	1	1	1	1	1	1	1	1	1	1
94	448	Putative methyl-accepting chemotaxis signal transduction protein	Q0PBZ3	Cj0144	Cj0144	72 kDa	0.055	No statistical change	28.019	23.439	23.272	17.145	18.879	16.856	13.741	13.824	13.219	19.499	15.104	18.136	14.917	13.78	10.836	12.237	15.166	12.081	1	1	1	1	1	1	1	1	1	1	1	1	1	1	1	1	1	1
95	447	Ribose 5-phosphate isomerase (EC 5.3.1.6)	Q0P9X4	rpiB Cj0925	Cj0925	16 kDa	0.055	No statistical change	0	0	0	0	0	0	0	0	0	1.0911	0	0	0.45761	1.2128	0.28421	0	0	0	0	0	0	0	0	0	0	0	0	1	0	0	1	1	1	0	0	0
96	446	Putative lipoprotein	Q0P9I0	Cj1074c	Cj1074c	26 kDa	0.055	No statistical change	5.3664	3.9565	4.5827	2.2325	2.4133	1.8475	0.99351	1.6679	1.345	2.5071	1.8766	1.2302	2.2492	1.8918	0.17284	0.73081	2.3153	0.36303	1	1	1	1	1	1	1	1	1	1	1	1	1	1	1	1	1	1
97	449	Putative regulatory protein	Q0P8B1	Cj1507c	Cj1507c	28 kDa	0.055	No statistical change	0.31121	0.71339	0.56123	0	0	0	0.24729	0	0	0.57956	1.3305	0.84881	0.27805	0	0.58238	0.88362	0.24631	0.19836	1	1	0	1	0	0	1	0	0	1	1	1	1	0	1	1	1	1
98	451	Amidophosphoribosyltransferase (ATase) (EC 2.4.2.14) (Glutamine phosphoribosylpyrophosphate amidotransferase)	Q0PBU3	purF Cj0196c	Cj0196c	49 kDa	0.056	No statistical change	2.994	1.7272	1.7282	2.3578	1.8583	1.6117	1.6764	1.4959	1.5217	2.0451	2.0037	1.618	1.0207	1.5159	0.68343	1.0564	1.8439	0.73347	1	1	1	1	1	1	1	1	1	1	1	1	1	1	1	1	1	1
99	450	50S ribosomal protein L10	Q9PI33	rplJ Cj0476	Cj0476	18 kDa	0.056	No statistical change	12.004	12.756	13.829	13.328	12.945	11.124	9.199	11.083	9.5533	9.6261	10.965	10.18	11.218	9.8847	11.39	11.172	9.1209	10.928	1	1	1	1	1	1	1	1	1	1	1	1	1	1	1	1	1	1
100	452	Putative uncharacterized protein	Q0P7V5	Cj1674	Cj1674	33 kDa	0.057	No statistical change	1.0137	0.59684	1.3372	0.93458	1.0911	0.64418	0.76752	1.2257	0.79731	1.1651	1.3921	1.1174	1.645	1.2828	0.74465	1.1433	1.4391	0.83365	1	1	1	1	1	1	1	1	1	1	1	1	1	1	1	1	1	1
101	454	Ubiquinone/menaquinone biosynthesis methyltransferase ubiE (EC 2.1.1.163) (EC 2.1.1.201) (2-methoxy-6-polyprenyl-1,4-benzoquinol methylase) (Demethylmenaquinone methyltransferase)	Q9PIH5	ubiE Cj0324	Cj0324	27 kDa	0.058	No statistical change	1.1269	0.35286	0.39595	0	0	0	0	0	0.45049	0	0	0	0	0	0	0	0	0	1	1	0	1	0	0	0	0	1	0	0	0	0	0	0	0	0	0
102	453	Putative peptidase	Q0P9S2	Cj0980	Cj0980	47 kDa	0.058	No statistical change	0.66645	0.19016	0.44914	1.6218	1.6969	1.4582	1.498	1.6843	1.8042	2.2649	1.597	1.6174	1.6991	1.6923	1.1079	1.4858	2.1306	1.7888	1	1	1	1	1	1	1	1	1	1	1	1	1	1	1	1	1	1
103	455	Putative periplasmic protein	Q0PAI5	Cj0694	Cj0694	58 kDa	0.059	No statistical change	8.7264	7.8401	7.3467	2.3303	3.5502	3.8581	2.8495	2.6975	2.664	3.296	4.0474	3.1765	3.1485	3.1672	1.8253	2.6715	2.3214	2.0015	1	1	1	1	1	1	1	1	1	1	1	1	1	1	1	1	1	1
104	456	Peptidase	Q0P9F5	Cj1099	Cj1099	67 kDa	0.059	No statistical change	3.0262	2.1346	2.1207	0.5902	1.2388	0.90867	0.62411	0.75737	0.82504	0.96658	0.81739	0.66199	1.1925	0.74738	0.43987	0.59743	0.75633	0.61946	1	1	1	1	1	1	1	1	1	1	1	1	1	1	1	1	1	1
105	457	Hydrogenase isoenzymes formation protein	Q0PAP4	hypB Cj0623	Cj0623	28 kDa	0.06	No statistical change	0.32072	0.69644	0.36388	1.5582	1.5041	1.3144	0.91371	1.678	1.0903	1.7571	1.241	1.3872	1.4623	1.0759	2.2501	1.2994	1.0725	1.7614	1	1	1	1	1	1	1	1	1	1	1	1	1	1	1	1	1	1
106	458	Chemotaxis protein CheY homolog	P0C635	cheY Cj1118c	Cj1118c	14 kDa	0.06	No statistical change	2.5259	0	0	4.5469	4.9953	6.14	9.4764	18.014	14.169	14.256	13.932	8.715	13.997	14.494	4.5668	10.631	12.763	9.283	1	0	1	0	1	1	1	1	1	1	1	1	1	1	1	1	1	1
107	459	Putative aminotransferase	Q0PA99	Cj0791c	Cj0791c	48 kDa	0.061	No statistical change	0.2772	0	0.54853	0	0	0.4588	0.37704	0.34014	0.25857	0	0	0	0.1428	0.13427	0.088058	0.2019	0.21939	0.11383	1	0	0	1	0	1	1	1	1	0	0	0	1	1	1	1	1	1
108	460	Protein RecA (Recombinase A)	Q0P7V6	recA Cj1673c	Cj1673c	37 kDa	0.061	No statistical change	1.6079	0.81315	1.019	4.0461	4.6508	4.2249	3.6966	4.9031	4.5722	4.2389	3.7708	4.953	5.4231	3.8595	3.7739	4.0969	4.8944	5.2554	1	1	1	1	1	1	1	1	1	1	1	1	1	1	1	1	1	1
109	461	Glutamate 5-kinase (EC 2.7.2.11) (Gamma-glutamyl kinase) (GK)	Q9PJ29	proB Cj0097	Cj0097	28 kDa	0.062	No statistical change	0.31657	0.70748	0.35918	0.55536	1.076	1.0989	0.63205	0.82274	0.80455	1.5648	1.6728	1.4844	1.2746	0.89622	0.33281	0.71493	1.0581	0.62657	1	1	1	1	1	1	1	1	1	1	1	1	1	1	1	1	1	1
110	462	DNA repair protein RecN (Recombination protein N)	Q9PHM5	recN Cj0642	Cj0642	59 kDa	0.062	No statistical change	0.14971	0.31364	0.16387	0	0.31492	0.34367	0.46847	0.13042	0.41411	0.10415	0	0.16722	0.12904	0.11715	0.14294	0.29855	0.1199	0.18624	1	1	0	1	1	1	1	1	1	1	0	1	1	1	1	1	1	1
111	465	UPF0234 protein Cj0374	Q9PIC8	Cj0374	Cj0374	18 kDa	0.063	No statistical change	0	0	0	0	0	0	0	0	0	0	0.32095	0.30889	0	0	0	0.2812	0	0	0	0	0	0	0	0	0	0	0	0	1	1	0	0	0	1	0	0
112	464	Putative ABC transporter ATP-binding protein	Q0P976	Cj1180c	Cj1180c	24 kDa	0.063	No statistical change	1.6616	1.0651	1.3744	0.86866	1.0532	0.7502	0.27721	0	0.51077	0.98543	0.52047	0.54286	0.33817	0.50137	0	0.42789	0.61376	0	1	1	1	1	1	1	1	0	1	1	1	1	1	1	0	1	1	0
113	463	Putative endoribonuclease L-PSP	Q0P8M1	Cj1388	Cj1388	13 kDa	0.063	No statistical change	0	0	0	0	0	0	1.1027	0.65909	2.2486	0.51796	1.8741	1.8468	0.58362	1.1501	1.6333	1.166	0	1.3214	0	0	0	0	0	0	1	1	1	1	1	1	1	1	1	1	0	1
114	467	Putative OmpA family membrane protein	Q0PAR8	Cj0599	Cj0599	36 kDa	0.064	No statistical change	2.709	2.6858	2.0774	0.98073	1.4427	1.2263	0.90055	1.511	0.80796	1.1383	1.5653	1.0769	1.1932	1.4931	0.50868	0.9203	1.0069	0.55654	1	1	1	1	1	1	1	1	1	1	1	1	1	1	1	1	1	1
115	468	Pyridoxine 5'-phosphate synthase (PNP synthase) (EC 2.6.99.2)	Q9PN59	pdxJ Cj1238	Cj1238	29 kDa	0.064	No statistical change	4.2008	4.4765	4.5301	2.4423	3.0394	2.4012	3.7098	3.3944	2.8369	2.3052	4.4162	2.6188	3.1365	2.3554	2.6711	2.5968	2.5454	1.7847	1	1	1	1	1	1	1	1	1	1	1	1	1	1	1	1	1	1
116	466	Putative integral membrane protein	Q0P8Y0	Cj1276c	Cj1276c	32 kDa	0.064	No statistical change	0	0.29294	0.31444	0	0	0.26015	0	0	0	0	0	0	0	0	0	0	0	0	0	1	0	1	0	1	0	0	0	0	0	0	0	0	0	0	0	0
117	470	Putative periplasmic protein	Q0PC92	Cj0034c	Cj0034c	26 kDa	0.065	No statistical change	11.777	11.361	12.47	7.9083	8.1658	6.9747	4.7853	5.9464	4.8958	6.2154	5.6924	5.4618	7.6341	6.4211	6.1259	5.9078	6.8155	5.9614	1	1	1	1	1	1	1	1	1	1	1	1	1	1	1	1	1	1
118	471	Putative uncharacterized protein	Q0PBB3	Cj0397c	Cj0397c	22 kDa	0.065	No statistical change	7.0524	7.5322	7.5303	4.4238	6.0057	3.6989	3.3292	3.6786	2.7782	3.8705	3.7552	4.7728	4.1524	3.9162	1.3047	3.6519	4.6491	3.0075	1	1	1	1	1	1	1	1	1	1	1	1	1	1	1	1	1	1
119	469	Putative cation transport protein	Q0P993	Cj1163c	Cj1163c	36 kDa	0.065	No statistical change	1.1976	0.95461	1.2209	0	0	0	0	0	0	0	0	0	0	0	0	0	0	0	1	1	0	1	0	0	0	0	0	0	0	0	0	0	0	0	0	0
120	472	Pyruvate-flavodoxin oxidoreductase (EC 1.2.7.-)	Q0P8E1	Cj1476c	Cj1476c	131 kDa	0.065	No statistical change	31.332	29.969	26.894	23.567	21.307	19.894	26.462	16.752	25.597	29.985	29.304	31.993	24.605	27.149	39.29	25.229	23.313	31.325	1	1	1	1	1	1	1	1	1	1	1	1	1	1	1	1	1	1
121	473	Flagellar hook subunit protein	Q0P7Q2	flgE2 Cj1729c	Cj1729c	92 kDa	0.065	No statistical change	0	0	0	0	0	0	0	0	0	0.06655	0.057899	0.049191	0	0	0	0	0	0	0	0	0	0	0	0	0	0	0	1	1	1	0	0	0	0	0	0
122	476	DNA-directed RNA polymerase subunit beta' (RNAP subunit beta') (EC 2.7.7.6) (RNA polymerase subunit beta') (Transcriptase subunit beta')	Q9PI30	rpoC Cj0479	Cj0479	169 kDa	0.066	No statistical change	14.456	13.136	13.754	9.4043	10.727	9.4763	7.0855	7.5215	7.102	8.5918	8.9553	6.6241	8.5867	8.6002	8.7011	6.6174	8.358	9.48	1	1	1	1	1	1	1	1	1	1	1	1	1	1	1	1	1	1
123	478	Putative 3-octaprenyl-4-hydroxybenzoate carboxy-lyase (EC 4.1.1.-)	Q0PAX0	ubiD Cj0546	Cj0546	69 kDa	0.066	No statistical change	1.5917	0.85282	0.75448	0.89407	1.095	0.82115	0.95755	0.74444	0.6488	0.97952	0.54158	0.77582	0.64056	0.72644	0.78515	0.8385	0.50317	0.69281	1	1	1	1	1	1	1	1	1	1	1	1	1	1	1	1	1	1
124	475	Branched-chain amino-acid ABC transport system ATP-binding protein	Q0P9N7	livG Cj1015c	Cj1015c	29 kDa	0.066	No statistical change	7.0349	4.5953	6.7437	2.403	3.2056	1.886	1.5111	1.4141	2.1157	1.8281	2.1109	2.1739	2.1042	2.1912	1.6686	1.7399	2.3852	1.6477	1	1	1	1	1	1	1	1	1	1	1	1	1	1	1	1	1	1
125	474	Carboxynorspermidine/carboxyspermidine decarboxylase (CANS DC/CAS DC) (CANSDC/CASDC) (EC 4.1.1.-)	Q0P8A4	Cj1515c	Cj1515c	43 kDa	0.066	No statistical change	0	0	0	0	0	0	0	0	0	0.14611	0.14821	0	0	0	0.11036	0	0	0	0	0	0	0	0	0	0	0	0	1	1	0	0	0	1	0	0	0
126	477	Putative molybdopterin biosynthesis protein	Q0P8A0	moeA2 Cj1519	Cj1519	44 kDa	0.066	No statistical change	0.95005	0.66922	0.99633	0.46426	0.23051	0.56573	0.32598	0	0.79769	0.73625	0.48999	0.29054	0.17306	0.54334	0	0.10843	0.1533	0	1	1	1	1	1	1	1	0	1	1	1	1	1	1	0	1	1	0
127	479	Putative transmembrane protein	Q0PBC0	Cj0390	Cj0390	94 kDa	0.067	No statistical change	1.8086	1.7252	1.6472	0.9552	0.68816	0.78865	0.56683	0.6357	0.54181	0.85825	0.71718	0.49279	0.91965	0.98858	0.39126	0.53794	0.60314	0.46636	1	1	1	1	1	1	1	1	1	1	1	1	1	1	1	1	1	1
128	481	Polyprenyl synthetase (EC 2.5.1.-)	Q0PAX5	Cj0541	Cj0541	34 kDa	0.067	No statistical change	0	0	0	0.89547	0.55793	0.47859	1.1009	0.87725	0.75905	0.55402	1.0755	0.87902	1.1482	0.72987	0.54909	0.79986	1.0921	0.70356	0	0	1	0	1	1	1	1	1	1	1	1	1	1	1	1	1	1
129	480	Putative mismatch repair protein	Q0P9K0	mutS Cj1052c	Cj1052c	84 kDa	0.067	No statistical change	0.26956	0.11103	0	0.10985	0.12138	0.093512	0.072962	0	0	0	0	0	0	0.12551	0	0	0.078847	0	1	1	1	0	1	1	1	0	0	0	0	0	0	1	0	0	1	0
130	483	Molydopterin containing oxidoreductase	Q0PCC0	Cj0005c	Cj0005c	46 kDa	0.071	No statistical change	0	0	0	0	0	0	0	0	0	0.267	0	0.15597	0	0	0	0	0.22741	0	0	0	0	0	0	0	0	0	0	1	0	1	0	0	0	0	1	0
131	482	Putative mechanosensitive ion channel family protein	Q0PBR6	Cj0238	Cj0238	71 kDa	0.071	No statistical change	0.70097	0.81946	0.88541	0.48061	0.74619	0.85542	0.59437	0.46194	0.42864	0.43791	0.38239	0.23617	0.74938	0.69303	0.3112	0.47097	0.76272	0.39839	1	1	1	1	1	1	1	1	1	1	1	1	1	1	1	1	1	1
132	485	Ferritin (EC 1.16.3.1)	Q46106	ftn cft Cj0612c	Cj0612c	19 kDa	0.071	No statistical change	30.843	35.02	26.306	26.326	24.458	21.27	21.055	18.5	19.847	25.836	23.51	18.063	23.633	22.001	9.3075	19.633	23.927	12.117	1	1	1	1	1	1	1	1	1	1	1	1	1	1	1	1	1	1
133	484	Putative peptidase	Q0P9G7	Cj1087c	Cj1087c	34 kDa	0.071	No statistical change	1.5924	2.3124	2.3151	1.3943	2.4881	1.0232	0.29179	0.48326	0.53765	0.87075	0.94633	0.37938	1.6045	0.724	0.32272	0.90941	0.83922	0.36356	1	1	1	1	1	1	1	1	1	1	1	1	1	1	1	1	1	1
134	486	Porphobilinogen deaminase (PBG) (EC 2.5.1.61) (Hydroxymethylbilane synthase) (HMBS) (Pre-uroporphyrinogen synthase)	Q9PHW9	hemC Cj0545	Cj0545	34 kDa	0.073	No statistical change	0.25499	0	0	2.3731	2.3276	1.8015	4.3661	4.7688	4.7438	4.577	3.908	2.5023	5.1172	3.7229	3.1304	2.576	5.3188	2.7637	1	0	1	0	1	1	1	1	1	1	1	1	1	1	1	1	1	1
135	487	Putative uncharacterized protein	Q0PA16	Cj0881c	Cj0881c	40 kDa	0.075	No statistical change	0.80422	0.62859	0.49969	0	0.25624	0	0	0	0	0	0.13757	0	0.17216	0	0	0	0	0	1	1	0	1	1	0	0	0	0	0	1	0	1	0	0	0	0	0
136	488	Pseudaminic acid synthase (EC 2.5.1.97) (Pseudaminic acid biosynthesis protein I)	Q0P8U0	pseI neuB3 Cj1317	Cj1317	39 kDa	0.075	No statistical change	0	0	0	0.26882	0.22102	0	0	0.53974	0	0.41021	0.38744	0.38368	0.38636	0.36488	0	0.12494	0.53448	0	0	0	1	0	1	0	0	1	0	1	1	1	1	1	0	1	1	0
137	490	Putative lipoprotein	Q0PC48	Cj0089	Cj0089	51 kDa	0.076	No statistical change	4.1826	3.4352	4.0974	3.1577	3.3306	2.8611	2.3635	2.6022	2.089	2.4371	3.1604	2.3752	3.0974	2.6825	1.5873	2.2388	3.0859	2.4254	1	1	1	1	1	1	1	1	1	1	1	1	1	1	1	1	1	1
138	489	Aminotransferase	Q0P8H8	Cj1436c	Cj1436c	45 kDa	0.076	No statistical change	9.4241	6.3897	7.0645	6.3359	5.3193	4.8577	3.5239	5.0351	3.8339	4.5438	4.1257	4.3237	5.7104	4.2943	3.7477	4.2811	5.2499	4.6615	1	1	1	1	1	1	1	1	1	1	1	1	1	1	1	1	1	1
139	491	Carbamoyl-phosphate synthase small chain (EC 6.3.5.5) (Carbamoyl-phosphate synthetase glutamine chain)	Q9PMG8	carA Cj1494c	Cj1494c	42 kDa	0.077	No statistical change	6.5989	8.8196	6.4531	4.9323	5.7722	4.115	3.7224	3.9269	4.4367	4.618	3.5732	3.7814	5.5516	5.3868	3.9187	4.2077	3.5483	3.8283	1	1	1	1	1	1	1	1	1	1	1	1	1	1	1	1	1	1
140	492	DUTPase (EC 3.6.1.23)	Q0P8G4	dut Cj1451	Cj1451	27 kDa	0.078	No statistical change	0	0	0	0	0	0	0	0	0	0.46909	0.24424	0	0	0	0	0	0.51302	0	0	0	0	0	0	0	0	0	0	1	1	0	0	0	0	0	1	0
141	493	NADH-quinone oxidoreductase (EC 1.6.99.5)	Q0P851	nuoC Cj1577c	Cj1577c	31 kDa	0.078	No statistical change	2.5832	2.961	2.7883	1.5754	1.7066	1.1145	0.45088	2.0533	0.71591	0.91574	1.0634	0.86042	1.5723	0.88076	1.0727	1.1081	1.8087	1.2485	1	1	1	1	1	1	1	1	1	1	1	1	1	1	1	1	1	1
142	494	Deoxycytidine triphosphate deaminase (dCTP deaminase) (EC 3.5.4.13)	Q9PN07	dcd Cj1292	Cj1292	21 kDa	0.079	No statistical change	1.9758	0.46454	1.0199	1.9902	3.8775	2.7196	2.7661	3.0056	2.4508	2.7714	2.6993	3.153	3.285	3.4258	1.8007	3.2234	3.0677	3.333	1	1	1	1	1	1	1	1	1	1	1	1	1	1	1	1	1	1
143	495	Protein translocase subunit SecY	Q0P7U3	secY Cj1688c	Cj1688c	46 kDa	0.081	No statistical change	1.0175	0.51109	0.5846	0	0	0	0	0	0	0	0	0	0	0	0	0	0	0	1	1	0	1	0	0	0	0	0	0	0	0	0	0	0	0	0	0
144	496	Sulfoxide reductase catalytic subunit YedY (EC 1.8.-.-)	Q9PIC3	yedY Cj0379c	Cj0379c	34 kDa	0.082	No statistical change	0	0	0	0	0	0	0	0	0	0	0.1618	0	0	0	0.14047	0.28628	0	0	0	0	0	0	0	0	0	0	0	0	1	0	0	0	1	1	0	0
145	497	Translation initiation factor IF-3	Q9PIS2	infC Cj0207	Cj0207	20 kDa	0.083	No statistical change	2.7898	2.9577	2.4244	1.9654	1.8567	1.6535	0.40996	1.6354	0.36263	3.2706	3.1645	1.6938	4.9953	4.285	0.71272	1.7299	4.755	1.5104	1	1	1	1	1	1	1	1	1	1	1	1	1	1	1	1	1	1
146	498	Acyl-[acyl-carrier-protein]--UDP-N-acetylglucosamine O-acyltransferase (UDP-N-acetylglucosamine acyltransferase) (EC 2.3.1.129)	Q9PIM1	lpxA Cj0274	Cj0274	29 kDa	0.083	No statistical change	3.1639	2.0729	2.5606	2.4141	1.8894	1.8697	1.8654	1.6243	1.9962	1.6559	2.4913	2.3342	1.5845	1.6908	1.413	1.2384	2.0129	1.5121	1	1	1	1	1	1	1	1	1	1	1	1	1	1	1	1	1	1
147	499	50S ribosomal protein L25 (General stress protein CTC)	Q9PII8	rplY ctc Cj0311	Cj0311	19 kDa	0.084	No statistical change	17.756	17.561	23.313	21.531	16.628	21.141	13.477	17.435	13.811	14.71	12.896	12.407	18.264	17.225	11.247	16.327	20.783	13.424	1	1	1	1	1	1	1	1	1	1	1	1	1	1	1	1	1	1
148	500	NAD-dependent protein deacylase (EC 3.5.1.-) (Regulatory protein SIR2 homolog)	Q9JN05	cobB Cj1050c	Cj1050c	27 kDa	0.085	No statistical change	0	0	0	0	0.39728	0	0.98297	1.3705	0.58215	1.0122	0.98292	0.18121	1.0225	0.94627	0.35096	0.69804	1.1219	0.43046	0	0	0	0	1	0	1	1	1	1	1	1	1	1	1	1	1	1
149	501	30S ribosomal protein S18	O69301	rpsR rps18 Cj1072	Cj1072	10 kDa	0.085	No statistical change	122.68	151.87	129.5	51.081	40.704	52.054	40.548	42.108	41.943	54.363	31.906	33.872	61.35	38.109	69.463	34.966	52.168	32.396	1	1	1	1	1	1	1	1	1	1	1	1	1	1	1	1	1	1
150	502	Putative uncharacterized protein	Q0P8W2	Cj1295	Cj1295	50 kDa	0.085	No statistical change	0	0	0	0	0	0	0	0	0	0	0	0	0.21102	0	0	0.095329	0	0.11746	0	0	0	0	0	0	0	0	0	0	0	0	1	0	0	1	0	1
151	503	Putative MCP-domain signal transduction protein	Q0PCA6	Cj0019c	Cj0019c	67 kDa	0.086	No statistical change	5.2399	4.8388	5.8652	2.2663	2.7299	2.3502	1.6945	2.425	1.318	2.4278	2.0742	1.9232	2.6659	2.6644	1.2841	1.7755	2.7682	1.5286	1	1	1	1	1	1	1	1	1	1	1	1	1	1	1	1	1	1
152	505	50S ribosomal protein L1	Q9PI34	rplA Cj0475	Cj0475	25 kDa	0.086	No statistical change	19.626	19.809	22.721	24.023	19.103	20.324	24.294	19.996	23.541	15.82	24.476	21.897	18.334	17.271	14.307	18.525	14.952	24.007	1	1	1	1	1	1	1	1	1	1	1	1	1	1	1	1	1	1
153	504	Phosphoribosylamine--glycine ligase (EC 6.3.4.13) (GARS) (Glycinamide ribonucleotide synthetase) (Phosphoribosylglycinamide synthetase)	Q9PN47	purD Cj1250	Cj1250	45 kDa	0.086	No statistical change	4.2033	4.5043	4.4045	3.8538	3.7649	3.891	2.159	3.8825	2.7571	3.3132	2.971	1.9909	4.208	3.4758	1.6163	2.9007	3.9791	2.6572	1	1	1	1	1	1	1	1	1	1	1	1	1	1	1	1	1	1
154	506	50S ribosomal protein L31	Q9PIX2	rpmE Cj0155c	Cj0155c	7 kDa	0.088	No statistical change	8.7056	16.739	8.337	11.764	7.8509	5.4744	8.7293	1.4731	5.8976	2.1042	0.9397	11.116	0	1.2116	8.5972	8.1988	2.2928	7.9923	1	1	1	1	1	1	1	1	1	1	1	1	0	1	1	1	1	1
155	507	50S ribosomal protein L21	Q0PC43	rplU Cj0094	Cj0094	12 kDa	0.089	No statistical change	32.993	57.688	61.074	41.276	57.554	49.017	23.198	30.532	24.538	30.289	35.398	19.757	35.214	49.373	29.697	15.11	40.512	23.191	1	1	1	1	1	1	1	1	1	1	1	1	1	1	1	1	1	1
156	510	Putative binding-protein dependent transport system permease protein	Q0PAB7	Cj0773c	Cj0773c	34 kDa	0.09	No statistical change	1.1336	0.30565	0	0.28615	0	0.27257	0	0	0	0	0	0	0	0	0	0	0	0	1	1	1	0	0	1	0	0	0	0	0	0	0	0	0	0	0	0
157	508	UDP-N-acetylglucosamine 1-carboxyvinyltransferase (EC 2.5.1.7) (Enoylpyruvate transferase) (UDP-N-acetylglucosamine enolpyruvyl transferase) (EPT)	Q9PP65	murA Cj0858c	Cj0858c	45 kDa	0.09	No statistical change	0.3853	0	0	1.2883	1.5027	0.85402	1.2748	1.2932	1.0523	1.4235	1.3861	1.0575	1.6766	1.2597	0.88295	1.1555	1.1636	1.0484	1	0	1	0	1	1	1	1	1	1	1	1	1	1	1	1	1	1
158	509	Conserved hypothetical proetin Cj1009c	Q0P9P3	Cj1009c	Cj1009c	55 kDa	0.09	No statistical change	0.32888	0.3376	0.1844	0.17143	0.63176	0.29078	0.11386	0.29611	0.2251	0.28744	0.26798	0.26727	0.1389	0.25418	0	0.087034	0.24326	0	1	1	1	1	1	1	1	1	1	1	1	1	1	1	0	1	1	0
159	511	1-(5-phosphoribosyl)-5-[(5-phosphoribosylamino)methylideneamino] imidazole-4-carboxamide isomerase (EC 5.3.1.16) (Phosphoribosylformimino-5-aminoimidazole carboxamide ribotide isomerase)	Q9PM74	hisA Cj1601	Cj1601	27 kDa	0.091	No statistical change	0	0	0	0	0	0	1.8179	2.5017	1.9447	1.6295	1.4318	1.5882	1.9419	1.4458	1.0519	0.93467	1.1776	1.0546	0	0	0	0	0	0	1	1	1	1	1	1	1	1	1	1	1	1
160	513	ParA family protein	Q0PC37	Cj0100	Cj0100	29 kDa	0.092	No statistical change	0.80973	0	0	0.3686	0	0	0.74207	1.4145	1.1881	0.79233	0.64877	0.95886	0.93522	1.1648	0.39159	0.8541	1.4892	0.72039	1	0	1	0	0	0	1	1	1	1	1	1	1	1	1	1	1	1
161	512	Putative MCP protein-glutamate methylesterase (EC 3.1.1.61)	Q0P9X5	cheB' Cj0924c	Cj0924c	20 kDa	0.092	No statistical change	1.7118	1.8065	1.1008	0	0.44587	0	0.35775	0	0	0.64414	0.33144	0.24439	0	0	0	0	0	0	1	1	0	1	1	0	1	0	0	1	1	1	0	0	0	0	0	0
162	515	Uracil-DNA glycosylase (UDG) (EC 3.2.2.27)	Q9PJ40	ung Cj0086c	Cj0086c	26 kDa	0.093	No statistical change	0.68607	0.8517	0.70482	0	0	0	0.2677	0.64164	0	1.1851	0.77783	0	0.57036	0.96962	0.35298	0.70459	1.1372	0.34284	1	1	0	1	0	0	1	1	0	1	1	0	1	1	1	1	1	1
163	514	Phosphatase (EC 3.6.1.11) (EC 3.6.1.40)	Q0PBF6	Cj0353c	Cj0353c	55 kDa	0.093	No statistical change	0.57718	0.51417	0.65235	0	0	0.22263	0	0	0	0	0	0	0.1286	0	0	0	0.24614	0	1	1	0	1	0	1	0	0	0	0	0	0	1	0	0	0	1	0
164	517	Putative 4-hydroxybenzoate octaprenyltransferase (EC 2.5.1.-)	Q0PBX3	ubiA Cj0164c	Cj0164c	33 kDa	0.094	No statistical change	0.26229	0.27724	0.60869	0	0	0	0	0	0	0	0	0	0	0	0	0	0	0	1	1	0	1	0	0	0	0	0	0	0	0	0	0	0	0	0	0
165	516	Histidinol-phosphate aminotransferase (EC 2.6.1.9) (Imidazole acetol-phosphate transaminase)	Q9PII2	hisC Cj0317	Cj0317	41 kDa	0.094	No statistical change	0.89297	0.36173	0.36825	4.1604	4.9419	3.4694	3.6518	4.6291	3.5832	5.2437	4.7212	4.6568	4.9972	4.5213	2.2711	3.619	4.1597	3.0033	1	1	1	1	1	1	1	1	1	1	1	1	1	1	1	1	1	1
166	518	Putative uncharacterized protein	Q0PBU9	Cj0190c	Cj0190c	56 kDa	0.095	No statistical change	0.47296	0	0.34823	0	0	0.14085	0	0	0	0	0	0	0	0	0	0	0	0	1	0	0	1	0	1	0	0	0	0	0	0	0	0	0	0	0	0
167	520	UDP-3-O-acylglucosamine N-acyltransferase (EC 2.3.1.-)	Q9PHU0	lpxD Cj0576	Cj0576	35 kDa	0.096	No statistical change	4.289	3.063	4.8834	2.5538	2.9293	2.3278	1.9388	1.9323	1.9361	2.1318	2.5161	2.0501	3.6335	2.0215	1.3156	1.8365	2.0384	1.6751	1	1	1	1	1	1	1	1	1	1	1	1	1	1	1	1	1	1
168	521	N-acetylneuraminic acid synthetase (EC 4.1.3.-)	Q0P8T1	neuB2 Cj1327	Cj1327	37 kDa	0.096	No statistical change	1.1518	1.0841	1.327	0	0.23086	0	0	0.44486	0.31458	0.33352	0	0.12654	0.58994	0	0	0.27667	0.18025	0	1	1	0	1	1	0	0	1	1	1	0	1	1	0	0	1	1	0
169	519	Putative membrane protein	Q0P8D3	Cj1484c	Cj1484c	22 kDa	0.096	No statistical change	2.3242	1.4308	2.4076	0	0.47745	0	0	0	0	0.28469	0	0.21778	0.54246	0	0	0	0	0	1	1	0	1	1	0	0	0	0	1	0	1	1	0	0	0	0	0
170	524	Ribonucleoside-diphosphate reductase (EC 1.17.4.1)	Q0PCA1	nrdA Cj0024	Cj0024	90 kDa	0.097	No statistical change	6.6727	4.9902	5.8953	5.3235	5.5073	5.4766	4.0984	3.6987	3.2781	5.0908	4.7143	3.6819	4.5966	5.52	2.6676	3.3013	4.5868	2.8903	1	1	1	1	1	1	1	1	1	1	1	1	1	1	1	1	1	1
171	523	Putative pyridoxamine 5'-phosphate oxidase (EC 1.4.3.5)	Q0PB74	Cj0436	Cj0436	16 kDa	0.097	No statistical change	1.8764	0	0.67544	0.65644	1.3149	1.4827	1.3169	1.7323	1.5826	2.2031	2.41	1.5161	3.2977	2.9468	0	1.0463	2.7745	1.0261	1	0	1	1	1	1	1	1	1	1	1	1	1	1	0	1	1	1
172	525	Sec-independent protein translocase protein TatB	Q9PHT7	tatB Cj0579c	Cj0579c	16 kDa	0.097	No statistical change	2.2728	0.62925	1.8517	0	0	0	0	0	0	0	0	0	0	0	0	0	0	0	1	1	0	1	0	0	0	0	0	0	0	0	0	0	0	0	0	0
173	522	Putative pyridoxamine 5'-phosphate oxidase	Q0P815	Cj1613c	Cj1613c	29 kDa	0.097	No statistical change	0	0	0	0.709	0.36571	0.32278	1.0353	0.89423	0.79824	0.21807	0.19634	0.18897	0.50313	0.24926	0	0	0.23762	0.21197	0	0	1	0	1	1	1	1	1	1	1	1	1	1	0	0	1	1
174	526	Putative adenylylsulfate kinase (EC 2.7.1.25)	Q0P8J9	cysC Cj1415c	Cj1415c	20 kDa	0.098	No statistical change	0	0	0	0	0	0	0.33588	0.41412	0	0.66752	1.1568	0	0.77645	0.72261	0	0	0	0	0	0	0	0	0	0	1	1	0	1	1	0	1	1	0	0	0	0
175	527	Branched-chain amino-acid ABC transport system ATP-binding protein	Q0P9N8	livF Cj1014c	Cj1014c	26 kDa	0.099	No statistical change	10.07	10.717	7.5631	8.4362	7.5202	7.4833	4.7089	7.0036	5.3342	7.0367	8.536	6.2159	6.1318	6.2495	4.1657	5.9597	7.6537	4.1889	1	1	1	1	1	1	1	1	1	1	1	1	1	1	1	1	1	1
176	532	Single-stranded DNA-binding protein (SSB) (Helix-destabilizing protein)	O69302	ssb Cj1071	Cj1071	21 kDa	0.1	No statistical change	0.92968	1.6366	2.281	1.3113	2.1	1.8276	0.71228	1.8016	1.1541	1.5458	1.5136	1.2274	0.94946	1.4779	0.96631	0.7724	0.94049	1.2238	1	1	1	1	1	1	1	1	1	1	1	1	1	1	1	1	1	1
177	529	30S ribosomal protein S2	Q9PNB3	rpsB Cj1182c	Cj1182c	30 kDa	0.1	No statistical change	59.603	68.081	57.526	34.89	46.048	43.248	40.709	39.341	34.834	57.156	114.2	58.424	60.316	68.14	23.956	76.815	66.361	41.804	1	1	1	1	1	1	1	1	1	1	1	1	1	1	1	1	1	1
178	530	Putative iron-binding protein	Q0P932	Cj1224	Cj1224	24 kDa	0.1	No statistical change	1.9183	1.2677	1.9333	1.6017	1.2865	1.7776	0.9142	1.771	0.80819	1.6968	1.2903	0.71592	1.7601	1.4633	0.20996	0.66522	1.4575	0	1	1	1	1	1	1	1	1	1	1	1	1	1	1	1	1	1	0
179	531	Chaperone protein DnaJ	O85213	dnaJ Cj1260c	Cj1260c	42 kDa	0.1	No statistical change	0.20681	0.23049	0.2453	0	0	0.19268	0	0	0.13693	0	0	0	0	0.16775	0	0	0.15992	0	1	1	0	1	0	1	0	0	1	0	0	0	0	1	0	0	1	0
180	528	Putative biotin carboxyl carrier protein of acetyl-CoA carboxylase (EC 6.4.1.2)	Q0P8W6	accB Cj1291c	Cj1291c	16 kDa	0.1	No statistical change	3.5009	2.316	2.573	0	0	0	0	0	0	0	0	0.31067	0.51133	0	0	0	0	0	1	1	0	1	0	0	0	0	0	0	0	1	1	0	0	0	0	0
181	533	CysQ protein homolog	Q0P7U9	cysQ Cj1681c	Cj1681c	29 kDa	0.1	No statistical change	0	0	0	0	0	0	0	0	0	0	0	0	0	0.24617	0.15071	0	0.4866	0	0	0	0	0	0	0	0	0	0	0	0	0	0	1	1	0	1	0
182	539	Putative integral membrane protein	Q0PC93	Cj0033	Cj0033	70 kDa	0.11	No statistical change	0.73321	0.27989	0.35091	0	0.14263	0	0	0	0	0	0	0	0	0.098728	0	0	0.099486	0	1	1	0	1	1	0	0	0	0	0	0	0	0	1	0	0	1	0
183	538	RNA polymerase sigma factor	Q0PC72	fliA Cj0061c	Cj0061c	28 kDa	0.11	No statistical change	0	0	0	0	0	0	0	0	0	0	0.65698	0	0.25959	0	0	0	0.23962	0	0	0	0	0	0	0	0	0	0	0	1	0	1	0	0	0	1	0
184	536	Putative periplasmic protein	Q0PC45	Cj0092	Cj0092	49 kDa	0.11	No statistical change	6.7116	8.1705	7.7194	5.7771	5.0144	5.1901	9.8017	6.4819	8.9019	9.3262	9.1142	9.5013	5.967	8.2854	5.9106	9.8906	10.013	7.5925	1	1	1	1	1	1	1	1	1	1	1	1	1	1	1	1	1	1
185	537	2-dehydro-3-deoxyphosphooctonate aldolase (EC 2.5.1.55) (3-deoxy-D-manno-octulosonic acid 8-phosphate synthase) (KDO-8-phosphate synthase) (KDO 8-P synthase) (KDOPS) (Phospho-2-dehydro-3-deoxyoctonate aldolase)	Q9PIB8	kdsA Cj0384c	Cj0384c	30 kDa	0.11	No statistical change	7.5462	6.0647	6.8588	5.4832	5.2757	5.8067	5.6784	6.4788	5.2857	4.871	5.4618	5.0385	6.6833	6.027	4.7968	5.1377	6.0543	5.2602	1	1	1	1	1	1	1	1	1	1	1	1	1	1	1	1	1	1
186	534	Proline--tRNA ligase (EC 6.1.1.15) (Prolyl-tRNA synthetase) (ProRS)	Q9PHX1	proS Cj0543	Cj0543	65 kDa	0.11	No statistical change	4.7536	3.5315	3.7231	2.4539	2.9447	3.2166	2.0217	2.0383	2.2483	2.7138	2.2305	2.0082	2.9719	3.7215	1.6275	1.7821	2.5266	1.2106	1	1	1	1	1	1	1	1	1	1	1	1	1	1	1	1	1	1
187	544	Thiol:disulfide interchange protein DsbD (EC 1.8.1.8) (Protein-disulfide reductase) (Disulfide reductase)	Q9PHR3	dsbD Cj0603c	Cj0603c	64 kDa	0.11	No statistical change	0.6411	0.14731	0	0	0.1309	0	0	0.13289	0	0	0	0	0	0	0	0	0	0	1	1	0	0	1	0	0	1	0	0	0	0	0	0	0	0	0	0
188	545	Putative amino-acid transport protein	Q0P9Z5	Cj0903c	Cj0903c	53 kDa	0.11	No statistical change	1.608	1.7134	1.7212	0.56885	1.377	1.2843	0.81314	0.89851	0.87102	0.73813	0.85951	0.34879	1.2066	1.2136	0.73124	0.96213	1.056	1.1549	1	1	1	1	1	1	1	1	1	1	1	1	1	1	1	1	1	1
189	540	Pseudaminic acid biosynthesis PseA protein	Q0P8U1	pseA Cj1316c	Cj1316c	44 kDa	0.11	No statistical change	0	0.2312	0	0	0	0	0	0	0	0.13929	0	0.33745	0	0.30679	0	0	0.47008	0	0	1	0	0	0	0	0	0	0	1	0	1	0	1	0	0	1	0
190	541	Putative MCP-type signal transduction protein	Q0P8B2	Cj1506c	Cj1506c	77 kDa	0.11	No statistical change	29.645	30.96	33.113	23.938	21.712	21.652	21.023	17.711	20.094	20.037	18.101	26.031	17.006	18.891	20.023	22.789	19.545	25.385	1	1	1	1	1	1	1	1	1	1	1	1	1	1	1	1	1	1
191	535	Putative uncharacterized protein	Q0P826	Cj1602	Cj1602	37 kDa	0.11	No statistical change	3.0064	3.0121	2.2141	1.1174	1.555	1.3483	1.0248	1.6187	1.2951	1.708	1.6432	1.1585	1.6805	1.4996	0.64639	1.0779	1.5297	0.81451	1	1	1	1	1	1	1	1	1	1	1	1	1	1	1	1	1	1
192	542	Putative ABC transport system ATP-binding protein	Q0P7W6	Cj1663	Cj1663	24 kDa	0.11	No statistical change	0	0	0	0	0	0	0	0	0	0.26345	0.66493	0	0	0	0	0	0	0.23287	0	0	0	0	0	0	0	0	0	1	1	0	0	0	0	0	0	1
193	543	50S ribosomal protein L14	Q0P7T4	rplN Cj1697c	Cj1697c	13 kDa	0.11	No statistical change	17.055	19.97	19.898	22.699	15.201	17.29	24.618	15.87	20.021	18.323	17.942	26.576	21.417	18.713	28.023	26.943	15.533	34.477	1	1	1	1	1	1	1	1	1	1	1	1	1	1	1	1	1	1
194	549	Dihydroxy-acid dehydratase (DAD) (EC 4.2.1.9)	Q9PJ98	ilvD Cj0013	Cj0013	60 kDa	0.12	No statistical change	2.1971	2.1068	2.5369	2.3204	1.9031	1.6542	1.7731	1.7574	1.7342	2.0691	1.9408	1.201	2.4399	1.8323	0.63338	1.2851	2.1029	1.2456	1	1	1	1	1	1	1	1	1	1	1	1	1	1	1	1	1	1
195	548	Cytochrome C551 peroxidase (EC 1.11.1.5)	Q0PCA5	Cj0020c	Cj0020c	34 kDa	0.12	No statistical change	2.7119	2.073	3.102	1.7757	1.7057	1.3119	1.6295	1.9727	1.426	1.5849	1.6944	1.2585	2.1657	1.7586	1.0445	1.187	2.0632	1.4489	1	1	1	1	1	1	1	1	1	1	1	1	1	1	1	1	1	1
196	550	Putative methyl-accepting chemotaxis signal transduction protein	Q0PBP3	Cj0262c	Cj0262c	73 kDa	0.12	No statistical change	29.523	26.505	24.229	17.584	18.503	18.795	14.077	13.851	12.131	20.047	17.518	16.113	15.491	14.145	14.225	13.326	17.836	14.651	1	1	1	1	1	1	1	1	1	1	1	1	1	1	1	1	1	1
197	551	Transcription elongation factor GreA (Transcript cleavage factor GreA)	Q9PIK9	greA Cj0287c	Cj0287c	18 kDa	0.12	No statistical change	0	0	0	0	0	0	0.66992	0	0.97049	0.36976	0	1.6622	0	0.41593	1.2984	0.47196	0	0.90839	0	0	0	0	0	0	1	0	1	1	0	1	0	1	1	1	0	1
198	554	Putative aminodeoxychorismate lyase family protein	Q0PAY7	Cj0529c	Cj0529c	38 kDa	0.12	No statistical change	0.88999	1.0456	0.26881	0.27298	0	0	0	0	0	0	0	0	0.38369	0	0	0	0	0	1	1	1	1	0	0	0	0	0	0	0	0	1	0	0	0	0	0
199	546	Putative ATPase	Q0PA90	Cj0800c	Cj0800c	71 kDa	0.12	No statistical change	0.7788	0.60857	0.36026	0.13066	0.28538	0.11122	0	0.22612	0	0.084082	0	0	0.46024	0.35195	0	0	0	0	1	1	1	1	1	1	0	1	0	1	0	0	1	1	0	0	0	0
200	555	Phosphatidylserine decarboxylase proenzyme (EC 4.1.1.65) [Cleaved into: Phosphatidylserine decarboxylase alpha chain;Phosphatidylserine decarboxylase beta chain]	Q9PP76	psd Cj0847	Cj0847	31 kDa	0.12	No statistical change	1.6689	1.9349	1.8916	0.88899	0.63368	0	0.57092	0.54642	0.55929	0.73978	0.83956	0	1.1479	0.3683	0	0.60904	0.97964	0	1	1	1	1	1	0	1	1	1	1	1	0	1	1	0	1	1	0
201	552	Protein translocase subunit SecA	Q0P9V7	secA Cj0942c	Cj0942c	98 kDa	0.12	No statistical change	13.746	9.1586	11.27	6.3797	9.5677	7.2367	7.1462	6.3575	6.4011	9.8442	8.2605	6.19	6.8193	6.7409	4.8146	5.75	8.3833	5.5991	1	1	1	1	1	1	1	1	1	1	1	1	1	1	1	1	1	1
202	556	Restriction modification enzyme	Q0P9K1	cjeI Cj1051c	Cj1051c	157 kDa	0.12	No statistical change	0.45395	0.42162	0.25762	0	0	0.049434	0	0	0	0	0.033648	0	0.091167	0.065753	0	0	0.040722	0	1	1	0	1	0	1	0	0	0	0	1	0	1	1	0	0	1	0
203	547	tRNA pseudouridine synthase D (EC 5.4.99.27) (tRNA pseudouridine(13) synthase) (tRNA pseudouridylate synthase D) (tRNA-uridine isomerase D)	Q9PMK3	truD Cj1457c	Cj1457c	43 kDa	0.12	No statistical change	0.4019	0.21994	0.22391	0	0	0.18524	0.14453	0	0.13566	0.36577	0.42536	0.33927	0.34163	0.47102	0.098003	0.41583	0	0	1	1	0	1	0	1	1	0	1	1	1	1	1	1	1	1	0	0
204	553	Putative formate dehydrogenase large subunit (Selenocysteine containing) (EC 1.2.1.2)	Q0P8A7	fdhA Cj1511c	Cj1511c	104 kDa	0.12	No statistical change	0.42702	0.26771	0.19543	0	0	0	0	0	0.054944	0	0	0	0.06391	0.065845	0.039411	0	0	0	1	1	0	1	0	0	0	0	1	0	0	0	1	1	1	0	0	0
205	568	Putative uncharacterized protein	Q0PCB7	Cj0008	Cj0008	70 kDa	0.13	No statistical change	0.65082	0.68596	0.74775	0.52188	0.54903	0.66156	0.61325	0.5318	0.34615	0.70353	0.77938	0.63929	1.074	1.3532	0.28192	0.65928	0.84367	0.54186	1	1	1	1	1	1	1	1	1	1	1	1	1	1	1	1	1	1
206	559	ATP-dependent Clp protease proteolytic subunit (EC 3.4.21.92) (Endopeptidase Clp)	P54413	clpP Cj0192c	Cj0192c	22 kDa	0.13	No statistical change	4.2419	4.0732	5.701	3.076	2.6227	3.2023	2.9067	2.5326	2.3047	2.6065	2.791	2.2632	3.7154	3.1421	2.0332	2.5625	3.1528	2.6057	1	1	1	1	1	1	1	1	1	1	1	1	1	1	1	1	1	1
207	560	Putative uncharacterized protein	Q0PBF9	Cj0350	Cj0350	16 kDa	0.13	No statistical change	2.3902	0.67408	1.4288	6.1808	10.647	6.4977	22.723	33.375	24.489	28.522	28.283	13.474	27.655	24.005	6.2369	14.261	24.221	11.957	1	1	1	1	1	1	1	1	1	1	1	1	1	1	1	1	1	1
208	566	Putative transmembrane protein	Q0PBF7	Cj0352	Cj0352	31 kDa	0.13	No statistical change	0.57306	1.4902	0.65303	0	0	0	0	0	0	0.20665	0	0	0	0	0	0	0	0	1	1	0	1	0	0	0	0	0	1	0	0	0	0	0	0	0	0
209	565	3-oxoacyl-[acyl-carrier protein] reductase (EC 1.1.1.100)	Q0PB75	fabG Cj0435	Cj0435	26 kDa	0.13	No statistical change	6.6662	4.6895	6.4198	7.4559	7.1602	5.407	5.7419	7.8681	4.8297	8.1838	10.906	8.8871	8.1011	9.5262	5.0333	5.5846	6.8517	4.7531	1	1	1	1	1	1	1	1	1	1	1	1	1	1	1	1	1	1
210	569	30S ribosomal protein S7	Q9PI17	rpsG Cj0492	Cj0492	18 kDa	0.13	No statistical change	77.871	96.409	94.2	119.29	69.632	125.37	92.211	78.318	95.492	53.283	51.862	60.666	77.99	95.88	69.174	89.491	108.51	106.21	1	1	1	1	1	1	1	1	1	1	1	1	1	1	1	1	1	1
211	561	Ferrochelatase (EC 4.99.1.1) (Heme synthase) (Protoheme ferro-lyase)	Q9PI08	hemH Cj0503c	Cj0503c	35 kDa	0.13	No statistical change	0.27486	0.86541	0.2796	0	0	0	0	0	0.16939	0	0.18141	0	0	0	0	0	0	0	1	1	0	1	0	0	0	0	1	0	1	0	0	0	0	0	0	0
212	567	Phosphoribosylaminoimidazole-succinocarboxamide synthase (EC 6.3.2.6) (SAICAR synthetase)	Q9PHZ9	purC Cj0512	Cj0512	27 kDa	0.13	No statistical change	2.6587	3.0322	2.6842	11.373	11.572	6.7992	25.741	20.955	25.931	16.196	20.519	22.756	15.092	16.999	15.029	15.61	16.307	20.358	1	1	1	1	1	1	1	1	1	1	1	1	1	1	1	1	1	1
213	562	Fructose-1,6-bisphosphatase class 1 (FBPase class 1) (EC 3.1.3.11) (D-fructose-1,6-bisphosphate 1-phosphohydrolase class 1)	Q0PA50	fbp Cj0840c	Cj0840c	32 kDa	0.13	No statistical change	0	0	0	3.1018	3.2298	2.8021	4.1991	5.0186	5.0766	3.7372	4.4834	3.3273	4.6193	5.0329	3.2104	3.5915	3.4661	2.7496	0	0	1	0	1	1	1	1	1	1	1	1	1	1	1	1	1	1
214	557	D-3-phosphoglycerate dehydrogenase (EC 1.1.1.95)	Q0PA07	serA Cj0891c	Cj0891c	58 kDa	0.13	No statistical change	3.556	4.2597	4.2502	3.5201	3.5439	3.2942	2.5015	3.4121	2.41	2.8572	3.1383	2.7776	3.5529	3.3544	2.6726	3.125	3.2604	2.4307	1	1	1	1	1	1	1	1	1	1	1	1	1	1	1	1	1	1
215	564	RNA polymerase sigma factor	Q0P9Q1	rpoD Cj1001	Cj1001	73 kDa	0.13	No statistical change	2.6742	2.3314	2.4101	1.6697	1.6368	1.3177	1.1991	1.3179	0.92203	2.2429	1.5498	1.2434	1.426	1.391	0.744	1.0698	1.3987	0.75084	1	1	1	1	1	1	1	1	1	1	1	1	1	1	1	1	1	1
216	563	UDP-4-amino-4,6-dideoxy-N-acetyl-alpha-D-glucosamine transaminase (EC 2.6.1.91) (Protein glycosylation pathway protein E) (UDP-4-keto-6-deoxy-GlcNAc C4 aminotransferase)	Q0P9D3	pglE Cj1121c	Cj1121c	44 kDa	0.13	No statistical change	0	0	0	1.2113	1.2954	1.2424	1.5483	1.9914	2.5986	2.2922	2.1214	2.4224	1.6235	1.6434	1.3648	1.297	1.1278	1.0881	0	0	1	0	1	1	1	1	1	1	1	1	1	1	1	1	1	1
217	558	Putative peptide ABC-transport system periplasmic peptide-binding protein	Q0P844	Cj1584c	Cj1584c	59 kDa	0.13	No statistical change	16.202	18.769	16.21	10.136	7.6394	6.957	11.095	7.7265	8.6619	9.24	10.921	8.9867	8.4968	9.5594	5.7005	9.8591	9.7868	8.2366	1	1	1	1	1	1	1	1	1	1	1	1	1	1	1	1	1	1
218	572	Chemotaxis histidine kinase (EC 2.7.3.-)	Q0PBM2	cheA Cj0284c	Cj0284c	85 kDa	0.14	No statistical change	24.278	29.787	28.096	25.477	23.857	21.267	21.444	17.187	17.897	22.212	22.187	20.233	20.339	21.039	21.752	20.159	20.694	20.282	1	1	1	1	1	1	1	1	1	1	1	1	1	1	1	1	1	1
219	576	Acyl carrier protein (ACP)	Q9PI64	acpP Cj0441	Cj0441	9 kDa	0.14	No statistical change	0	0	0	0	0	0	6.5687	2.0309	6.2982	0	3.1124	7.5634	1.884	3.5437	2.6491	4.7534	1.78	6.6971	0	0	0	0	0	0	1	1	1	0	1	1	1	1	1	1	1	1
220	573	3-deoxy-manno-octulosonate cytidylyltransferase (EC 2.7.7.38)	Q0PA77	kdsB Cj0813	Cj0813	27 kDa	0.14	No statistical change	0	0	0	0	0	0	0.92611	1.3129	1.0973	0.7036	0.68895	0.67723	0.55018	0.77562	0.50188	0.80462	0.93083	0.41904	0	0	0	0	0	0	1	1	1	1	1	1	1	1	1	1	1	1
221	575	Queuine tRNA-ribosyltransferase (EC 2.4.2.29) (Guanine insertion enzyme) (tRNA-guanine transglycosylase)	Q9PNT0	tgt Cj1010	Cj1010	43 kDa	0.14	No statistical change	0.41075	0.22479	0.22884	0	0	0	0	0.18212	0.27218	0.60071	0.66074	0.22271	0.60482	0	0.099449	0.44109	0	0.12856	1	1	0	1	0	0	0	1	1	1	1	1	1	0	1	1	0	1
222	570	Aspartate-semialdehyde dehydrogenase (ASA dehydrogenase) (ASADH) (EC 1.2.1.11) (Aspartate-beta-semialdehyde dehydrogenase)	Q59291	asd Cj1023c	Cj1023c	38 kDa	0.14	No statistical change	8.5355	9.6308	9.1145	13.442	14.968	14.893	10.282	17.522	17.918	17.083	12.881	15.726	17.45	14.363	12.846	13.367	14.486	17.538	1	1	1	1	1	1	1	1	1	1	1	1	1	1	1	1	1	1
223	574	Protein-export membrane protein SecF	Q0P9G2	secF Cj1092c	Cj1092c	36 kDa	0.14	No statistical change	1.491	1.2616	0.712	0	0.44826	0.22526	0.36645	0.2167	0.24938	0.44034	0.17667	0.21145	0.71661	0.19465	0	0.2713	0.38477	0	1	1	0	1	1	1	1	1	1	1	1	1	1	1	0	1	1	0
224	577	Arginine--tRNA ligase (EC 6.1.1.19) (Arginyl-tRNA synthetase) (ArgRS)	Q9PNC0	argS Cj1175c	Cj1175c	60 kDa	0.14	No statistical change	0.51807	0	0	2.6832	2.5065	3.496	3.0309	2.8831	2.1428	3.1928	3.8928	3.1472	3.621	4.5574	1.092	1.8103	2.9796	1.3126	1	0	1	0	1	1	1	1	1	1	1	1	1	1	1	1	1	1
225	571	Acid membrane antigen A	Q0P8P6	amaA Cj1363	Cj1363	39 kDa	0.14	No statistical change	0.84531	0.62319	0.25245	0	0	0	0	0	0	0	0	0	0	0	0	0	0.17205	0	1	1	0	1	0	0	0	0	0	0	0	0	0	0	0	0	1	0
226	591	Putative D-2-hydroxyacid dehydrogenase	Q0PBD7	Cj0373	Cj0373	35 kDa	0.15	No statistical change	1.3951	0	0.60866	9.5027	7.9752	8.5687	8.7365	10.531	7.717	7.0399	8.7737	10.287	9.6018	7.9824	8.3037	6.6269	9.4969	6.6065	1	0	1	1	1	1	1	1	1	1	1	1	1	1	1	1	1	1
227	578	Putative aminotransferase (DegT family). Functional classification-Misc	Q0PB10	Cj0505c	Cj0505c	40 kDa	0.15	No statistical change	0	0	0	1.3479	1.4733	1.4051	0.57845	1.9316	0.99887	1.9102	1.6263	1.0544	1.9679	1.351	0.26186	1.2787	1.3652	1.0424	0	0	1	0	1	1	1	1	1	1	1	1	1	1	1	1	1	1
228	590	Molybdopterin biosynthesis protein	Q0PAF4	Cj0725c	Cj0725c	20 kDa	0.15	No statistical change	4.19	4.0136	4.782	5.6364	5.1181	4.6755	6.3328	5.1011	7.0767	6.6042	6.0739	6.4769	5.7421	4.555	5.4648	5.3609	5.8325	6.0703	1	1	1	1	1	1	1	1	1	1	1	1	1	1	1	1	1	1
229	582	Putative periplasmic protein	Q0P9Y8	Cj0911	Cj0911	22 kDa	0.15	No statistical change	0.4626	0	0	0	0.50535	0	0	0	0	0	0	0	0	0	0	0	0	0	1	0	0	0	1	0	0	0	0	0	0	0	0	0	0	0	0	0
230	579	Putative DnaJ-like protein	Q0P9U5	Cj0954c	Cj0954c	30 kDa	0.15	No statistical change	1.0392	0	1.0942	0	0	0	0	0	0	0	0	0	0	0	0	0	0	0	1	0	0	1	0	0	0	0	0	0	0	0	0	0	0	0	0	0
231	583	Putative acyl-CoA thioester hydrolase (EC 3.1.2.-)	Q0P9T4	Cj0965c	Cj0965c	15 kDa	0.15	No statistical change	0	0	0	0	0	0	0	0	0	0	0	0	0	0	0	0.37265	0	0.41621	0	0	0	0	0	0	0	0	0	0	0	0	0	0	0	1	0	1
232	588	Uncharacterized protein Cj0984	P45491	Cj0984	Cj0984	29 kDa	0.15	No statistical change	0	0	0	0	0	0	0	0	0	0	0.22528	0	0	0	0	0.17464	0	0	0	0	0	0	0	0	0	0	0	0	1	0	0	0	0	1	0	0
233	584	Ribosomal protein L11 methyltransferase (L11 Mtase) (EC 2.1.1.-)	Q9PNH7	prmA Cj1117c	Cj1117c	32 kDa	0.15	No statistical change	0	0	0	0	0	0	0	0	0	0	0	0	0.24124	0	0	0	0.2137	0	0	0	0	0	0	0	0	0	0	0	0	0	1	0	0	0	1	0
234	589	Putative periplasmic protein	Q0P987	Cj1169c	Cj1169c	8 kDa	0.15	No statistical change	0	0	0	0	0	0	0	2.474	1.8771	0	0	0	0	0	0	0	0	0	0	0	0	0	0	0	0	1	1	0	0	0	0	0	0	0	0	0
235	581	UvrABC system protein C (Protein UvrC) (Excinuclease ABC subunit C)	Q9PN51	uvrC Cj1246c	Cj1246c	70 kDa	0.15	No statistical change	0	0.12751	0.13687	0	0	0	0	0	0	0	0	0	0	0	0	0	0	0	0	1	0	1	0	0	0	0	0	0	0	0	0	0	0	0	0	0
236	585	Putative aminotransferase (DegT family)	Q0P8T7	Cj1320	Cj1320	43 kDa	0.15	No statistical change	0.19735	0	0	0	0.23486	0	0	0	0	0	0	0	0	0	0	0	0	0	1	0	0	0	1	0	0	0	0	0	0	0	0	0	0	0	0	0
237	580	1-deoxy-D-xylulose 5-phosphate reductoisomerase (DXP reductoisomerase) (EC 1.1.1.267) (1-deoxyxylulose-5-phosphate reductoisomerase) (2-C-methyl-D-erythritol 4-phosphate synthase)	Q9PMV3	dxr Cj1346c	Cj1346c	40 kDa	0.15	No statistical change	0.21788	0.2303	0	0	0	0	0	0	0	0	0	0	0	0	0	0	0	0	1	1	0	0	0	0	0	0	0	0	0	0	0	0	0	0	0	0
238	586	Putative periplasmic protein	Q0P8N3	Cj1376	Cj1376	31 kDa	0.15	No statistical change	0	0	0	0	0	0	0	0	0	0	0	0	0.23572	0	0	0	0	0.1941	0	0	0	0	0	0	0	0	0	0	0	0	1	0	0	0	0	1
239	587	Glutamate racemase (EC 5.1.1.3)	Q9PM24	murI Cj1652c	Cj1652c	28 kDa	0.15	No statistical change	0	0	0	0	0	0	0	0	0	0.22633	0	0	0	0	0	0.17571	0	0	0	0	0	0	0	0	0	0	0	1	0	0	0	0	0	1	0	0
240	597	Cytolethal distending toxin B	Q0PC57	cdtB Cj0078c	Cj0078c	29 kDa	0.16	No statistical change	0	1.0461	1.1513	0.57439	0.88753	0.7676	0	0	0.78809	0.21884	0.4495	0.44813	0.52538	0.36219	0.15071	0.74437	0	0	0	1	1	1	1	1	0	0	1	1	1	1	1	1	1	1	0	0
241	595	Hydrogenase isoenzymes formation protein	Q0PAP2	hypD Cj0625	Cj0625	40 kDa	0.16	No statistical change	0.9198	0.23857	0.63332	1.1944	1.2656	0.98991	0.70054	1.2211	0.90589	0.91035	0.70897	0.97152	1.4065	1.4437	0.80147	1.1495	1.3611	1.1985	1	1	1	1	1	1	1	1	1	1	1	1	1	1	1	1	1	1
242	594	Glutamine synthetase (EC 6.3.1.2)	Q0PAI0	glnA Cj0699c	Cj0699c	54 kDa	0.16	No statistical change	7.7481	6.3043	6.0785	3.8528	3.2734	4.1206	4.6023	4.2174	3.3231	7.6659	7.5125	6.4304	4.7311	5.355	4.1364	6.211	4.7303	5.4606	1	1	1	1	1	1	1	1	1	1	1	1	1	1	1	1	1	1
243	592	4-hydroxy-3-methylbut-2-enyl diphosphate reductase (EC 1.17.1.2)	P0C632	ispH lytB Cj0894c	Cj0894c	32 kDa	0.16	No statistical change	0	0	0	0	0	0	0	0.55623	0.18349	0	0.27978	0	0.62338	0.43667	0	0.32892	0.43365	0	0	0	0	0	0	0	0	1	1	0	1	0	1	1	0	1	1	0
244	593	Flagellin B	P56964	flaB Cj1338c	Cj1338c	59 kDa	0.16	No statistical change	0	0	0	0	0	0	0	0	0	0.40784	0	0.29442	0	0	0	0	0	0	0	0	0	0	0	0	0	0	0	1	0	1	0	0	0	0	0	0
245	596	NADH-quinone oxidoreductase subunit B (EC 1.6.99.5) (NADH dehydrogenase I subunit B) (NDH-1 subunit B)	Q0P850	nuoB Cj1578c	Cj1578c	19 kDa	0.16	No statistical change	2.2167	1.4325	1.5603	0	1.0873	0.46208	0	0.44451	1.0511	0.34933	0.8778	0	0.80598	0.7694	0	0	1.4277	0	1	1	0	1	1	1	0	1	1	1	1	0	1	1	0	0	1	0
246	599	Putative membrane protein	Q0PAZ5	Cj0520	Cj0520	17 kDa	0.17	No statistical change	1.7239	0.57811	0.7167	0	0	0	0	0	0	0.39439	0	0	0	0	0	0	0	0	1	1	0	1	0	0	0	0	0	1	0	0	0	0	0	0	0	0
247	602	30S ribosomal protein S16	Q9PPJ7	rpsP Cj0710	Cj0710	9 kDa	0.17	No statistical change	5.8896	8.8672	0	2.8004	2.6465	3.203	2.8617	0	3.9328	4.0498	6.4401	5.3149	0	4.4502	6.5259	3.3127	7.5469	8.8137	1	1	1	0	1	1	1	0	1	1	1	1	0	1	1	1	1	1
248	600	Putative transcriptional regulator	Q0PA14	Cj0883c	Cj0883c	15 kDa	0.17	No statistical change	0	0	0	0	0	0	0	0	0	0.91034	0	0	0	0.50732	0	0	0	0	0	0	0	0	0	0	0	0	0	1	0	0	0	1	0	0	0	0
249	598	Putative uncharacterized protein	Q0P9G5	Cj1089c	Cj1089c	55 kDa	0.17	No statistical change	1.157	0.42935	0.67134	0	0.18823	0.53027	0.25999	0	0.10619	0.33448	0.21379	0.17886	0.13803	0.19665	0	0.27151	0.12227	0.1992	1	1	0	1	1	1	1	0	1	1	1	1	1	1	0	1	1	1
250	603	Probable transcriptional regulatory protein Cj1172c	Q9PNC3	Cj1172c	Cj1172c	26 kDa	0.17	No statistical change	0	0	0	0	0	0	0	0	0	0	0.35219	0.18716	0	0	0	0	0	0	0	0	0	0	0	0	0	0	0	0	1	1	0	0	0	0	0	0
251	601	Putative dTDP-4-dehydrorhamnose 3,5-epimerase (EC 5.1.3.13)	Q0P8I4	rfbC Cj1430c	Cj1430c	21 kDa	0.17	No statistical change	0	0	0	3.1457	3.7716	2.646	3.3125	5.6583	1.934	3.5978	3.5014	2.349	5.3143	4.7184	1.7355	2.1717	5.8507	1.9897	0	0	1	0	1	1	1	1	1	1	1	1	1	1	1	1	1	1
252	609	Putative acetyltransferase	Q0PBS5	Cj0229	Cj0229	20 kDa	0.18	No statistical change	0	0	0	0	0	0	0	0	0	0.32268	0	0	0	0	0	0	0.72563	0	0	0	0	0	0	0	0	0	0	1	0	0	0	0	0	0	1	0
253	608	Lysine--tRNA ligase (EC 6.1.1.6) (Lysyl-tRNA synthetase) (LysRS)	P41258	lysS Cj0401	Cj0401	58 kDa	0.18	No statistical change	7.3056	6.7107	6.2579	5.6423	6.0857	5.3415	4.2641	4.2874	4.9702	5.0265	5.5789	5.2701	5.8853	5.6926	3.1117	4.7278	5.5549	4.3638	1	1	1	1	1	1	1	1	1	1	1	1	1	1	1	1	1	1
254	604	Phosphopantothenoylcysteine decarboxylase (EC 4.1.1.36)	Q0PA68	dfp Cj0822	Cj0822	43 kDa	0.18	No statistical change	0.42582	0.20916	0	0	0	0	0	0	0	0	0	0	0	0	0	0	0	0	1	1	0	0	0	0	0	0	0	0	0	0	0	0	0	0	0	0
255	607	Putative integral membrane protein	Q0P990	Cj1166c	Cj1166c	29 kDa	0.18	No statistical change	0.79602	0	0	0	0.35822	0	0	0	0	0	0	0	0	0	0	0	0	0	1	0	0	0	1	0	0	0	0	0	0	0	0	0	0	0	0	0
256	606	Putative methyltransferase	Q0P8J5	Cj1419c	Cj1419c	30 kDa	0.18	No statistical change	0	0	0	0	0	0	0	0	0	0	0	0.34287	0	0	0	0.16579	0	0	0	0	0	0	0	0	0	0	0	0	0	1	0	0	0	1	0	0
257	605	Geranyltranstransferase (EC 2.5.1.10)	Q0P7Y4	ispA Cj1644	Cj1644	32 kDa	0.18	No statistical change	0	0.30656	0	0.47905	0	0	0.54667	0.55206	0	0.19519	0.68498	0.30373	0.852	0.35789	0	0.41568	0.4304	0.18974	0	1	1	0	0	0	1	1	0	1	1	1	1	1	0	1	1	1
258	610	Putative flagellar motor switch protein	Q0PC74	fliY Cj0059c	Cj0059c	31 kDa	0.19	No statistical change	0	0	0	1.0252	0.96009	0	1.7236	2.213	1.6182	1.239	1.9192	1.6899	1.9296	1.5001	0.22185	0.53019	1.8278	1.1281	0	0	1	0	1	0	1	1	1	1	1	1	1	1	1	1	1	1
259	612	1-deoxy-D-xylulose-5-phosphate synthase (EC 2.2.1.7) (1-deoxyxylulose-5-phosphate synthase) (DXP synthase) (DXPS)	Q9PIH8	dxs Cj0321	Cj0321	68 kDa	0.19	No statistical change	0.26034	0.13716	0.36048	0.36343	0.64258	0.68152	0.30641	0.61552	0.39762	0.41073	0.091678	0.48457	0.48361	0.30524	0.2212	0.33036	0.19733	0.29499	1	1	1	1	1	1	1	1	1	1	1	1	1	1	1	1	1	1
260	611	GTPase Era	Q9PHL1	era Cj0661c	Cj0661c	33 kDa	0.19	No statistical change	0.68518	0.29232	0	0	0	0	0	0	0	0	0	0	0	0	0	0	0	0	1	1	0	0	0	0	0	0	0	0	0	0	0	0	0	0	0	0
261	616	Arginine decarboxylase (EC 4.1.1.19)	Q0PAC6	speA Cj0764c	Cj0764c	69 kDa	0.19	No statistical change	2.7183	1.9752	2.4567	1.4844	2.008	1.9763	0.89214	0.53722	0.69357	1.0911	0.85692	0.86464	1.8134	1.6203	1.0835	1.5157	1.2705	1.1604	1	1	1	1	1	1	1	1	1	1	1	1	1	1	1	1	1	1
262	615	Glutamate--tRNA ligase 1 (EC 6.1.1.17) (Glutamyl-tRNA synthetase 1) (GluRS 1)	Q9PP78	gltX1 gltX2 Cj0845c	Cj0845c	50 kDa	0.19	No statistical change	0.82681	0.17916	0.61547	1.9064	2.4963	1.9811	3.1862	3.2386	2.4745	2.6254	2.5615	2.8671	2.7164	2.4272	1.5695	2.2291	2.0998	2.6399	1	1	1	1	1	1	1	1	1	1	1	1	1	1	1	1	1	1
263	614	Sialic acid synthase (N-acetylneuraminic acid synthetase) (EC 4.1.3.-)	Q0P9B3	neuB1 Cj1141	Cj1141	38 kDa	0.19	No statistical change	0	0	0	0	1.0254	0.20921	0	0.55481	0.4743	0.46071	0.66403	0.33539	0.68166	0.57188	0.27141	0.4657	0.17363	0.30131	0	0	0	0	1	1	0	1	1	1	1	1	1	1	1	1	1	1
264	613	Putative sugar-nucleotide epimerase/dehydratease (EC 5.1.3.2)	Q0P8I7	Cj1427c	Cj1427c	36 kDa	0.19	No statistical change	24.61	22.236	24.721	38.474	30.586	27.06	31.447	43.015	33.835	26.11	30.113	15.91	36.998	33.351	15.443	22.674	32.907	19.18	1	1	1	1	1	1	1	1	1	1	1	1	1	1	1	1	1	1
265	621	Putative transmembrane transport protein	Q0PBV7	Cj0182	Cj0182	47 kDa	0.2	No statistical change	0.67655	0	0.23928	0	0	0	0	0	0	0	0	0	0	0	0	0	0	0	1	0	0	1	0	0	0	0	0	0	0	0	0	0	0	0	0	0
266	618	Putative periplasmic protein	Q0PBU0	Cj0199c	Cj0199c	44 kDa	0.2	No statistical change	0.61703	0	0.2322	0	0	0	0	0	0	0	0	0	0	0	0	0	0	0	1	0	0	1	0	0	0	0	0	0	0	0	0	0	0	0	0	0
267	620	Putative mechanosensitive ion channel family protein	Q0P9P5	Cj1007c	Cj1007c	61 kDa	0.2	No statistical change	2.0603	1.5476	2.2468	0.66897	1.0773	1.1786	0.57398	0.7804	0.74767	0.47138	0.44829	0.41674	1.4845	1.3446	0.45204	1.2707	1.2015	0.75161	1	1	1	1	1	1	1	1	1	1	1	1	1	1	1	1	1	1
268	619	L-lactate dehydrogenase (EC 1.1.1.27)	Q0P989	ldh Cj1167	Cj1167	34 kDa	0.2	No statistical change	0.26248	1.1634	0.63221	2.1614	1.7057	1.1636	1.2053	1.1728	0.95608	1.5849	1.422	1.4799	1.4172	1.4619	1.1281	1.1772	1.4702	1.5808	1	1	1	1	1	1	1	1	1	1	1	1	1	1	1	1	1	1
269	617	Putative uncharacterized protein	Q0P8T3	Cj1324	Cj1324	44 kDa	0.2	No statistical change	5.6257	5.8786	5.0995	2.9108	3.7699	3.2058	2.808	3.5539	2.2605	3.9623	4.0143	3.2639	3.392	3.3862	2.2756	3.2109	2.9578	2.9279	1	1	1	1	1	1	1	1	1	1	1	1	1	1	1	1	1	1
270	622	Putative periplasmic ATP/GTP-binding protein	Q0P9L1	Cj1041c	Cj1041c	32 kDa	0.21	No statistical change	3.4495	1.4551	2.575	1.1546	1.9173	0.95187	0.93085	0.66781	0.95637	0.94062	1.1646	0.97457	1.8629	1.3119	0.84511	0.76354	1.6156	0.57659	1	1	1	1	1	1	1	1	1	1	1	1	1	1	1	1	1	1
271	624	S-ribosylhomocysteine lyase (EC 4.4.1.21) (AI-2 synthesis protein) (Autoinducer-2 production protein LuxS)	Q9PN97	luxS Cj1198	Cj1198	18 kDa	0.21	No statistical change	0	0	0	1.1669	0	0	3.6645	3.5613	7.1994	3.2833	3.9455	4.6596	3.8646	2.5837	1.5358	2.0168	2.3847	2.1602	0	0	1	0	0	0	1	1	1	1	1	1	1	1	1	1	1	1
272	623	DNA repair protein RadA homolog (DNA repair protein Sms homolog)	Q9PN90	radA sms Cj1205c	Cj1205c	49 kDa	0.21	No statistical change	0.644	0.58254	0.63155	0	0	0.16326	0	0	0	0.19141	0	0	0.14569	0.14328	0	0	0.28203	0	1	1	0	1	0	1	0	0	0	1	0	0	1	1	0	0	1	0
273	625	50S ribosomal protein L5	Q9PLY3	rplE Cj1695c	Cj1695c	20 kDa	0.21	No statistical change	55.562	43.312	43.336	29.639	22.503	29.396	22.942	21.052	28.421	30.892	29.79	38.047	25.525	20.396	20.627	32.839	24.097	22.271	1	1	1	1	1	1	1	1	1	1	1	1	1	1	1	1	1	1
274	626	Putative uncharacterized protein	Q0P9G8	Cj1086c	Cj1086c	14 kDa	0.22	No statistical change	0	0	0	0	0	0	1.9078	0	0.54673	0	0	0	0	0	0	0	0	0	0	0	0	0	0	0	1	0	1	0	0	0	0	0	0	0	0	0
275	627	Putative lipoprotein thiredoxin	Q0P949	Cj1207c	Cj1207c	21 kDa	0.22	No statistical change	1.5074	1.7302	1.9199	0	0	0	0	0	0	0.62347	0.27586	0.54938	0	0	0	0.27072	0	0	1	1	0	1	0	0	0	0	0	1	1	1	0	0	0	1	0	0
276	628	Putative sugar transferase	Q0P8J3	Cj1421c	Cj1421c	73 kDa	0.22	No statistical change	0.48421	0.44705	0.48711	0	0.11313	0.33365	0	0.10315	0	0	0	0	0.33784	0.3221	0	0.13558	0.18524	0	1	1	0	1	1	1	0	1	0	0	0	0	1	1	0	1	1	0
277	629	Acetyl-coenzyme A carboxylase carboxyl transferase subunit beta (ACCase subunit beta) (Acetyl-CoA carboxylase carboxyltransferase subunit beta) (EC 6.4.1.2)	Q0PC10	accD Cj0127c	Cj0127c	31 kDa	0.23	No statistical change	1.6079	0.94611	1.2121	1.1864	0.81138	0.68135	0.68227	0.73206	0.84097	0.73222	0.53929	0.76799	1.3046	0.933	0.51782	0.59945	1.0907	0.66379	1	1	1	1	1	1	1	1	1	1	1	1	1	1	1	1	1	1
278	630	DNA translocase FtsK	Q0PA12	ftsK ftsQ Cj0886c	Cj0886c	108 kDa	0.23	No statistical change	0.079798	0	0	0.17762	0.17005	0.30013	0.1973	0.22403	0.10389	0.3139	0.21856	0.13088	0.33971	0.28132	0.1189	0.16054	0.2489	0	1	0	1	0	1	1	1	1	1	1	1	1	1	1	1	1	1	0
279	631	Flagellin A	P56963	flaA Cj1339c	Cj1339c	59 kDa	0.23	No statistical change	0	0	0	2.4916	2.4089	3.088	3.5189	3.3202	2.8662	2.5974	2.5164	2.4304	2.8154	2.9337	2.82	2.1593	2.2596	2.8999	0	0	1	0	1	1	1	1	1	1	1	1	1	1	1	1	1	1
280	632	Imidazole glycerol phosphate synthase subunit HisH 2 (EC 2.4.2.-) (IGP synthase glutamine amidotransferase subunit 2) (IGP synthase subunit HisH 2) (ImGP synthase subunit HisH 2) (IGPS subunit HisH 2)	Q9PM75	hisH2 Cj1600	Cj1600	22 kDa	0.23	No statistical change	0	0	0	2.3202	2.9994	2.4812	2.8337	3.1873	3.1012	2.1058	2.023	3.4017	3.4319	2.3442	1.8298	2.3177	3.1878	2.1075	0	0	1	0	1	1	1	1	1	1	1	1	1	1	1	1	1	1
281	633	Ribulose-phosphate 3-epimerase (EC 5.1.3.1)	Q0PB62	rep Cj0451	Cj0451	24 kDa	0.24	No statistical change	0	0.396	0.68305	0.41311	0	0	0.27438	0	0.24804	0	0.27908	0.23038	0	0	0.18605	0	0.28969	0	0	1	1	1	0	0	1	0	1	0	1	1	0	0	1	0	1	0
282	635	Phosphoribosylformylglycinamidine synthase 1 (EC 6.3.5.3) (Phosphoribosylformylglycinamidine synthase I) (FGAM synthase I)	Q9PHZ7	purQ Cj0514	Cj0514	25 kDa	0.24	No statistical change	1.5686	1.6684	0.87586	0.43148	0.86279	0.37627	1.3942	0.90057	0.90777	1.4344	0.49259	0.81504	0.90656	1.0172	0.17663	0.52578	1.2223	0	1	1	1	1	1	1	1	1	1	1	1	1	1	1	1	1	1	0
283	634	ATP synthase subunit a (ATP synthase F0 sector subunit a) (F-ATPase subunit 6)	Q0P952	atpB Cj1204c	Cj1204c	25 kDa	0.24	No statistical change	0.57107	0.86066	0.92382	0.89784	1.7754	0.7586	1.3703	0	1.5714	0.25297	0.52799	0.20012	0.96685	1.5458	0.28158	0.31969	1.5556	0.22723	1	1	1	1	1	1	1	0	1	1	1	1	1	1	1	1	1	1
284	636	50S ribosomal protein L2	Q9PLX4	rplB Cj1704c	Cj1704c	30 kDa	0.25	No statistical change	45.166	42.997	46.148	38.805	34.488	40.985	41.766	36.974	49.617	34.706	40.993	65.667	35.11	29.774	152.17	55.683	34.482	67.731	1	1	1	1	1	1	1	1	1	1	1	1	1	1	1	1	1	1
285	638	50S ribosomal protein L27	Q9PJ31	rpmA Cj0095	Cj0095	9 kDa	0.26	No statistical change	8.8548	6.6524	10.01	2.5415	3.7638	3.2343	2.6747	4.9862	2.9686	3.6767	4.3342	4.0914	4.2413	4.7405	1.7102	3.6869	4.7565	4.1266	1	1	1	1	1	1	1	1	1	1	1	1	1	1	1	1	1	1
286	640	3-hydroxyacyl-[acyl-carrier-protein] dehydratase FabZ (EC 4.2.1.59) ((3R)-hydroxymyristoyl-[acyl-carrier-protein] dehydratase) ((3R)-hydroxymyristoyl-ACP dehydrase) (Beta-hydroxyacyl-ACP dehydratase)	Q9PIM2	fabZ Cj0273	Cj0273	16 kDa	0.26	No statistical change	0	0	0	0	0.67586	0.52911	0	0	0	0	0	0	0	0	0.87708	0.99813	0	1.8644	0	0	0	0	1	1	0	0	0	0	0	0	0	0	1	1	0	1
287	639	Phosphate acyltransferase (EC 2.3.1.n2) (Acyl-ACP phosphotransacylase) (Acyl-[acyl-carrier-protein]--phosphate acyltransferase) (Phosphate-acyl-ACP acyltransferase)	Q9PIH0	plsX Cj0329c	Cj0329c	36 kDa	0.26	No statistical change	1.7021	1.6063	1.237	1.3547	0.98659	0.60707	1.1691	0.85952	1.0127	1.1588	1.1228	1.1006	0.97563	0.90518	1.0085	0.75072	1.1435	1.0595	1	1	1	1	1	1	1	1	1	1	1	1	1	1	1	1	1	1
288	637	Putative NADH dehydrogenase I chain G (EC 1.6.5.3)	Q0P855	nuoG Cj1573c	Cj1573c	93 kDa	0.26	No statistical change	4.1243	3.7886	3.8554	3.3014	3.2101	2.6096	2.7327	1.7999	2.8261	3.5229	3.1495	3.2992	2.6039	2.6981	2.0516	2.7482	2.6483	2.5199	1	1	1	1	1	1	1	1	1	1	1	1	1	1	1	1	1	1
289	642	Putative uncharacterized protein	Q0PBZ7	Cj0140	Cj0140	53 kDa	0.27	No statistical change	0	0	0	0	0	0	0	0.16155	0	0	0	0	0	0.12126	0.080097	0.10113	0.13389	0	0	0	0	0	0	0	0	1	0	0	0	0	0	1	1	1	1	0
290	641	Putative helicase (EC 3.6.1.-)	Q0P8D6	Cj1481c	Cj1481c	108 kDa	0.27	No statistical change	0.32359	0	0.24021	0	0	0.072038	0.060983	0	0	0	0.05717	0	0.12993	0.063221	0	0	0	0	1	0	0	1	0	1	1	0	0	0	1	0	1	1	0	0	0	0
291	645	Nicotinate phosphoribosyltransferase (EC 2.4.2.11)	Q0PBS4	Cj0230c	Cj0230c	52 kDa	0.28	No statistical change	0	0	0	0	0.19322	0	0.52645	0.47247	0.73822	0.41682	0.24047	0.38204	0.26583	0.53625	0.16069	0.35743	0.33364	0.27215	0	0	0	0	1	0	1	1	1	1	1	1	1	1	1	1	1	1
292	647	3-oxoacyl-[acyl-carrier-protein] synthase 3 (EC 2.3.1.180) (3-oxoacyl-[acyl-carrier-protein] synthase III) (Beta-ketoacyl-ACP synthase III) (KAS III)	Q9PIH1	fabH Cj0328c	Cj0328c	35 kDa	0.28	No statistical change	0	0	0	0.86238	0.30026	0.36348	0	0	0.57046	0.17487	0	0.13834	0.22017	0	0.12151	0	0.19055	0.15708	0	0	1	0	1	1	0	0	1	1	0	1	1	0	1	0	1	1
293	646	Outer membrane channel protein CmeC (Multidrug efflux system CmeABC)	Q0PBE5	cmeC Cj0365c	Cj0365c	55 kDa	0.28	No statistical change	0.93095	1.0876	1.1886	0.7826	0.89839	1.0344	0.50422	0.29173	0.62329	0.5739	0.43935	0.61775	0.98429	0.84997	0.59581	0.91262	0.63376	0.58319	1	1	1	1	1	1	1	1	1	1	1	1	1	1	1	1	1	1
294	643	Putative oxidoreductase	Q0PB11	Cj0504c	Cj0504c	33 kDa	0.28	No statistical change	0	0	0	0	0	0	0	0	0.1749	0	0.16879	0	0	0	0	0.16564	0.20427	0	0	0	0	0	0	0	0	0	1	0	1	0	0	0	0	1	1	0
295	648	Chaperone protein ClpB	Q9PI02	clpB Cj0509c	Cj0509c	96 kDa	0.28	No statistical change	1.3955	1.2348	1.2066	0.63126	0.77967	0.52307	0.63936	0.6642	0.59291	1.0012	0.86013	0.4568	0.89364	0.75106	0.38712	0.46469	0.96877	0.51938	1	1	1	1	1	1	1	1	1	1	1	1	1	1	1	1	1	1
296	644	Aspartokinase (EC 2.7.2.4)	Q0PAT5	lysC Cj0582	Cj0582	43 kDa	0.28	No statistical change	1.1135	1.05	1.2969	3.1937	2.9112	2.2019	3.0364	4.2199	2.5839	3.2878	2.4026	2.7231	3.5219	3.814	1.7481	2.4324	3.346	2.616	1	1	1	1	1	1	1	1	1	1	1	1	1	1	1	1	1	1
297	651	Putative polyphosphate kinase	Q0PAR3	Cj0604	Cj0604	34 kDa	0.29	No statistical change	1.611	0.93124	0.9812	0.30714	0	0	0.85303	0.25541	1.1945	0.29472	0.60353	0.22528	0.54005	0.39855	0.42044	0.71499	0.39899	0.6001	1	1	1	1	0	0	1	1	1	1	1	1	1	1	1	1	1	1
298	650	Bifunctional purine biosynthesis protein PurH [Includes: Phosphoribosylaminoimidazolecarboxamide formyltransferase (EC 2.1.2.3) (AICAR transformylase);IMP cyclohydrolase (EC 3.5.4.10) (ATIC) (IMP synthase) (Inosinicase)]	Q9PNY2	purH Cj0953c	Cj0953c	56 kDa	0.29	No statistical change	7.1768	4.226	4.7566	3.6479	5.304	4.2655	4.7803	4.4022	3.5714	4.5195	4.9806	5.7832	4.5113	4.5583	2.5027	3.1319	4.149	3.0042	1	1	1	1	1	1	1	1	1	1	1	1	1	1	1	1	1	1
299	649	L-seryl-tRNA(Sec) selenium transferase (EC 2.9.1.1) (Selenocysteine synthase) (Sec synthase) (Selenocysteinyl-tRNA(Sec) synthase)	Q9PMS2	selA Cj1378	Cj1378	51 kDa	0.29	No statistical change	2.3216	2.1809	2.8558	1.2523	1.1313	1.7389	0.56085	1.6666	0.4836	1.9907	1.1345	0.86604	1.0781	1.8683	0.22236	1.0071	1.7839	0.9995	1	1	1	1	1	1	1	1	1	1	1	1	1	1	1	1	1	1
300	652	50S ribosomal protein L13	Q0P8D7	rplM Cj1480c	Cj1480c	16 kDa	0.29	No statistical change	46.353	52.245	53.117	58.114	60.272	52.536	42.872	44.312	34.744	47.814	40.625	70.342	41.921	37.121	137.5	59.756	38.059	80.4	1	1	1	1	1	1	1	1	1	1	1	1	1	1	1	1	1	1
301	655	Amino-acid ABC transporter ATP-binding protein	Q0PB44	Cj0469	Cj0469	29 kDa	0.3	No statistical change	0.48174	0	0	0	0	0	0	0	0.31895	0	0	0.18663	0	0	0	0	0	0	1	0	0	0	0	0	0	0	1	0	0	1	0	0	0	0	0	0
302	653	Inorganic pyrophosphatase (EC 3.6.1.1) (Pyrophosphate phospho-hydrolase) (PPase)	Q9PHM9	ppa Cj0638c	Cj0638c	19 kDa	0.3	No statistical change	4.3876	4.6655	4.5543	4.4351	4.9181	4.0588	4.1458	5.8865	3.6176	4.7834	5.0707	3.4776	5.1193	5.7575	5.1364	4.5549	4.8922	4.7372	1	1	1	1	1	1	1	1	1	1	1	1	1	1	1	1	1	1
303	656	Isoleucine--tRNA ligase (EC 6.1.1.5) (Isoleucyl-tRNA synthetase) (IleRS)	P41257	ileS Cj1061c	Cj1061c	105 kDa	0.3	No statistical change	3.1685	2.2324	2.7794	1.9492	2.4181	1.7838	2.3683	2.3691	1.7323	2.6157	2.3805	2.3224	2.3748	2.3502	1.4138	1.7694	1.8433	1.7731	1	1	1	1	1	1	1	1	1	1	1	1	1	1	1	1	1	1
304	654	S-adenosylmethionine synthetase (EC 2.5.1.6)	Q0P9F8	metK Cj1096c	Cj1096c	44 kDa	0.3	No statistical change	1.7327	1.6279	3.1141	10.396	9.3199	10.544	11.573	10.535	10.641	9.225	7.4024	9.5843	10.774	10.81	7.1914	9.0629	8.726	11.052	1	1	1	1	1	1	1	1	1	1	1	1	1	1	1	1	1	1
305	662	GTP-binding protein TypA homolog	Q0PC87	typA Cj0039c	Cj0039c	66 kDa	0.31	No statistical change	3.3148	2.5893	3.1636	3.1728	3.8152	3.7388	2.8026	3.8497	3.3345	4.0693	2.8895	2.8279	5.1524	4.5798	2.0441	4.047	4.9725	2.8743	1	1	1	1	1	1	1	1	1	1	1	1	1	1	1	1	1	1
306	657	Homolog of E. coli rod shape-determining protein	Q0PBM9	mreB Cj0276	Cj0276	38 kDa	0.31	No statistical change	3.3691	3.1595	2.7796	15.517	12.579	13.416	13.221	16.028	11.651	13.658	13.295	10.435	13.869	13.063	10.765	10.651	13.108	10.886	1	1	1	1	1	1	1	1	1	1	1	1	1	1	1	1	1	1
307	661	3-oxoacyl-[acyl-carrier-protein] synthase 2 (EC 2.3.1.179)	Q0PB68	fabF Cj0442	Cj0442	43 kDa	0.31	No statistical change	6.7341	6.7853	6.0272	8.2435	9.3819	7.5275	6.216	8.1247	6.1449	6.4797	7.0076	8.1283	7.7864	8.3055	3.8827	5.5978	6.4153	5.8772	1	1	1	1	1	1	1	1	1	1	1	1	1	1	1	1	1	1
308	660	Phenylalanine--tRNA ligase beta subunit (EC 6.1.1.20) (Phenylalanyl-tRNA synthetase beta subunit) (PheRS)	Q9PP35	pheT Cj0896	Cj0896	87 kDa	0.31	No statistical change	3.8981	4.2316	4.3167	3.604	3.6627	3.1649	2.8343	2.7631	2.89	3.6878	3.465	3.1702	3.2759	3.4043	2.6286	3.1159	3.4228	3.0861	1	1	1	1	1	1	1	1	1	1	1	1	1	1	1	1	1	1
309	659	Putative periplasmic protein	Q0P9Z2	Cj0906c	Cj0906c	38 kDa	0.31	No statistical change	6.2645	5.7814	3.8648	2.8659	3.2252	2.9435	1.3421	2.5943	2.298	3.0711	2.5694	2.5694	3.5849	2.8568	1.8628	3.0309	3.0562	3.2764	1	1	1	1	1	1	1	1	1	1	1	1	1	1	1	1	1	1
310	658	30S ribosomal protein S10	Q9PLX0	rpsJ Cj1708c	Cj1708c	12 kDa	0.31	No statistical change	11.72	12.447	13.479	9.0529	7.6862	8.5371	4.2428	9.5868	5.6404	11.274	10.923	9.8709	8.3373	11.053	8.0048	8.4607	11.09	15.473	1	1	1	1	1	1	1	1	1	1	1	1	1	1	1	1	1	1
311	663	50S ribosomal protein L20	Q9PIQ0	rplT Cj0245	Cj0245	14 kDa	0.32	No statistical change	5.6018	6.8341	6.4535	7.1118	6.9792	7.3763	6.3807	5.9213	4.2903	6.8258	7.3319	4.8654	6.3913	4.8583	4.5062	5.5458	5.4696	6.845	1	1	1	1	1	1	1	1	1	1	1	1	1	1	1	1	1	1
312	685	Protease	Q0PC65	pspA Cj0068	Cj0068	33 kDa	0.33	No statistical change	0.54586	0	0	0	0	0	0	0	0	0	0	0	0	0	0	0	0	0	1	0	0	0	0	0	0	0	0	0	0	0	0	0	0	0	0	0
313	708	ATP synthase subunit beta (EC 3.6.3.14) (ATP synthase F1 sector subunit beta) (F-ATPase subunit beta)	Q0PC30	atpD Cj0107	Cj0107	51 kDa	0.33	No statistical change	46.655	48.103	52.637	48.535	41.616	37.538	41.436	37.313	43.911	46.862	49.817	47.261	38.961	38.376	32.503	41.481	44.078	34.881	1	1	1	1	1	1	1	1	1	1	1	1	1	1	1	1	1	1
314	664	Malonyl CoA-acyl carrier protein transacylase (EC 2.3.1.39)	Q0PC21	fabD Cj0116	Cj0116	34 kDa	0.33	No statistical change	0	0	0	0	0	0	0.39348	0.2581	0.55021	0.3721	0.88665	0.15846	0.54591	0.21227	0	0.14425	0	0	0	0	0	0	0	0	1	1	1	1	1	1	1	1	0	1	0	0
315	705	Putative haem-binding lipoprotein	Q0PBX9	Cj0158c	Cj0158c	16 kDa	0.33	No statistical change	0.65871	0	0	0	0	0	0	0	0	0	0	0	0	0	0	0	0	0	1	0	0	0	0	0	0	0	0	0	0	0	0	0	0	0	0	0
316	666	Putative uncharacterized protein	Q0PBV0	Cj0189c	Cj0189c	28 kDa	0.33	No statistical change	0.52925	0	0	0	0	0	0.23489	0	0	0	0	0.18004	0	0	0	0	0	0	1	0	0	0	0	0	1	0	0	0	0	1	0	0	0	0	0	0
317	675	Dihydroorotase (EC 3.5.2.3)	Q0PBP6	pyrC Cj0259	Cj0259	38 kDa	0.33	No statistical change	0	0	0	0	0	0	0	0	0.14867	0	0	0	0	0	0	0	0	0	0	0	0	0	0	0	0	0	1	0	0	0	0	0	0	0	0	0
318	701	Putative MoeB/ThiF family protein	Q0PBL5	Cj0294	Cj0294	25 kDa	0.33	No statistical change	0.74035	0	0	0	0	0	0	0	0	0	0	0	0	0	0	0	0	0	1	0	0	0	0	0	0	0	0	0	0	0	0	0	0	0	0	0
319	694	Peroxide stress regulator	Q0PBI7	perR Cj0322	Cj0322	16 kDa	0.33	No statistical change	0	0	0	0	0	0	0	0	0	0.42585	0	0	0	0	0	0	0	0	0	0	0	0	0	0	0	0	0	1	0	0	0	0	0	0	0	0
320	688	Putative lipoprotein	Q0PBD5	Cj0375	Cj0375	18 kDa	0.33	No statistical change	0	0	0.6538	0	0	0	0	0	0	0	0	0	0	0	0	0	0	0	0	0	0	1	0	0	0	0	0	0	0	0	0	0	0	0	0	0
321	698	Putative lipoprotein	Q0PB56	Cj0457c	Cj0457c	24 kDa	0.33	No statistical change	0.38057	0	0	0	0	0	0	0	0	0	0	0	0	0	0	0	0	0	1	0	0	0	0	0	0	0	0	0	0	0	0	0	0	0	0	0
322	665	Putative uncharacterized protein	Q0PB54	Cj0459c	Cj0459c	10 kDa	0.33	No statistical change	1.6987	0	2.4105	0	0	0	0	0	1.1247	1.9146	2.5867	0.92212	0	0	0	3.6283	0	1.1077	1	0	0	1	0	0	0	0	1	1	1	1	0	0	0	1	0	1
323	703	Putative dihydrodipicolinate synthase (EC 4.2.1.52)	Q0PB32	dapA Cj0481	Cj0481	33 kDa	0.33	No statistical change	0	0	0	0	0	0	0	0	0	0	0	0.16071	0	0	0	0	0	0	0	0	0	0	0	0	0	0	0	0	0	1	0	0	0	0	0	0
324	668	Putative rhodanese-like domain protein	Q0PB13	Cj0500	Cj0500	39 kDa	0.33	No statistical change	0	0.23519	0	0	0	0	0	0	0	0	0	0	0	0	0	0	0	0	0	1	0	0	0	0	0	0	0	0	0	0	0	0	0	0	0	0
325	669	Putative penicillin-binding protein	Q0PAZ1	pbpB Cj0525c	Cj0525c	68 kDa	0.33	No statistical change	0.12735	0	0	0	0	0	0	0	0	0	0	0	0	0	0	0	0	0	1	0	0	0	0	0	0	0	0	0	0	0	0	0	0	0	0	0
326	679	Putative ribonuclease	Q0PAN7	Cj0631c	Cj0631c	74 kDa	0.33	No statistical change	0.11749	0	0	0	0	0	0	0	0	0	0	0	0	0	0	0	0	0	1	0	0	0	0	0	0	0	0	0	0	0	0	0	0	0	0	0
327	704	Peptide methionine sulfoxide reductase MsrA (Protein-methionine-S-oxide reductase) (EC 1.8.4.11) (Peptide-methionine (S)-S-oxide reductase) (Peptide Met(O) reductase)	Q9PHN0	mrsA Cj0637c	Cj0637c	19 kDa	0.33	No statistical change	0	0	0	0	0	0	0	0	0	0	0.31039	0	0	0	0	0	0	0	0	0	0	0	0	0	0	0	0	0	1	0	0	0	0	0	0	0
328	700	Putative HAD-superfamily hydrolase	Q0PAM1	Cj0647	Cj0647	18 kDa	0.33	No statistical change	0	0	0	0	0	0	0	0	0	0.36721	0	0	0	0	0	0	0	0	0	0	0	0	0	0	0	0	0	1	0	0	0	0	0	0	0	0
329	691	Putative membrane protein	Q0PAI7	Cj0692c	Cj0692c	37 kDa	0.33	No statistical change	0.23238	0	0	0	0	0	0	0	0	0	0	0	0	0	0	0	0	0	1	0	0	0	0	0	0	0	0	0	0	0	0	0	0	0	0	0
330	670	Putative ArsC family protein	Q0PAG2	Cj0717	Cj0717	13 kDa	0.33	No statistical change	0	0	0	0	0	0	0	0	0	0	0	0.41238	0	0	0	0	0	0	0	0	0	0	0	0	0	0	0	0	0	1	0	0	0	0	0	0
331	681	Putative uncharacterized protein	Q0PAD0	Cj0760	Cj0760	39 kDa	0.33	No statistical change	0.21918	0	0	0	0	0	0	0	0	0	0	0	0	0	0	0	0	0	1	0	0	0	0	0	0	0	0	0	0	0	0	0	0	0	0	0
332	683	Thymidylate kinase (EC 2.7.4.9) (dTMP kinase)	Q9PPF3	tmk Cj0766c	Cj0766c	22 kDa	0.33	No statistical change	0	0	0	0	0	0	0	0	0	0	0	0	0	0	0	0.25293	0	0	0	0	0	0	0	0	0	0	0	0	0	0	0	0	0	1	0	0
333	687	Putative Na+/H+ antiporter family protein	Q0PA58	Cj0832c	Cj0832c	63 kDa	0.33	No statistical change	0	0	0	0	0	0	0	0	0	0	0	0	0	0	0.066847	0	0	0	0	0	0	0	0	0	0	0	0	0	0	0	0	0	1	0	0	0
334	671	Putative periplasmic protein	Q0P9Z1	Cj0908	Cj0908	18 kDa	0.33	No statistical change	0	0	0.60402	0	0	0	0	0	0	0	0	0	0	0	0	0	0	0	0	0	0	1	0	0	0	0	0	0	0	0	0	0	0	0	0	0
335	697	Putative periplasmic protein	Q0P9Y9	Cj0910	Cj0910	17 kDa	0.33	No statistical change	0.55061	0	0	0	0	0	0	0	0	0	0	0	0	0	0	0	0	0	1	0	0	0	0	0	0	0	0	0	0	0	0	0	0	0	0	0
336	686	Putative integral membrane protein	Q0P9D5	pglG Cj1119c	Cj1119c	34 kDa	0.33	No statistical change	0	0	0	0	0	0	0	0	0.34531	0	0	0	0	0	0	0	0	0	0	0	0	0	0	0	0	0	1	0	0	0	0	0	0	0	0	0
337	689	Putative lipid A biosynthesis lauroyl acyltransferase (EC 2.3.1.-)	Q0P9C0	htrB Cj1134	Cj1134	35 kDa	0.33	No statistical change	0.78999	0	0	0	0	0	0	0	0	0	0	0	0	0	0	0	0	0	1	0	0	0	0	0	0	0	0	0	0	0	0	0	0	0	0	0
338	699	Putative peptidase M23 family protein	Q0P921	Cj1235	Cj1235	31 kDa	0.33	No statistical change	0	0	0	0	0	0	0	0	0	0	0	0	0	0	0	0.17919	0	0	0	0	0	0	0	0	0	0	0	0	0	0	0	0	0	1	0	0
339	673	Putative phosphatase	Q0P919	Cj1237c	Cj1237c	37 kDa	0.33	No statistical change	0	0	0	0	0	0	0	0	0	0	0	0	0	0.17695	0	0	0	0	0	0	0	0	0	0	0	0	0	0	0	0	0	1	0	0	0	0
340	690	Putative peptidase M23 family protein	Q0P8Y1	Cj1275c	Cj1275c	45 kDa	0.33	No statistical change	0.18969	0	0	0	0	0	0	0	0	0	0	0	0	0	0	0	0	0	1	0	0	0	0	0	0	0	0	0	0	0	0	0	0	0	0	0
341	684	Holliday junction ATP-dependent DNA helicase RuvB (EC 3.6.4.12)	Q9PMT7	ruvB Cj1362	Cj1362	37 kDa	0.33	No statistical change	0	0	0	0	0	0	0.18407	0	0	0	0	0	0	0	0	0	0	0	0	0	0	0	0	0	1	0	0	0	0	0	0	0	0	0	0	0
342	667	Putative periplasmic protein	Q0P8N7	Cj1372	Cj1372	22 kDa	0.33	No statistical change	0	0	0	0	0	0	0	0	0	0.2974	0	0	0	0	0	0	0	0	0	0	0	0	0	0	0	0	0	1	0	0	0	0	0	0	0	0
343	677	Putative ntegral membrane protein	Q0P8N6	Cj1373	Cj1373	94 kDa	0.33	No statistical change	0.092327	0	0	0	0	0	0	0	0	0	0	0	0	0	0	0	0	0	1	0	0	0	0	0	0	0	0	0	0	0	0	0	0	0	0	0
344	682	Putative integral membrane protein	Q0P8K2	Cj1412c	Cj1412c	44 kDa	0.33	No statistical change	0.50618	0	0	0	0	0	0	0	0	0	0	0	0	0	0	0	0	0	1	0	0	0	0	0	0	0	0	0	0	0	0	0	0	0	0	0
345	674	Capsule polysaccharide modification protein	Q0P8K0	kpsC Cj1414c	Cj1414c	80 kDa	0.33	No statistical change	0	0.16926	0	0	0	0	0	0	0	0	0	0	0	0	0	0	0	0	0	1	0	0	0	0	0	0	0	0	0	0	0	0	0	0	0	0
346	672	Putative sugar nucleotidyltransferase	Q0P8J8	Cj1416c	Cj1416c	30 kDa	0.33	No statistical change	0	0	0	0	0	0	0.50042	0	0	0	0	0	0	0	0	0	0	0	0	0	0	0	0	0	1	0	0	0	0	0	0	0	0	0	0	0
347	706	Putative integral membrane protein	Q0P8B8	Cj1500	Cj1500	45 kDa	0.33	No statistical change	0.21267	0	0	0	0	0	0	0	0	0	0	0	0	0	0	0	0	0	1	0	0	0	0	0	0	0	0	0	0	0	0	0	0	0	0	0
348	707	Putative type I restriction enzyme M protein (EC 2.1.1.72)	Q0P872	hsdM Cj1553c	Cj1553c	57 kDa	0.33	No statistical change	0.47007	0.49952	0.63354	0	0	0	0	0	0	0.62232	0.2019	0.40302	0.3261	0.48269	0.23965	0.093512	0.11532	0.10287	1	1	0	1	0	0	0	0	0	1	1	1	1	1	1	1	1	1
349	696	NADH-quinone oxidoreductase subunit L (EC 1.6.99.5) (NADH dehydrogenase I subunit L) (NDH-1 subunit L)	Q9PMA7	nuoL Cj1568c	Cj1568c	67 kDa	0.33	No statistical change	0	0.13368	0	0	0	0	0	0	0	0	0	0	0	0	0	0	0	0	0	1	0	0	0	0	0	0	0	0	0	0	0	0	0	0	0	0
350	680	Putative periplasmic protein	Q0P802	Cj1626c	Cj1626c	15 kDa	0.33	No statistical change	0	0	0	0	0	0	0	0	0.70013	0	0	0	0	0	0	0	0	0	0	0	0	0	0	0	0	0	1	0	0	0	0	0	0	0	0	0
351	702	Ribonuclease 3 (EC 3.1.26.3) (Ribonuclease III) (RNase III)	Q9PM40	rnc Cj1635c	Cj1635c	25 kDa	0.33	No statistical change	0.3695	0	0	0	0	0	0	0	0	0	0	0	0	0	0	0	0	0	1	0	0	0	0	0	0	0	0	0	0	0	0	0	0	0	0	0
352	692	Putative periplasmic protein	Q0P7Z1	Cj1637c	Cj1637c	39 kDa	0.33	No statistical change	0.22786	0	0	0	0	0	0	0	0	0	0	0	0	0	0	0	0	0	1	0	0	0	0	0	0	0	0	0	0	0	0	0	0	0	0	0
353	676	DNA primase (EC 2.7.7.-)	Q9PM37	dnaG Cj1638	Cj1638	69 kDa	0.33	No statistical change	0.26175	0	0	0	0	0	0	0	0	0	0	0	0	0	0	0	0	0	1	0	0	0	0	0	0	0	0	0	0	0	0	0	0	0	0	0
354	695	Possible ABC transport system permease	Q0P7W8	Cj1661	Cj1661	48 kDa	0.33	No statistical change	0	0.1897	0	0	0	0	0	0	0	0	0	0	0	0	0	0	0	0	0	1	0	0	0	0	0	0	0	0	0	0	0	0	0	0	0	0
355	693	30S ribosomal protein S14 type Z	Q9PLY4	rpsZ rpsN Cj1694c	Cj1694c	7 kDa	0.33	No statistical change	0	0	0	0	0	0	0	0	0	0	0	0	0	0	0.88321	0	0	0	0	0	0	0	0	0	0	0	0	0	0	0	0	0	1	0	0	0
356	678	Dual-specificity RNA methyltransferase RlmN (EC 2.1.1.-) (EC 2.1.1.192) (23S rRNA (adenine(2503)-C(2))-methyltransferase) (23S rRNA m2A2503 methyltransferase) (Ribosomal RNA large subunit methyltransferase N) (tRNA (adenine(37)-C(2))-methyltransferase) (tRNA m2A37 methyltransferase)	Q0P7R8	rlmN Cj1713	Cj1713	40 kDa	0.33	No statistical change	0	0	0	0	0	0	0	0	0.14714	0	0	0	0	0	0	0	0	0	0	0	0	0	0	0	0	0	1	0	0	0	0	0	0	0	0	0
357	712	Glutamate synthase (NADPH) small subunit (EC 1.4.1.13)	Q0PCB6	gltD Cj0009	Cj0009	53 kDa	0.34	No statistical change	2.9481	1.9283	1.8489	0.70143	1.1603	1.2816	0.52702	0.55232	0.58919	1.0272	0.5267	0.53014	1.7837	1.5583	0.88991	0.48256	1.3935	0.48729	1	1	1	1	1	1	1	1	1	1	1	1	1	1	1	1	1	1
358	711	Putative uncharacterized protein	Q0P8V1	Cj1306c	Cj1306c	47 kDa	0.34	No statistical change	0	0	0.20513	0.19936	0.39933	0.46458	0.43668	0.61635	0.52298	0	0.25019	0.31081	0.16153	0.50665	0.10029	0.20439	0.29317	0.23313	0	0	1	1	1	1	1	1	1	0	1	1	1	1	1	1	1	1
359	710	Paralysed flagellum protein	Q0P863	pflA Cj1565c	Cj1565c	91 kDa	0.34	No statistical change	0.35284	0.63628	0.41492	0	0	0.085378	0.067115	0	0	0.3758	0.51262	0.32663	0.15515	0.22879	0.28398	0.24421	0.11076	0.11817	1	1	0	1	0	1	1	0	0	1	1	1	1	1	1	1	1	1
360	709	50S ribosomal protein L4	Q9PLX2	rplD Cj1706c	Cj1706c	22 kDa	0.34	No statistical change	13.647	17.426	22.25	14.344	13.968	15.187	12.498	15.096	17.403	9.5922	10.971	14.781	9.1668	6.6558	28.664	14.341	9.2505	16.884	1	1	1	1	1	1	1	1	1	1	1	1	1	1	1	1	1	1
361	715	Thiazole biosynthesis protein ThiH	Q0P9K8	thiH Cj1044c	Cj1044c	43 kDa	0.35	No statistical change	2.1952	2.8318	1.8583	2.2991	2.1986	2.1741	2.0604	2.3061	1.8169	2.429	2.2595	2.1363	2.2073	2.1681	1.2472	2.0712	1.9068	2.0273	1	1	1	1	1	1	1	1	1	1	1	1	1	1	1	1	1	1
362	714	Pyrroline-5-carboxylate reductase (EC 1.5.1.2)	Q0P9H8	proC Cj1076	Cj1076	27 kDa	0.35	No statistical change	0.71836	0	0.77471	0	0	0	0	0	0	0.24516	0.24575	0	0	0	0	0	0	0	1	0	0	1	0	0	0	0	0	1	1	0	0	0	0	0	0	0
363	713	Putative secreted serine protease (EC 3.4.21.-)	Q0P8P4	Cj1365c	Cj1365c	116 kDa	0.35	No statistical change	0.59021	0.28252	0.44378	0	0.2423	0.20405	0	0	0	0.23478	0.22661	0.038697	0.21011	0.20028	0	0.040683	0.11154	0	1	1	0	1	1	1	0	0	0	1	1	1	1	1	0	1	1	0
364	718	Putative nucleoside hydrolase	Q0PBG9	Cj0340	Cj0340	38 kDa	0.36	No statistical change	0.23859	0.49986	0	0.80555	0.55441	0.67231	0.3515	0.66984	0.49151	0.49838	0.48801	0.39573	0.58254	0.37634	0	0.2757	0.36018	0.4556	1	1	1	0	1	1	1	1	1	1	1	1	1	1	0	1	1	1
365	717	50S ribosomal protein L28	Q9PI58	rpmB Cj0450c	Cj0450c	7 kDa	0.36	No statistical change	41.16	51.658	39.855	18.382	14.312	32.127	14.7	38.896	19.944	18.302	28.507	28.803	27.728	22.346	19.223	23.06	22.589	37.909	1	1	1	1	1	1	1	1	1	1	1	1	1	1	1	1	1	1
366	719	ADP-glyceromanno-heptose 6-epimerase (EC 5.1.3.20)	Q0P9A5	hldD Cj1151c	Cj1151c	36 kDa	0.36	No statistical change	4.4089	3.012	2.9971	0.99384	1.4329	0.84644	0.69614	1.2351	1.7336	2.5	2.7451	2.7329	2.8684	1.6716	1.3586	2.2151	3.2711	1.9727	1	1	1	1	1	1	1	1	1	1	1	1	1	1	1	1	1	1
367	716	Putative signal recognition particle protein	Q0P950	ftsY Cj1206c	Cj1206c	32 kDa	0.36	No statistical change	0	0	0	1.1415	0.6008	0.80309	0.92184	1.2495	0.5808	0.81798	0.79445	0.64139	0.94603	0.89717	0.58553	0.75465	0.56563	0.74954	0	0	1	0	1	1	1	1	1	1	1	1	1	1	1	1	1	1
368	720	ATP phosphoribosyltransferase (ATP-PRT) (ATP-PRTase) (EC 2.4.2.17)	Q9PM78	hisG Cj1597	Cj1597	34 kDa	0.36	No statistical change	2.9835	2.5111	2.7108	3.5781	4.7348	3.6638	2.6155	2.9684	2.313	2.7389	2.6224	1.5063	3.5531	4.1796	2.0454	2.7671	3.3625	2.1523	1	1	1	1	1	1	1	1	1	1	1	1	1	1	1	1	1	1
369	723	Putative uncharacterized protein	Q0PBQ1	Cj0254	Cj0254	44 kDa	0.37	No statistical change	1.8405	1.143	0.72526	1.4553	1.3964	1.1012	0.54532	1.2109	1.2397	0.81767	1	1.5031	1.263	1.1999	1.184	0.94928	0.4897	0.92574	1	1	1	1	1	1	1	1	1	1	1	1	1	1	1	1	1	1
370	722	30S ribosomal protein S1	Q0PA05	rpsA Cj0893c	Cj0893c	63 kDa	0.37	No statistical change	14.922	15.123	17.455	12.075	12.573	11.624	9.956	7.719	8.4269	11.84	10.251	11.293	11.491	12.062	12.419	9.0218	11.55	10.6	1	1	1	1	1	1	1	1	1	1	1	1	1	1	1	1	1	1
371	724	Aspartate carbamoyltransferase (EC 2.1.3.2) (Aspartate transcarbamylase) (ATCase)	Q9PNJ6	pyrB Cj1098	Cj1098	33 kDa	0.37	No statistical change	1.3076	0.48865	0.79074	0.60411	0	0.24524	0.891	0.50135	0.48151	0.19331	0.47723	0.29066	1.0478	0.41141	0	0.64261	0.41187	0.52099	1	1	1	1	0	1	1	1	1	1	1	1	1	1	0	1	1	1
372	721	Putative membrane protein	Q0P911	Cj1245c	Cj1245c	47 kDa	0.37	No statistical change	0.18879	0	0	0	0	0.17097	0	0	0	0	0.11638	0	0	0	0	0	0	0	1	0	0	0	0	1	0	0	0	0	1	0	0	0	0	0	0	0
373	725	Transaldolase (EC 2.2.1.2)	Q9PIL5	tal Cj0281c	Cj0281c	37 kDa	0.38	No statistical change	4.3638	4.8941	4.6325	3.6304	3.9572	3.4134	3.1444	3.6349	3.2755	2.5283	2.9502	4.2388	3.8857	3.3009	4.1306	3.8283	3.7007	4.0791	1	1	1	1	1	1	1	1	1	1	1	1	1	1	1	1	1	1
374	727	Putative carbon-nitrogen hydrolase	Q0P9V2	Cj0947c	Cj0947c	34 kDa	0.39	No statistical change	0.26709	0	0.46034	0	0.31397	0.51254	0.20476	0.66601	0.20248	0.47543	0.1897	0.13988	0.42189	0.40601	0	0	0.21391	0	1	0	0	1	1	1	1	1	1	1	1	1	1	1	0	0	1	0
375	726	50S ribosomal protein L23	Q0P7S6	rplW Cj1705c	Cj1705c	11 kDa	0.39	No statistical change	3.0047	3.1929	3.4616	3.3361	3.2401	2.7843	4.044	2.7741	3.5751	2.064	2.021	2.8784	2.4125	2.2753	4.9251	2.9426	2.283	4.5471	1	1	1	1	1	1	1	1	1	1	1	1	1	1	1	1	1	1
376	733	Orotate phosphoribosyltransferase (OPRT) (OPRTase) (EC 2.4.2.10)	Q9PIR1	pyrE Cj0233c	Cj0233c	22 kDa	0.4	No statistical change	0.40561	1.4481	1.4728	4.4534	3.9229	3.7168	3.0737	3.7031	2.7172	3.2988	3.5033	3.1095	3.5242	3.0373	2.9845	2.6874	3.3413	3.0285	1	1	1	1	1	1	1	1	1	1	1	1	1	1	1	1	1	1
377	728	Putative SAM-dependent methyltransferase	Q0PBP4	Cj0261c	Cj0261c	28 kDa	0.4	No statistical change	0	0	0	0.34609	0	0	0.3966	0.59896	0.45443	0	0.23381	0.50907	0.25096	0	0	0	0	0	0	0	1	0	0	0	1	1	1	0	1	1	1	0	0	0	0	0
378	730	Putative flagellar assembly protein	Q0PBI9	fliH Cj0320	Cj0320	31 kDa	0.4	No statistical change	0	0	0	0	0	0	0.22275	0.44552	0	0	0.59428	0.42115	0	0	0	0.17576	0	0.18278	0	0	0	0	0	0	1	1	0	0	1	1	0	0	0	1	0	1
379	729	Replicative DNA helicase (EC 3.6.1.-)	Q0PAV4	dnaB Cj0562	Cj0562	52 kDa	0.4	No statistical change	0.33361	0.35572	0.39598	0.68139	0.36183	0.56318	0.67694	0.312	0.67962	0.30435	0.5317	0.72248	0.28358	0.833	0.30278	0.85331	0.68649	0.57307	1	1	1	1	1	1	1	1	1	1	1	1	1	1	1	1	1	1
380	732	Putative uncharacterized protein	Q0PAP6	Cj0621	Cj0621	59 kDa	0.4	No statistical change	0.30078	0.1503	0.32998	0.3408	0	0.26594	0.3005	0	0.20947	0.47573	0.47536	0.37361	0	0.11533	0.19171	0.38854	0.11254	0.33566	1	1	1	1	0	1	1	0	1	1	1	1	0	1	1	1	1	1
381	734	5-hydroxyisourate hydrolase	Q0PAG4	Cj0715	Cj0715	16 kDa	0.4	No statistical change	7.8986	9.1643	9.9353	10.598	8.4469	7.9915	11.145	7.2584	9.8525	12.162	10.701	11.13	6.9244	7.8571	19.101	6.8768	6.5526	11.795	1	1	1	1	1	1	1	1	1	1	1	1	1	1	1	1	1	1
382	731	Putative radical SAM domain protein	Q0P8P1	Cj1368	Cj1368	41 kDa	0.4	No statistical change	2.3169	2.1603	1.6644	2.5944	2.4739	2.6168	1.3463	1.5756	1.9036	2.7131	3.3629	2.0527	2.8367	2.1278	1.3836	2.5403	2.0035	1.6612	1	1	1	1	1	1	1	1	1	1	1	1	1	1	1	1	1	1
383	735	Phosphoheptose isomerase 2 (EC 5.3.1.28) (Sedoheptulose 7-phosphate isomerase 2)	Q9PMN3	gmhA2 Cj1424c	Cj1424c	22 kDa	0.41	No statistical change	1.3146	0	0.96795	0.95724	0	0.78011	1.4255	1.0273	0.79177	0.97479	1.0742	1.0019	1.4923	2.098	0	0.87746	2.0825	0	1	0	1	1	0	1	1	1	1	1	1	1	1	1	0	1	1	0
384	738	Elongation factor Tu (EF-Tu)	O69303	tuf tufB Cj0470	Cj0470	44 kDa	0.42	No statistical change	100.86	64.546	76.588	694.83	701.5	819.24	823.94	922.68	981.43	720.76	602.59	630.81	569.76	780.06	566.03	916.96	741.89	649.06	1	1	1	1	1	1	1	1	1	1	1	1	1	1	1	1	1	1
385	737	Probable aromatic acid decarboxylase (EC 4.1.1.-)	Q9PPF1	Cj0768c	Cj0768c	21 kDa	0.42	No statistical change	0.43431	0	0.49276	0	0	0	0	0	0	0	0	0	0	0	0	0	0.34373	0	1	0	0	1	0	0	0	0	0	0	0	0	0	0	0	0	1	0
386	736	Putative oxidoreductase	Q0P843	Cj1585c	Cj1585c	104 kDa	0.42	No statistical change	0.80028	0.55647	0.48754	0.23057	0.6502	0.31326	0.22371	0.31231	0.23438	0.35871	0.31914	0.15871	0.45304	0.57679	0.27837	0.29318	0.46641	0.2967	1	1	1	1	1	1	1	1	1	1	1	1	1	1	1	1	1	1
387	741	Putative endoribonuclease L-PSP family protein	Q0PBI2	Cj0327	Cj0327	13 kDa	0.44	No statistical change	0	0	0	0	0	0	0	0	1.5585	0.53604	0.54373	1.0835	0	0.54877	0.36247	0	0	0	0	0	0	0	0	0	0	0	1	1	1	1	0	1	1	0	0	0
388	739	Putative molybdopterin biosynthesis protein	Q0P9K6	moeB Cj1046c	Cj1046c	30 kDa	0.44	No statistical change	0	0	0	1.4363	3.014	1.9312	1.1764	2.5503	1.146	2.0809	2.0259	1.0338	2.6392	2.288	0.55351	1.0538	2.2965	0.58615	0	0	1	0	1	1	1	1	1	1	1	1	1	1	1	1	1	1
389	740	30S ribosomal protein S13	Q9PM83	rpsM Cj1592	Cj1592	14 kDa	0.44	No statistical change	31.939	26.644	31.284	17.919	29.013	25.113	17.595	19.883	18.845	24.372	19.823	16.034	27.998	20.839	30.465	18.31	22.524	20.056	1	1	1	1	1	1	1	1	1	1	1	1	1	1	1	1	1	1
390	742	Exodeoxyribonuclease (EC 3.1.11.2)	Q0PBQ0	exoA Cj0255c	Cj0255c	30 kDa	0.45	No statistical change	0.92968	0	0	0	0	0	0	0	0	0	0.18846	0	0	0	0	0	0	0	1	0	0	0	0	0	0	0	0	0	1	0	0	0	0	0	0	0
391	745	3-phosphoshikimate 1-carboxyvinyltransferase (EC 2.5.1.19) (5-enolpyruvylshikimate-3-phosphate synthase) (EPSP synthase) (EPSPS)	P0C630	aroA Cj0895c	Cj0895c	47 kDa	0.45	No statistical change	0.38809	0.40305	0.20462	1.3727	1.1872	1.456	0.9338	1.2392	1.0689	0.76534	0.82273	0.27344	1.0718	1.1948	0.32767	0.80835	1.1086	0.55498	1	1	1	1	1	1	1	1	1	1	1	1	1	1	1	1	1	1
392	744	Phosphoribosylformylglycinamidine synthase 2 (EC 6.3.5.3) (Phosphoribosylformylglycinamidine synthase II) (FGAM synthase II)	Q9PNY0	purL Cj0955	Cj0955	79 kDa	0.45	No statistical change	2.0416	1.2294	1.3964	3.873	4.3578	4.6708	3.4894	3.527	3.5763	3.989	3.3061	3.3872	3.391	3.9926	3.1637	2.9373	3.3337	3.7165	1	1	1	1	1	1	1	1	1	1	1	1	1	1	1	1	1	1
393	743	Putative uncharacterized protein	Q0P8D5	Cj1482c	Cj1482c	94 kDa	0.45	No statistical change	0.13579	0	0.262	0	0	0	0	0	0	0	0	0	0.15062	0	0	0	0	0	1	0	0	1	0	0	0	0	0	0	0	0	1	0	0	0	0	0
394	747	Diaminopimelate decarboxylase (DAP decarboxylase) (DAPDC) (EC 4.1.1.20)	Q9PII5	lysA Cj0314	Cj0314	45 kDa	0.46	No statistical change	1.1635	0.74683	0.68346	1.0641	0.4104	0.37986	0.16721	0.37776	0.64378	0.87617	0.69203	0.65206	1.0352	0.96531	0.28965	0.5846	0.8846	0.58025	1	1	1	1	1	1	1	1	1	1	1	1	1	1	1	1	1	1
395	746	Sec-independent protein translocase protein TatA	Q9PNB9	tatA Cj1176c	Cj1176c	9 kDa	0.46	No statistical change	26.155	27.793	26.879	12.603	12.241	16.948	11.867	10.48	10.52	14.007	10.53	18.718	16.254	15.323	8.8583	20.377	17.702	14.636	1	1	1	1	1	1	1	1	1	1	1	1	1	1	1	1	1	1
396	748	Putative selenocysteine-specific elongation factor	Q0P8N0	selB Cj1379	Cj1379	69 kDa	0.46	No statistical change	0.12525	0.12772	0.45367	0	0	0	0	0	0.083062	0	0	0	0.20918	0	0.059581	0.075766	0	0.077021	1	1	0	1	0	0	0	0	1	0	0	0	1	0	1	1	0	1
397	749	Glutamate synthase (NADPH) large subunit (EC 1.4.1.13)	Q0PCB8	gltB Cj0007	Cj0007	167 kDa	0.47	No statistical change	2.5772	2.2681	2.4866	1.1806	1.3469	1.1389	0.78244	0.84273	0.7444	1.4194	1.1534	0.77083	1.6765	1.7039	1.1715	1.1214	1.2481	1.3172	1	1	1	1	1	1	1	1	1	1	1	1	1	1	1	1	1	1
398	750	Ornithine carbamoyltransferase (OTCase) (EC 2.1.3.3)	Q9PNU6	argF Cj0994c	Cj0994c	35 kDa	0.47	No statistical change	1.2291	2.0058	1.9798	1.365	2.2237	0.8568	1.053	0.99217	0.95996	1.5644	1.93	1.0719	2.9783	1.8621	0.76495	1.1504	2.0209	1.2034	1	1	1	1	1	1	1	1	1	1	1	1	1	1	1	1	1	1
399	751	30S ribosomal protein S11	Q9PM82	rpsK Cj1593	Cj1593	14 kDa	0.48	No statistical change	7.8619	7.5753	11.186	5.4966	6.1283	9.11	5.4561	7.4364	7.4104	4.346	4.8171	6.5675	7.1321	5.3555	11.96	6.0603	5.9735	9.0129	1	1	1	1	1	1	1	1	1	1	1	1	1	1	1	1	1	1
400	752	3-dehydroquinate dehydratase (3-dehydroquinase) (EC 4.2.1.10) (Type II DHQase)	Q9PJ53	aroQ Cj0066c	Cj0066c	18 kDa	0.49	No statistical change	10.371	4.8164	5.8469	3.0792	4.3386	3.7282	2.7213	3.7145	4.2659	7.7351	3.7995	4.3976	3.2304	4.7229	2.2124	3.4204	4.7821	2.5957	1	1	1	1	1	1	1	1	1	1	1	1	1	1	1	1	1	1
401	754	Homolog of E. coli rod shape-determining protein	Q0PBM8	mreC Cj0277	Cj0277	28 kDa	0.5	No statistical change	0.97675	0.88553	0.3516	0	0.68448	0	0	0	0.41819	0.21991	0.42613	0.34219	0.52466	0	0	0.17685	0.49687	0.19753	1	1	0	1	1	0	0	0	1	1	1	1	1	0	0	1	1	1
402	753	UDP-GlcNAc/Glc 4-epimerase (EC 5.1.3.2)	Q0P9C3	gne Cj1131c	Cj1131c	37 kDa	0.5	No statistical change	2.4895	2.2523	2.8635	9.0313	10.298	7.5663	5.9982	10.383	7.3033	5.3634	6.2572	4.471	8.0163	6.7891	5.9838	4.1573	5.6775	4.1216	1	1	1	1	1	1	1	1	1	1	1	1	1	1	1	1	1	1
403	755	Adenylosuccinate synthetase (AMPSase) (AdSS) (EC 6.3.4.4) (IMP--aspartate ligase)	Q9PMG4	purA Cj1498c	Cj1498c	46 kDa	0.5	No statistical change	3.965	2.7751	3.5427	6.4306	8.166	6.9174	6.0848	5.503	5.6045	4.9979	5.5322	5.4648	4.3251	6.6843	3.1505	4.9782	5.0638	4.6768	1	1	1	1	1	1	1	1	1	1	1	1	1	1	1	1	1	1
404	756	Capsule polysaccharide modification protein	Q0P8K1	kpsS Cj1413c	Cj1413c	47 kDa	0.51	No statistical change	0.38434	0	0	0	0	0	0	0	0	0	0	0	0	0	0	0.11392	0	0	1	0	0	0	0	0	0	0	0	0	0	0	0	0	0	1	0	0
405	757	30S ribosomal protein S19	Q9PLX5	rpsS Cj1703c	Cj1703c	10 kDa	0.51	No statistical change	6.3294	4.826	4.3756	0	0	1.0142	0	5.2616	0	2.453	3.6013	2.9203	3.0577	4.8578	2.6235	2.562	1.3135	4.2035	1	1	0	1	0	1	0	1	0	1	1	1	1	1	1	1	1	1
406	758	Putative periplasmic protein	Q0PB90	Cj0420	Cj0420	21 kDa	0.52	No statistical change	16.157	20.813	21.603	12.223	11.871	9.6179	23.534	22.732	23.376	17.824	21.978	20.097	19.62	16.774	22.147	18.375	16.6	20.33	1	1	1	1	1	1	1	1	1	1	1	1	1	1	1	1	1	1
407	759	Serine acetyltransferase (EC 2.3.1.30)	Q0PAC7	cysE Cj0763c	Cj0763c	23 kDa	0.52	No statistical change	2.2153	1.1009	1.9292	1.3383	0.84471	0.71528	0.58397	0.38448	0.5537	1.1612	1.1311	0.78821	1.1629	1.2768	0.40206	0.80252	0.91585	0.64501	1	1	1	1	1	1	1	1	1	1	1	1	1	1	1	1	1	1
408	760	Homoserine kinase (HK) (HSK) (EC 2.7.1.39)	Q9PIZ3	thrB Cj0134	Cj0134	33 kDa	0.53	No statistical change	0.29896	0.28332	0.66915	0	0	0	0	0	0	0	0.19967	0	0	0	0.49026	0	0	0	1	1	0	1	0	0	0	0	0	0	1	0	0	0	1	0	0	0
409	761	Acetyl-coenzyme A carboxylase carboxyl transferase subunit alpha (ACCase subunit alpha) (Acetyl-CoA carboxylase carboxyltransferase subunit alpha) (EC 6.4.1.2)	Q9PI62	accA Cj0443	Cj0443	34 kDa	0.53	No statistical change	1.2634	1.1676	0.58972	1.8029	2.6884	1.977	0.83755	1.9631	0.9204	1.1158	1.5581	1.1616	2.1864	2.081	0.58642	0.70084	1.479	0.60348	1	1	1	1	1	1	1	1	1	1	1	1	1	1	1	1	1	1
410	764	Tryptophan--tRNA ligase (EC 6.1.1.2) (Tryptophanyl-tRNA synthetase) (TrpRS)	Q9PIB4	trpS Cj0388	Cj0388	36 kDa	0.54	No statistical change	0	0	0	2.4919	1.9605	2.6137	2.3888	2.5211	3.2374	1.8039	2.2817	1.9661	2.5209	1.8227	1.7419	1.8604	1.8175	1.904	0	0	1	0	1	1	1	1	1	1	1	1	1	1	1	1	1	1
411	762	Putative peptidyl-prolyl cis-trans isomerase Cbf2 (PPIase Cbf2) (EC 5.2.1.8) (Cell-binding factor 2) (Major antigen peb4A) (Rotamase Cbf2)	Q0PAS1	cbf2 peb4A Cj0596	Cj0596	31 kDa	0.54	No statistical change	51.718	63.854	61.672	61.811	53.585	42.699	82.48	53.183	92.332	25.316	45.076	64.522	35.805	34.969	151.71	41.745	30.357	54.73	1	1	1	1	1	1	1	1	1	1	1	1	1	1	1	1	1	1
412	763	Putative two-component response regulator (SirA-like protein)	Q0P8B3	Cj1505c	Cj1505c	21 kDa	0.54	No statistical change	4.5246	3.7966	2.2113	4.7632	3.0204	3.6207	5.7204	3.2267	4.9728	7.5153	5.5084	5.7013	3.1088	4.2125	3.2262	5.3493	3.2652	1.857	1	1	1	1	1	1	1	1	1	1	1	1	1	1	1	1	1	1
413	765	Histidine biosynthesis bifunctional protein HisIE [Includes: Phosphoribosyl-AMP cyclohydrolase (PRA-CH) (EC 3.5.4.19);Phosphoribosyl-ATP pyrophosphatase (PRA-PH) (EC 3.6.1.31)]	Q9PM71	hisI hisIE Cj1604	Cj1604	23 kDa	0.54	No statistical change	0.40056	0	0.45837	1.2074	1.0761	0.58407	1.3619	2.1557	0.70083	0.73563	1.6885	0.33777	1.3181	0.50471	0	0.35511	1.009	0.42921	1	0	1	1	1	1	1	1	1	1	1	1	1	1	0	1	1	1
414	767	Flagellar motor switch protein	Q0PC73	fliM Cj0060c	Cj0060c	41 kDa	0.55	No statistical change	0.90351	0.47015	0.51437	0.86639	0.97245	0.84501	0.26098	0.95574	0.70129	0.89532	0.77781	0.7055	0.53239	0.7839	0.10447	0.72865	0.68854	0.65006	1	1	1	1	1	1	1	1	1	1	1	1	1	1	1	1	1	1
415	768	Putative periplasmic protein	Q0P7W1	Cj1668c	Cj1668c	15 kDa	0.55	No statistical change	1.2423	0	0	0	0	0	0	0	0	0.43988	0	0	0	0	0	0	0	0	1	0	0	0	0	0	0	0	0	1	0	0	0	0	0	0	0	0
416	766	Putative periplasmic protein	Q0P7V9	cgpA Cj1670c	Cj1670c	25 kDa	0.55	No statistical change	2.5289	1.5704	2.0365	3.4235	3.293	2.9445	2.8141	2.8734	1.9229	2.1625	2.49	2.2011	3.5488	2.5674	1.8239	2.2454	2.5775	2.3279	1	1	1	1	1	1	1	1	1	1	1	1	1	1	1	1	1	1
417	770	Peptidyl-prolyl cis-trans isomerase (EC 5.2.1.8)	Q0PC22	slyD Cj0115	Cj0115	20 kDa	0.56	No statistical change	9.084	6.5634	6.9358	4.6361	5.2396	3.8911	4.2353	5.1456	5.458	7.2118	6.4669	5.8657	7.7435	4.1829	2.7323	3.8172	5.4068	3.4894	1	1	1	1	1	1	1	1	1	1	1	1	1	1	1	1	1	1
418	769	Putative MCP-type signal transduction protein	Q0P9E4	Cj1110c	Cj1110c	48 kDa	0.56	No statistical change	33.158	29.521	29.755	23.926	23.933	26.377	24.749	20	23.039	23.873	24.012	30.063	18.738	19.51	26.316	23.594	19.598	36.182	1	1	1	1	1	1	1	1	1	1	1	1	1	1	1	1	1	1
419	772	Methionyl-tRNA formyltransferase (EC 2.1.2.9)	Q9PJ28	fmt Cj0098	Cj0098	34 kDa	0.57	No statistical change	0	0	0	0.30714	0	0	0.42914	0.63222	0.64135	0.18095	0.63408	0.22528	0.43171	0	0.26718	0.44816	0.44464	0	0	0	1	0	0	0	1	1	1	1	1	1	1	0	1	1	1	0
420	773	Putative uncharacterized protein	Q0PAH9	Cj0700	Cj0700	26 kDa	0.57	No statistical change	4.9177	1.8442	3.3213	0.41144	0.33828	0.32063	0	1.1784	0.65503	0.81052	1.6419	1.3343	2.1719	1.137	0.33806	0.50271	1.695	0.23562	1	1	1	1	1	1	0	1	1	1	1	1	1	1	1	1	1	1
421	775	Putative two-component regulator	Q0P929	Cj1227c	Cj1227c	25 kDa	0.57	No statistical change	1.7637	0.80164	1.2698	1.9582	0.98025	1.8554	3.0645	1.4173	2.7747	2.1092	2.2582	3.399	1.642	1.531	2.4767	1.9455	1.2087	1.114	1	1	1	1	1	1	1	1	1	1	1	1	1	1	1	1	1	1
422	774	Uridylate kinase (UK) (EC 2.7.4.22) (Uridine monophosphate kinase) (UMP kinase) (UMPK)	Q9PN24	pyrH Cj1274c	Cj1274c	26 kDa	0.57	No statistical change	3.3296	2.3623	3.1264	1.4414	1.3632	1.4039	1.6916	2.8655	1.6818	2.0586	1.9986	2.3288	2.4752	2.5366	1.7454	1.5095	1.4983	1.5652	1	1	1	1	1	1	1	1	1	1	1	1	1	1	1	1	1	1
423	771	Biotin synthase (EC 2.8.1.6)	Q0P7U6	bioB Cj1685c	Cj1685c	31 kDa	0.57	No statistical change	0	0	0	0	0	0	0.57811	1.6648	1.0742	0	0.39091	0.1737	0.84619	0	0	0	0.67648	0	0	0	0	0	0	0	1	1	1	0	1	1	1	0	0	0	1	0
424	776	Ferric uptake regulation protein (Ferric uptake regulator)	P0C631	fur Cj0400	Cj0400	18 kDa	0.58	No statistical change	7.0334	3.8478	6.1937	1.2206	0.60604	2.1593	1.7812	0	1.5616	2.9907	3.5734	1.8674	2.7535	1.4853	1.9262	1.5272	1.6643	2.2756	1	1	1	1	1	1	1	0	1	1	1	1	1	1	1	1	1	1
425	777	UDP-4-amino-4,6-dideoxy-N-acetyl-beta-L-altrosamine transaminase (EC 2.6.1.92) (Pseudaminic acid biosynthesis protein C)	Q0P8W3	pseC Cj1294	Cj1294	42 kDa	0.59	No statistical change	0	0	0	0	0	0	0	0.18263	0.1339	0	0.15066	0.23791	0	0	0	0.11542	0	0	0	0	0	0	0	0	0	1	1	0	1	1	0	0	0	1	0	0
426	780	Putative uncharacterized protein	Q0PC90	Cj0036	Cj0036	53 kDa	0.6	No statistical change	0.98261	0.17011	0	0	0	0	0	0	0	0.11819	0.22271	0	0	0	0.079353	0	0.19252	0	1	1	0	0	0	0	0	0	0	1	1	0	0	0	1	0	1	0
427	778	ATP synthase subunit delta (ATP synthase F(1) sector subunit delta) (F-type ATPase subunit delta) (F-ATPase subunit delta)	Q0PC33	atpH Cj0104	Cj0104	20 kDa	0.6	No statistical change	8.7682	8.0099	6.9366	5.9915	8.1534	6.9045	4.1514	3.5389	4.7379	5.99	6.935	6.4115	6.9806	5.3572	5.3359	6.5424	6.1445	4.1055	1	1	1	1	1	1	1	1	1	1	1	1	1	1	1	1	1	1
428	779	Putative uncharacterized protein	Q0PBQ7	Cj0248	Cj0248	32 kDa	0.6	No statistical change	5.9589	5.6532	6.8496	4.7624	4.8043	3.6346	7.0153	7.1268	5.0642	6.7452	7.2376	4.6498	5.5995	5.848	3.5914	4.1128	5.9173	4.3929	1	1	1	1	1	1	1	1	1	1	1	1	1	1	1	1	1	1
429	783	Putative uncharacterized protein	Q0PAA2	Cj0788	Cj0788	19 kDa	0.6	No statistical change	0	0	0	0	1.6088	0	0	0.90328	0	0.6772	0	0	1.1979	0.74579	0	0	1.1335	0	0	0	0	0	1	0	0	1	0	1	0	0	1	1	0	0	1	0
430	784	Branched-chain amino-acid ABC transport system periplasmic binding protein	Q0P9N3	livJ Cj1019c	Cj1019c	40 kDa	0.6	No statistical change	5.265	4.9256	6.8744	4.1407	4.8485	3.9901	4.1344	5.2936	3.9188	3.6145	4.5955	5.4645	4.197	3.8707	4.419	4.826	4.39	6.0822	1	1	1	1	1	1	1	1	1	1	1	1	1	1	1	1	1	1
431	781	Sigma-54 associated transcriptional activator	Q0P9M8	flgR Cj1024c	Cj1024c	49 kDa	0.6	No statistical change	0	0	0	0	0.37744	0.25195	0	0.78108	0.11899	0.51351	0.37145	0	0.36928	0.56333	0	0	0.2807	0	0	0	0	0	1	1	0	1	1	1	1	0	1	1	0	0	1	0
432	782	Putative uncharacterized protein mloB	Q0P873	mloB Cj1552c	Cj1552c	57 kDa	0.6	No statistical change	0	0	0.19623	0	0	0	0	0	0	0	0	0	0	0	0.083067	0	0	0	0	0	0	1	0	0	0	0	0	0	0	0	0	0	1	0	0	0
433	785	Putative type I restriction enzyme R protein (EC 3.1.21.3)	Q0P876	hsdR Cj1549c	Cj1549c	116 kDa	0.62	No statistical change	0.074179	0	0.081199	0	0	0	0	0	0	0	0	0	0.087046	0	0	0	0	0	1	0	0	1	0	0	0	0	0	0	0	0	1	0	0	0	0	0
434	787	Putative uncharacterized protein	Q0PC64	Cj0069	Cj0069	39 kDa	0.63	No statistical change	0.70131	0.74525	0.51637	1.7214	1.3349	1.415	2.4694	5.3046	3.7303	2.7987	2.8881	1.6579	2.9502	2.3079	1.7815	1.6981	2.7923	1.5695	1	1	1	1	1	1	1	1	1	1	1	1	1	1	1	1	1	1
435	788	Endonuclease III (EC 4.2.99.18)	Q0PAS2	nth Cj0595c	Cj0595c	24 kDa	0.63	No statistical change	0.42001	0	0	0	0	0	0	0	0	0.27154	0	0.20441	0	0	0	0.2108	0	0	1	0	0	0	0	0	0	0	0	1	0	1	0	0	0	1	0	0
436	786	Cysteine--tRNA ligase (EC 6.1.1.16) (Cysteinyl-tRNA synthetase) (CysRS)	Q9PPB8	cysS Cj0802	Cj0802	54 kDa	0.63	No statistical change	0	0	0	0.18898	0.73	0.71053	0.74254	0.9037	0.29303	0.80943	0.64067	0.5883	0.40129	0.74106	0	0.4328	0.65972	0	0	0	1	0	1	1	1	1	1	1	1	1	1	1	0	1	1	0
437	789	Putative amino acid activating enzyme (EC 6.3.2.-)	Q0P8V0	Cj1307	Cj1307	58 kDa	0.63	No statistical change	0.54003	0.31739	0.53073	0.6061	0.59121	0.58007	0.24598	0.42533	0.31209	0.37276	0.36897	0.58628	0.50725	0.73833	0.52689	0.40386	0.41138	0.49971	1	1	1	1	1	1	1	1	1	1	1	1	1	1	1	1	1	1
438	790	Acetolactate synthase large subunit (EC 2.2.1.6)	Q0PAU3	ilvI Cj0574	Cj0574	63 kDa	0.64	No statistical change	2.7178	2.2105	2.2782	1.9727	2.2196	2.2305	2.5371	2.6255	2.2531	2.3215	2.3874	1.8709	2.1813	3.0915	2.1486	2.2909	2.3329	1.7845	1	1	1	1	1	1	1	1	1	1	1	1	1	1	1	1	1	1
439	791	Putative phosphatase	Q0P8H9	Cj1435c	Cj1435c	25 kDa	0.64	No statistical change	1.1402	0	0.42907	0.39889	0.35825	0	0.4248	0.32665	0.24866	1.2558	0.66321	0.31486	0.91548	0.27197	0.17837	0.20251	0.27972	0	1	0	1	1	1	0	1	1	1	1	1	1	1	1	1	1	1	0
440	793	Site-determining protein	Q0PC70	Cj0063c	Cj0063c	32 kDa	0.65	No statistical change	1.7207	1.6346	1.1833	3.0394	3.1887	2.5555	3.6515	3.4014	3.4149	2.5371	3.247	3.0898	3.1935	2.79	2.3599	2.8182	2.6165	2.4816	1	1	1	1	1	1	1	1	1	1	1	1	1	1	1	1	1	1
441	794	Indole-3-glycerol phosphate synthase (IGPS) (EC 4.1.1.48)	Q9PI11	trpC Cj0498	Cj0498	30 kDa	0.65	No statistical change	0	0	0	0.32788	0.65677	0.49522	1.969	1.1976	1.1398	0.76736	1.1233	0.92551	0.26566	0.85093	0.65828	0.63178	0.84674	0.70864	0	0	1	0	1	1	1	1	1	1	1	1	1	1	1	1	1	1
442	796	Tyrosine--tRNA ligase (EC 6.1.1.1) (Tyrosyl-tRNA synthetase) (TyrRS)	Q9PN27	tyrS Cj1271c	Cj1271c	45 kDa	0.65	No statistical change	6.8154	6.2337	5.9641	5.31	6.8055	5.0092	5.7223	5.6544	3.8061	8.0354	6.4778	6.795	6.3871	5.3837	5.2054	4.715	4.8011	5.4887	1	1	1	1	1	1	1	1	1	1	1	1	1	1	1	1	1	1
443	795	DNA-directed RNA polymerase subunit alpha (RNAP subunit alpha) (EC 2.7.7.6) (RNA polymerase subunit alpha) (Transcriptase subunit alpha)	Q9PM80	rpoA Cj1595	Cj1595	38 kDa	0.65	No statistical change	31.115	46.542	27.247	29.69	33.11	28.823	28.892	15.382	36.374	30.22	40.966	34.549	22.089	23.71	20.424	35.305	26.816	28.449	1	1	1	1	1	1	1	1	1	1	1	1	1	1	1	1	1	1
444	792	Putative iron permease	Q0P7X1	Cj1658	Cj1658	78 kDa	0.65	No statistical change	0.33571	0.11984	0	0	0.13101	0	0	0	0	0.241	0	0	0	0	0	0.060193	0.089258	0	1	1	0	0	1	0	0	0	0	1	0	0	0	0	0	1	1	0
445	798	Putative lipoprotein	Q0PC47	Cj0090	Cj0090	14 kDa	0.66	No statistical change	0.67677	1.4696	2.122	0.74627	3.314	3.3345	0.60121	2.4368	0.44807	2.4719	1.7318	1.9627	2.4739	1.9924	0	2.0065	2.7341	1.6602	1	1	1	1	1	1	1	1	1	1	1	1	1	1	0	1	1	1
446	797	NADH-quinone oxidoreductase subunit I (EC 1.6.99.5) (NADH dehydrogenase I subunit I) (NDH-1 subunit I)	Q0P857	nuoI Cj1571c	Cj1571c	25 kDa	0.66	No statistical change	2.5707	2.1991	0.8273	0	0	0	0	0.71547	0.51614	0.84011	0.26244	0.19351	0	0.26802	1.0027	1.1398	1.1978	0.47313	1	1	0	1	0	0	0	1	1	1	1	1	0	1	1	1	1	1
447	799	Glyceraldehyde 3-phosphate dehydrogenase	Q0P8L1	gapA Cj1403c	Cj1403c	36 kDa	0.67	No statistical change	13.508	14.79	13.33	19.253	20.02	19.1	12.307	20.477	17.152	19.189	18.964	15.762	24.039	19.935	11.638	15.2	19.207	12.612	1	1	1	1	1	1	1	1	1	1	1	1	1	1	1	1	1	1
448	801	Phosphoribosylglycinamide formyltransferase (EC 2.1.2.2)	Q0PBV2	purN Cj0187c	Cj0187c	21 kDa	0.68	No statistical change	0	0	0	0	0	0	0	0	0.29506	0	0	0.26396	0	0	0.21316	0	0	0	0	0	0	0	0	0	0	0	1	0	0	1	0	0	1	0	0	0
449	803	Putative periplasmic protein	Q0PBD4	Cj0376	Cj0376	33 kDa	0.68	No statistical change	0	0	0	0	0	0	0	0	0.18358	0	0	0.14497	0	0	0	0.1495	0	0	0	0	0	0	0	0	0	0	1	0	0	1	0	0	0	1	0	0
450	802	30S ribosomal protein S12	Q9PI18	rpsL Cj0491	Cj0491	14 kDa	0.68	No statistical change	0	0.72193	0	0.81435	0	0	2.7855	0	1.7697	0	0.5028	1.1742	0	0	1.7811	2.3933	0	1.9829	0	1	1	0	0	0	1	0	1	0	1	1	0	0	1	1	0	1
451	800	Putative nucleotide sugar dehydratase	Q0P8T8	Cj1319	Cj1319	37 kDa	0.68	No statistical change	0.23612	0	0	0	0	0.34763	0	0	0	0.26705	0	0	0.64111	0	0	0	0	0	1	0	0	0	0	1	0	0	0	1	0	0	1	0	0	0	0	0
452	804	Phenylalanine--tRNA ligase alpha subunit (EC 6.1.1.20) (Phenylalanyl-tRNA synthetase alpha subunit) (PheRS)	Q9PP34	pheS Cj0897	Cj0897	38 kDa	0.69	No statistical change	5.9271	5.2869	6.0064	3.9234	3.5629	3.6661	3.1877	4.5956	4.7912	5.714	4.4098	4.3915	5.3198	4.7089	3.6259	4.866	4.7214	4.6541	1	1	1	1	1	1	1	1	1	1	1	1	1	1	1	1	1	1
453	805	Glutamyl-tRNA(Gln) amidotransferase subunit A (Glu-ADT subunit A) (EC 6.3.5.-)	Q9PNN2	gatA Cj1059c	Cj1059c	49 kDa	0.69	No statistical change	3.8	3.6815	3.584	3.6181	3.6573	3.7755	4.7548	5.7555	4.0686	4.6246	4.4198	3.8913	4.6551	5.198	3.1039	3.9813	4.1079	3.8653	1	1	1	1	1	1	1	1	1	1	1	1	1	1	1	1	1	1
454	807	Flagellum-specific ATP synthase (EC 3.6.3.14)	Q0PBU4	fliI Cj0195	Cj0195	50 kDa	0.7	No statistical change	0	0	0	0	0	0	0.14988	0	0	0	0.1078	0	0	0.12685	0	0	0	0	0	0	0	0	0	0	1	0	0	0	1	0	0	1	0	0	0	0
455	806	Penicillin-binding protein	Q0PAL6	pbpC Cj0652	Cj0652	68 kDa	0.7	No statistical change	0.12821	0	0	0	0	0	0	0	0	0	0	0	0	0	0	0.070591	0	0	1	0	0	0	0	0	0	0	0	0	0	0	0	0	0	1	0	0
456	809	Flagellar biosynthesis protein FlhF (Flagella-associated GTP-binding protein)	O52908	flhF Cj0064c	Cj0064c	55 kDa	0.71	No statistical change	0.3985	0	0.1817	2.5797	3.2103	2.6057	2.1696	2.3737	2.0866	1.9371	2.6494	1.533	1.7639	2.2461	1.1891	1.6619	2.4735	1.6174	1	0	1	1	1	1	1	1	1	1	1	1	1	1	1	1	1	1
457	808	4-hydroxy-tetrahydrodipicolinate synthase (HTPA synthase) (EC 4.3.3.7)	Q9PPB4	dapA Cj0806	Cj0806	33 kDa	0.71	No statistical change	3.1341	4.3182	3.8429	10.517	12.922	10.52	13.438	13.494	12.513	10.483	12.067	9.3449	14.296	11.519	7.759	7.863	8.9729	8.0792	1	1	1	1	1	1	1	1	1	1	1	1	1	1	1	1	1	1
458	810	Putative periplasmic cytochrome C	Q0P9A3	Cj1153	Cj1153	11 kDa	0.71	No statistical change	7.9068	8.4021	9.109	1.7698	3.545	4.6877	8.9312	7.2999	7.8955	4.7902	5.3183	7.2063	6.3485	5.243	10.292	6.4988	6.0076	11.836	1	1	1	1	1	1	1	1	1	1	1	1	1	1	1	1	1	1
459	812	N5-carboxyaminoimidazole ribonucleotide mutase (N5-CAIR mutase) (EC 5.4.99.18)	Q0PAH7	purE Cj0702	Cj0702	18 kDa	0.74	No statistical change	1.6624	1.1453	1.9151	0.58158	1.9198	1.8589	3.4625	0.52828	1.8674	2.181	1.5881	2.2293	1.9134	2.0745	1.7455	1.5606	1.36	1.2617	1	1	1	1	1	1	1	1	1	1	1	1	1	1	1	1	1	1
460	814	Putative 3-oxoacyl-[acyl-carrier-protein] synthase 3 (EC 2.3.1.180) (3-oxoacyl-[acyl-carrier-protein] synthase III) (Beta-ketoacyl-ACP synthase III) (KAS III)	Q9PMZ6	Cj1303	Cj1303	39 kDa	0.74	No statistical change	1.0769	0.74194	0.95486	0.76473	0.87712	0.86857	0.85359	1.6742	1.3506	1.2391	1.6376	0.97642	1.348	0.9158	0.16847	0.86329	1.1546	0.29003	1	1	1	1	1	1	1	1	1	1	1	1	1	1	1	1	1	1
461	813	Putative ATP/GTP-binding protein	Q0P875	rloH Cj1550c	Cj1550c	69 kDa	0.74	No statistical change	0.73442	0.28378	0.846	0	0.33265	0.11314	0	0.23129	0	0.26987	0	0	0.58731	0.54998	0.12767	0.14412	0.39513	0.077405	1	1	0	1	1	1	0	1	0	1	0	0	1	1	1	1	1	1
462	811	50S ribosomal protein L22	Q9PLX6	rplV Cj1702c	Cj1702c	15 kDa	0.74	No statistical change	13.665	18.429	18.158	13.862	13.547	22.706	15.865	11.539	21.717	13.839	13.613	17.485	17.535	18.321	19.631	15.525	19.379	18.805	1	1	1	1	1	1	1	1	1	1	1	1	1	1	1	1	1	1
463	816	GTPase obg (GTP-binding protein obg)	Q0PC41	obg Cj0096	Cj0096	38 kDa	0.75	No statistical change	2.0306	2.1399	2.9173	1.2427	1.3404	0.56331	0.43584	1.1613	0.93644	1.7431	1.3785	1.9052	1.387	1.3131	1.3355	1.5251	1.2874	1.7078	1	1	1	1	1	1	1	1	1	1	1	1	1	1	1	1	1	1
464	817	50S ribosomal protein L7/L12	Q9PI32	rplL Cj0477	Cj0477	13 kDa	0.75	No statistical change	9.6372	4.9301	5.4115	2.3243	4.2652	1.3787	1.7804	3.6517	2.2727	5.3052	7.2187	2.1573	1.8655	3.5242	4.2147	3.403	4.3449	0.46985	1	1	1	1	1	1	1	1	1	1	1	1	1	1	1	1	1	1
465	818	Thiazole synthase (EC 2.8.1.10)	Q9PNP6	thiG Cj1045c	Cj1045c	28 kDa	0.75	No statistical change	4.161	4.0958	4.1328	3.6414	2.6926	2.352	2.9344	3.0243	2.6101	3.3122	3.454	3.4905	3.5968	2.7447	2.5496	3.465	3.6859	2.5273	1	1	1	1	1	1	1	1	1	1	1	1	1	1	1	1	1	1
466	815	Phosphomethylpyrimidine kinase (EC 2.7.4.7)	Q0P9H2	thiD Cj1082c	Cj1082c	29 kDa	0.75	No statistical change	1.3881	0.71264	1.7258	2.6204	2.5293	2.6591	3.9103	3.3093	3.2072	2.8566	2.8123	2.1442	3.5747	3.1377	1.6356	2.3203	3.1474	1.6365	1	1	1	1	1	1	1	1	1	1	1	1	1	1	1	1	1	1
467	819	Putative periplasmic protein	Q0P9T5	Cj0964	Cj0964	45 kDa	0.76	No statistical change	1.9437	2.0795	1.9313	2.2284	1.9334	1.8282	0.81427	1.1907	1.7113	1.8436	1.4998	1.2991	2.2743	1.8177	1.0185	1.6705	2.1602	1.5135	1	1	1	1	1	1	1	1	1	1	1	1	1	1	1	1	1	1
468	820	30S ribosomal protein S4	Q9PM81	rpsD Cj1594	Cj1594	24 kDa	0.76	No statistical change	14.244	19.77	21.471	24.297	18.984	16.374	19.618	13.117	16.402	14.983	13.902	14.608	19.353	18.252	18.417	19.031	24.678	26.211	1	1	1	1	1	1	1	1	1	1	1	1	1	1	1	1	1	1
469	821	Putative periplasmic protein	Q0PB97	Cj0413	Cj0413	27 kDa	0.77	No statistical change	0	0	0.37876	0	0	0	0	0	0	0	0.24575	0	0	0	0	0	0	0	0	0	0	1	0	0	0	0	0	0	1	0	0	0	0	0	0	0
470	822	Glycerol-3-phosphate dehydrogenase [NAD(P)+] (EC 1.1.1.94) (NAD(P)H-dependent glycerol-3-phosphate dehydrogenase)	Q9PN99	gpsA Cj1196c	Cj1196c	33 kDa	0.77	No statistical change	0	0	0	0.61068	0	0.24977	0.30731	1.3736	0.392	0.38729	0.67713	0.37715	0.46064	0.31547	0.41095	0.30082	0.42664	0	0	0	1	0	0	1	1	1	1	1	1	1	1	1	1	1	1	0
471	823	Lipid-A-disaccharide synthase (EC 2.4.1.182)	Q9PIK8	lpxB Cj0288c	Cj0288c	42 kDa	0.79	No statistical change	0	0	0	0.22805	0	0	0	0	0.13693	0	0	0	0.17324	0.17037	0	0.11578	0	0	0	0	1	0	0	0	0	0	1	0	0	0	1	1	0	1	0	0
472	824	Trigger factor (TF) (EC 5.2.1.8) (PPIase)	Q46108	tig Cj0193c	Cj0193c	51 kDa	0.8	No statistical change	31.987	30.309	33.46	23.878	25.123	28.847	30.1	24.992	30.607	27.111	34.682	30.088	24.477	30.081	35.324	30.719	19.126	32.519	1	1	1	1	1	1	1	1	1	1	1	1	1	1	1	1	1	1
473	827	Phosphoserine aminotransferase (EC 2.6.1.52) (Phosphohydroxythreonine aminotransferase) (PSAT)	Q9PIH3	serC Cj0326	Cj0326	40 kDa	0.81	No statistical change	1.6062	1.4048	1.6606	8.0711	6.8827	5.9772	5.247	6.9667	5.9686	5.668	5.3032	5.5709	6.34	4.4903	4.1983	5.3033	4.6787	4.211	1	1	1	1	1	1	1	1	1	1	1	1	1	1	1	1	1	1
474	825	Two-component response regulator	Q0PAM5	cbrR Cj0643	Cj0643	47 kDa	0.81	No statistical change	3.368	3.2225	3.477	3.0097	2.9185	2.504	2.1796	2.7965	2.6258	3.9021	4.049	2.7311	3.1234	3.2149	1.8307	2.2511	2.9618	2.6533	1	1	1	1	1	1	1	1	1	1	1	1	1	1	1	1	1	1
475	826	50S ribosomal protein L17	Q0P832	rplQ Cj1596	Cj1596	13 kDa	0.81	No statistical change	5.9392	4.1574	4.5071	5.8196	4.2188	3.6874	5.2697	3.0998	5.2149	3.6075	4.1238	6.3782	3.1412	3.4842	4.1591	6.5206	4.0036	5.3302	1	1	1	1	1	1	1	1	1	1	1	1	1	1	1	1	1	1
476	829	Putative guanosine-3',5'-bis(Diphosphate) 3'-pyrophosphohydrolase (EC 3.1.7.2)	Q0P8Y4	spoT Cj1272c	Cj1272c	84 kDa	0.82	No statistical change	0.96101	0.88859	1.0305	0.4775	0.52258	0.61465	0.3652	0.34014	0.56765	0.92642	0.55653	0.41973	0.77139	1.122	0.35761	0.53046	0.92806	0.40991	1	1	1	1	1	1	1	1	1	1	1	1	1	1	1	1	1	1
477	828	Putative uncharacterized protein	Q0P8F6	Cj1459	Cj1459	42 kDa	0.82	No statistical change	3.6286	2.7356	3.1466	2.3309	2.2512	2.091	1.26	1.527	1.6255	2.3604	2.6825	2.6481	2.3264	2.2004	1.8286	2.0168	2.8343	2.2787	1	1	1	1	1	1	1	1	1	1	1	1	1	1	1	1	1	1
478	830	Fructose-bisphosphate aldolase (FBP aldolase) (FBPA) (EC 4.1.2.13) (Fructose-1,6-bisphosphate aldolase)	Q0PAS0	fba fda fdaC Cj0597	Cj0597	39 kDa	0.83	No statistical change	2.701	3.0337	2.5065	7.0133	6.4486	5.5846	4.8186	4.8391	5.5949	5.433	5.7318	5.4039	4.8272	4.6091	5.6403	3.3712	3.9848	4.7207	1	1	1	1	1	1	1	1	1	1	1	1	1	1	1	1	1	1
479	831	Putative uncharacterized protein	Q0PAH3	Cj0706	Cj0706	28 kDa	0.83	No statistical change	20.133	23.548	20.289	27.936	22.611	23.348	25.023	22.27	28.34	29.406	31.898	27.915	20.148	20.792	13.554	21.43	20.996	23.288	1	1	1	1	1	1	1	1	1	1	1	1	1	1	1	1	1	1
480	832	Highly acidic protein	Q0P978	Cj1178c	Cj1178c	62 kDa	0.84	No statistical change	1.5542	0.79265	0.87598	0.16486	0.79362	0.39977	0.26315	0.26069	0	0.93042	0.75541	0.5998	0.66361	0.64137	0.21139	0.46291	0.95604	0.22362	1	1	1	1	1	1	1	1	0	1	1	1	1	1	1	1	1	1
481	833	Putative uncharacterized protein	Q0P9C2	Cj1132c	Cj1132c	31 kDa	0.85	No statistical change	0.90425	0.33791	0.89112	0	0	0	0	0.28843	0.18994	0.62115	0.1833	0.31679	0.48571	0.23634	0.28393	0	0.23815	0	1	1	0	1	0	0	0	1	1	1	1	1	1	1	1	0	1	0
482	834	Biotin carboxylase (EC 6.3.4.14) (EC 6.4.1.2)	Q0P8W7	accC Cj1290c	Cj1290c	49 kDa	0.85	No statistical change	3.6026	2.5575	2.9196	5.1601	4.6385	4.4811	4.9527	4.2843	4.3851	4.8036	4.9968	5.0744	4.3494	4.4332	2.7691	3.2548	4.1403	3.8394	1	1	1	1	1	1	1	1	1	1	1	1	1	1	1	1	1	1
483	836	Putative PAS domain containing signal-transduction sensor protein	Q0P965	Cj1191c	Cj1191c	19 kDa	0.86	No statistical change	3.7066	5.2781	3.7054	4.5341	3.4624	3.7572	3.4572	3.3695	4.0954	6.4141	3.4576	5.8246	3.9232	5.2059	3.5111	2.3295	3.1088	2.4318	1	1	1	1	1	1	1	1	1	1	1	1	1	1	1	1	1	1
484	835	10 kDa chaperonin (GroES protein) (Protein Cpn10)	P56970	groS groES mopB Cj1220	Cj1220	9 kDa	0.86	No statistical change	1.1312	0	0	1.3146	3.7095	3.9967	17.028	16.394	16.904	5.9154	8.8557	7.2499	7.9259	7.475	6.531	4.8318	6.589	9.3883	1	0	1	0	1	1	1	1	1	1	1	1	1	1	1	1	1	1
485	837	Ribonucleoside-diphosphate reductase subunit beta (EC 1.17.4.1)	Q0PBS3	nrdB Cj0231c	Cj0231c	40 kDa	0.88	No statistical change	2.6046	2.226	2.8229	4.6999	4.2881	3.8447	5.7329	6.9763	7.0174	5.21	5.0411	3.4635	4.9004	4.212	3.2637	4.716	4.669	3.826	1	1	1	1	1	1	1	1	1	1	1	1	1	1	1	1	1	1
486	839	Branched-chain amino-acid ABC transport system,periplasmic binding protein	Q0P9N4	livK Cj1018c	Cj1018c	40 kDa	0.88	No statistical change	6.693	4.1933	4.0579	3.492	2.6224	2.0924	1.9786	2.0802	1.8669	3.6705	3.409	2.892	3.6742	3.8766	2.9758	2.3096	3.8393	3.1813	1	1	1	1	1	1	1	1	1	1	1	1	1	1	1	1	1	1
487	838	Putative two-component regulator	Q0P820	Cj1608	Cj1608	34 kDa	0.88	No statistical change	1.9691	2.281	2.6882	1.5905	1.3397	0.89527	0.83632	1.1619	0.54259	1.3381	1.1865	0.96216	2.3462	1.8986	0.69485	0.98345	2.55	0.89328	1	1	1	1	1	1	1	1	1	1	1	1	1	1	1	1	1	1
488	842	GTP cyclohydrolase 1 (EC 3.5.4.16) (GTP cyclohydrolase I) (GTP-CH-I)	P51594	folE Cj0194	Cj0194	22 kDa	0.89	No statistical change	1.8586	2.5955	2.1325	3.3825	2.0268	2.5126	1.2054	1.0491	2.2895	2.1215	1.8911	1.4799	1.9838	2.0847	1.7698	2.1097	3.6086	2.381	1	1	1	1	1	1	1	1	1	1	1	1	1	1	1	1	1	1
489	841	OORC subunit of 2-oxoglutarate:acceptor oxidoreductase	Q0PAX8	oorC Cj0538	Cj0538	20 kDa	0.89	No statistical change	7.1301	5.4575	5.4222	6.6787	7.0085	4.6787	5.0284	4.239	4.075	4.886	6.1555	5.1075	5.722	5.8129	5.4951	5.3609	5.425	5.2213	1	1	1	1	1	1	1	1	1	1	1	1	1	1	1	1	1	1
490	844	Major antigenic peptide PEB2	Q0PAB2	peb2 Cj0778	Cj0778	27 kDa	0.89	No statistical change	3.6451	2.7155	4.1565	1.3609	1.7739	1.5052	1.8957	2.5879	1.8987	2.7099	2.0796	2.8422	2.7245	2.5228	2.9569	1.8969	1.9403	2.2892	1	1	1	1	1	1	1	1	1	1	1	1	1	1	1	1	1	1
491	840	60 kDa chaperonin (GroEL protein) (Protein Cpn60)	O69289	groL groEL mopA Cj1221	Cj1221	58 kDa	0.89	No statistical change	211.21	194.61	197.83	168.29	153.55	159.29	136.33	153.3	140.29	163.01	153.21	163.67	148.51	175.6	242.88	122.38	151.67	175.18	1	1	1	1	1	1	1	1	1	1	1	1	1	1	1	1	1	1
492	843	30S ribosomal protein S3	Q9PLX7	rpsC Cj1701c	Cj1701c	26 kDa	0.89	No statistical change	41.355	70.441	59.301	70.567	68.486	64.408	50.912	45.392	50.967	28.505	30.616	36.472	37.773	38.527	112.68	107.4	44.7	100.33	1	1	1	1	1	1	1	1	1	1	1	1	1	1	1	1	1	1
493	846	Fumarate hydratase class II (Fumarase C) (EC 4.2.1.2)	O69294	fumC Cj1364c	Cj1364c	51 kDa	0.9	No statistical change	19.496	18.708	21.573	12.396	16.172	13.242	23.077	16.618	15.398	21.679	20.677	17.653	17.635	17.477	12.445	16.464	18.02	16.349	1	1	1	1	1	1	1	1	1	1	1	1	1	1	1	1	1	1
494	845	UTP--glucose-1-phosphate uridylyltransferase (EC 2.7.7.9)	Q0P889	galU Cj1536c	Cj1536c	31 kDa	0.9	No statistical change	3.6417	2.3585	2.3216	2.9599	2.6209	2.4673	1.591	2.2727	1.6424	2.6892	3.6482	1.9853	3.1271	2.372	1.9059	1.886	2.2255	1.6832	1	1	1	1	1	1	1	1	1	1	1	1	1	1	1	1	1	1
495	847	UDP-N-acetylglucosamine 4,6-dehydratase (inverting) (EC 4.2.1.115) (Pseudaminic acid biosynthesis protein B) (UDP-GlcNAc-inverting 4,6-dehydratase)	Q0P8W4	pseB Cj1293	Cj1293	37 kDa	0.91	No statistical change	1.7506	1.077	1.6679	0.67933	1.3733	0.46074	0.47166	0.5728	0.7666	1.2232	1.1723	0.70122	1.2806	1.334	0.63999	0.79971	0.8694	1.0016	1	1	1	1	1	1	1	1	1	1	1	1	1	1	1	1	1	1
496	848	UDP-N-acetylmuramoylalanine--D-glutamate ligase (EC 6.3.2.9) (D-glutamic acid-adding enzyme) (UDP-N-acetylmuramoyl-L-alanyl-D-glutamate synthetase)	Q9PI73	murD Cj0432c	Cj0432c	45 kDa	0.92	No statistical change	0.60932	0	0.43793	0.2273	0.22458	0.75341	0.38255	0.65444	0.62151	0.56511	0.69378	0.22198	0.65114	0.87597	0	0.36213	0.53887	0.12305	1	0	1	1	1	1	1	1	1	1	1	1	1	1	0	1	1	1
497	850	Enoyl-[acyl-carrier-protein] reductase [NADH] (EC 1.3.1.9)	Q0P8L4	fabI Cj1400c	Cj1400c	30 kDa	0.94	No statistical change	12.737	13.512	9.4113	11.445	9.8371	8.3992	6.6108	6.8781	6.4833	10.204	15.072	10.109	11.305	10.075	5.9387	7.0671	9.4587	6.9751	1	1	1	1	1	1	1	1	1	1	1	1	1	1	1	1	1	1
498	849	Putative periplasmic protein	Q0P7Y5	Cj1643	Cj1643	41 kDa	0.94	No statistical change	2.1525	2.4863	1.7912	1.5715	1.5076	1.5649	1.2909	1.4424	1.5602	1.8149	1.5423	1.4388	2.5369	1.7517	1.6321	1.3831	2.1493	1.2519	1	1	1	1	1	1	1	1	1	1	1	1	1	1	1	1	1	1
499	851	UDP-N-acetylmuramate--L-alanine ligase (EC 6.3.2.8) (UDP-N-acetylmuramoyl-L-alanine synthetase)	Q9PNN7	murC Cj1054c	Cj1054c	48 kDa	0.95	No statistical change	0.17602	0	0	1.4516	1.1541	1.4235	1.1772	1.3436	1.293	1.1405	1.0263	0.98816	0.95336	1.0735	0.63676	0.67346	0.90217	0.74562	1	0	1	0	1	1	1	1	1	1	1	1	1	1	1	1	1	1
500	852	DNA polymerase III subunit beta (EC 2.7.7.7)	Q0PCC3	dnaN Cj0002	Cj0002	41 kDa	0.96	No statistical change	7.1325	5.6381	6.9972	11.142	13.371	11.447	9.2084	12.259	12.777	11.074	9.854	10.698	11.722	8.7391	7.1727	9.5674	11.833	9.7779	1	1	1	1	1	1	1	1	1	1	1	1	1	1	1	1	1	1
501	853	Putative ferredoxin	Q0P8N2	Cj1377c	Cj1377c	63 kDa	0.97	No statistical change	0.28267	0	0.1585	0.71658	0.35772	0.34054	0.63494	0.60915	0.60565	0.44533	0.32916	0.17309	0.47027	0.74511	0.3597	0.59729	0.32978	0.22629	1	0	1	1	1	1	1	1	1	1	1	1	1	1	1	1	1	1
502	857	Translation initiation factor IF-2	Q9PIZ1	infB Cj0136	Cj0136	96 kDa	0.99	No statistical change	4.6638	4.4738	4.731	2.9534	3.4043	3.5538	3.3497	3.7038	3.2186	4.1349	3.8814	3.6479	4.3826	4.0627	3.0516	3.7449	3.8577	3.3083	1	1	1	1	1	1	1	1	1	1	1	1	1	1	1	1	1	1
503	854	Putative HAD-superfamily phosphatase, subfamily IIIC	Q0P8V5	Cj1302	Cj1302	60 kDa	0.99	No statistical change	0	0	0	0.32366	0	0	0	0	0.16988	0	0	0.1549	0	0.10547	0.14748	0.078532	0	0	0	0	1	0	0	0	0	0	1	0	0	1	0	1	1	1	0	0
504	855	DNA protection during starvation protein (EC 1.16.-.-)	Q0P891	dps Cj1534c	Cj1534c	17 kDa	0.99	No statistical change	185.78	211.36	190.99	172.99	201.89	208.52	205.7	139.05	123.68	212.09	229.18	226.63	257.21	183.78	85.788	110.53	206.76	124.92	1	1	1	1	1	1	1	1	1	1	1	1	1	1	1	1	1	1
505	856	30S ribosomal protein S5	Q9PLY8	rpsE Cj1690c	Cj1690c	16 kDa	0.99	No statistical change	118.69	144.01	120.12	123.35	123.25	110.73	145.09	89.334	92.477	99.498	93.364	133.57	88.746	104.32	100.54	128.45	112.65	204.34	1	1	1	1	1	1	1	1	1	1	1	1	1	1	1	1	1	1
1	NaN	Monohaem cytochrome C	Q0PCC1	Cj0004c	Cj0004c			Not Detected
2	NaN	Putative Na+/H+ antiporter family protein	Q0PCB9	Cj0006	Cj0006			Not Detected
3	NaN	Ribonuclease HII (RNase HII) (EC 3.1.26.4)	Q9PJA1	rnhB Cj0010c	Cj0010c			Not Detected
4	NaN	Putative non-specific DNA binding protein. Functional classification-Synthesis and modification of macromolecules-DNA replication,restriction/modification, recombination and repair	Q0PCB4	Cj0011c	Cj0011c			Not Detected
5	NaN	Putative integral membrane protein	Q0PCB1	Cj0014c	Cj0014c			Not Detected
6	NaN	7-cyano-7-deazaguanine synthase (EC 6.3.4.20) (7-cyano-7-carbaguanine synthase) (PreQ(0) synthase) (Queuosine biosynthesis protein QueC)	P0C634	queC Cj0016	Cj0016			Not Detected
7	NaN	Disulphide bond formation protein	Q0PCA7	dba Cj0018c	Cj0018c			Not Detected
8	NaN	Pseudouridine synthase (EC 5.4.99.-)	Q0PCA3	Cj0022c	Cj0022c			Not Detected
9	NaN	Putative sodium:dicarboxylate family transmembrane symporter	Q0PCA0	Cj0025c	Cj0025c			Not Detected
10	NaN	Putative uncharacterized protein	Q0PC95	Cj0030	Cj0030			Not Detected
11	NaN	Putative type IIS restriction/modification enzyme	Q0PC94	Cj0031	Cj0031			Not Detected
12	NaN	Putative efflux protein	Q0PC91	Cj0035c	Cj0035c			Not Detected
13	NaN	Putative poly(A) polymerase family protein (EC 2.7.7.-)	Q0PC88	Cj0038c	Cj0038c			Not Detected
14	NaN	Putative uncharacterized protein	Q0PC86	Cj0040	Cj0040			Not Detected
15	NaN	Putative flagellar hook-length control protein	Q0PC85	fliK Cj0041	Cj0041			Not Detected
16	NaN	Putative flagellar hook assembly protein	Q0PC84	flgD Cj0042	Cj0042			Not Detected
17	NaN	Flagellar hook protein	Q0PC83	flgE Cj0043	Cj0043			Not Detected
18	NaN	Putative uncharacterized protein	Q0PC82	Cj0044c	Cj0044c			Not Detected
19	NaN	Putative iron-binding protein	Q0PC81	Cj0045c	Cj0045c			Not Detected
20	NaN	Putative uncharacterized protein	Q0PC78	Cj0055c	Cj0055c			Not Detected
21	NaN	Putative uncharacterized protein	Q0PC77	Cj0056c	Cj0056c			Not Detected
22	NaN	Putative peptidase C39 family protein	Q0PC75	Cj0058	Cj0058			Not Detected
23	NaN	Putative integral membrane protein	Q0PC71	Cj0062c	Cj0062c			Not Detected
24	NaN	2-amino-4-hydroxy-6-hydroxymethyldihydropteridine pyrophosphokinase (EC 2.7.6.3) (6-hydroxymethyl-7,8-dihydropterin pyrophosphokinase) (PPPK) (7,8-dihydro-6-hydroxymethylpterin-pyrophosphokinase) (HPPK)	Q9PJ54	folK Cj0065c	Cj0065c			Not Detected
25	NaN	Putative amidohydrolase family protein	Q0PC66	Cj0067	Cj0067			Not Detected
26	NaN	Putative uncharacterized protein	Q0PC63	Cj0070c	Cj0070c			Not Detected
27	NaN	L-lactate permease	Q0PC59	lctP Cj0076c	Cj0076c			Not Detected
28	NaN	Cytolethal distending toxin C	Q0PC58	cdtC Cj0077c	Cj0077c			Not Detected
29	NaN	Putative membrane protein. Functional classification-Membranes, lipoproteins and porins	Q0PC55	Cj0080	Cj0080			Not Detected
30	NaN	Putative amino acid recemase	Q0PC52	Cj0085c	Cj0085c			Not Detected
31	NaN	Anaerobic C4-dicarboxylate transporter	Q0PC49	dcuA Cj0088	Cj0088			Not Detected
32	NaN	Putative biotin--[acetyl-CoA-carboxylase] synthetase (EC 6.3.4.15)	Q0PC38	birA Cj0099	Cj0099			Not Detected
33	NaN	Putative exbD/tolR family transport protein	Q0PC27	exbD3 Cj0110	Cj0110			Not Detected
34	NaN	Putative hydrolase	Q0PC18	Cj0119	Cj0119			Not Detected
35	NaN	Putative uncharacterized protein	Q0PC17	Cj0120	Cj0120			Not Detected
36	NaN	Endoribonuclease YbeY (EC 3.1.-.-)	Q9PJ06	ybeY Cj0121	Cj0121			Not Detected
37	NaN	Putative uncharacterized protein	Q0PC15	Cj0122	Cj0122			Not Detected
38	NaN	tRNA-dihydrouridine synthase (EC 1.-.-.-)	Q0PC14	Cj0123c	Cj0123c			Not Detected
39	NaN	Putative uncharacterized protein	Q0PC12	Cj0125c	Cj0125c			Not Detected
40	NaN	Ribosomal RNA large subunit methyltransferase H (EC 2.1.1.177) (23S rRNA (pseudouridine1915-N3)-methyltransferase) (23S rRNA m3Psi1915 methyltransferase) (rRNA (pseudouridine-N3-)-methyltransferase RlmH)	Q9PJ01	rlmH Cj0126c	Cj0126c			Not Detected
41	NaN	Putative inositol monophosphatase family protein	Q0PC09	Cj0128c	Cj0128c			Not Detected
42	NaN	Putative prephenate dehydrogenase (EC 1.3.1.12)	Q0PC07	tyrA Cj0130	Cj0130			Not Detected
43	NaN	UDP-3-O-[3-hydroxymyristoyl] N-acetylglucosamine deacetylase (EC 3.5.1.-) (UDP-3-O-acyl-GlcNAc deacetylase)	Q9PIZ5	lpxC Cj0132	Cj0132			Not Detected
44	NaN	Putative glycoprotease family protein	Q0PC04	Cj0133	Cj0133			Not Detected
45	NaN	Putative uncharacterized protein	Q0PC02	Cj0135	Cj0135			Not Detected
46	NaN	Ribosome-binding factor A	Q9PIZ0	rbfA Cj0137	Cj0137			Not Detected
47	NaN	Ribosome maturation factor RimP	Q9PIY9	rimP Cj0138	Cj0138			Not Detected
48	NaN	Putative ABC transporter integral membrane protein	Q0PBZ6	Cj0141c	Cj0141c			Not Detected
49	NaN	Putative ABC transporter ATP-binding protein	Q0PBZ5	Cj0142c	Cj0142c			Not Detected
50	NaN	Putative TAT (Twin-Arginine Translocation) pathway signal sequence domain protein	Q0PBZ2	Cj0145	Cj0145			Not Detected
51	NaN	UPF0102 protein Cj0148c	Q9PIX9	Cj0148c	Cj0148c			Not Detected
52	NaN	Putative rRNA methylase	Q0PBY4	Cj0153c	Cj0153c			Not Detected
53	NaN	Ribosomal RNA small subunit methyltransferase I (EC 2.1.1.198) (16S rRNA 2'-O-ribose C1402 methyltransferase) (rRNA (cytidine-2'-O-)-methyltransferase RsmI)	Q0PBY3	rsmI Cj0154c	Cj0154c			Not Detected
54	NaN	Ribosomal RNA small subunit methyltransferase E (EC 2.1.1.193)	Q0PBY1	Cj0156c	Cj0156c			Not Detected
55	NaN	Putative integral membrane protein	Q0PBY0	Cj0157c	Cj0157c			Not Detected
56	NaN	Putative 6-pyruvoyl tetrahydropterin synthase (EC 4.2.3.12)	Q0PBX8	Cj0159c	Cj0159c			Not Detected
57	NaN	7-carboxy-7-deazaguanine synthase (CDG synthase) (EC 4.3.99.3) (Queuosine biosynthesis protein QueE)	Q0PBX7	queE Cj0160c	Cj0160c			Not Detected
58	NaN	tRNA dimethylallyltransferase (EC 2.5.1.75) (Dimethylallyl diphosphate:tRNA dimethylallyltransferase) (DMAPP:tRNA dimethylallyltransferase) (DMATase) (Isopentenyl-diphosphate:tRNA isopentenyltransferase) (IPP transferase) (IPPT) (IPTase)	Q9PIW2	miaA Cj0166	Cj0166			Not Detected
59	NaN	Putative manganese efflux pump MntP	Q9PIW1	mntP Cj0167c	Cj0167c			Not Detected
60	NaN	Putative periplasmic protein	Q0PBX0	Cj0168c	Cj0168c			Not Detected
61	NaN	Putative uncharacterized protein	Q0PBW8	Cj0170	Cj0170			Not Detected
62	NaN	Putative iron-uptake ABC transport system ATP-binding protein	Q0PBW6	cfbpC Cj0173c	Cj0173c			Not Detected
63	NaN	Putative iron-uptake ABC transport system permease protein	Q0PBW5	cfbpB Cj0174c	Cj0174c			Not Detected
64	NaN	Putative lipoprotein	Q0PBW3	Cj0176c	Cj0176c			Not Detected
65	NaN	Putative iron transport protein	Q0PBW2	Cj0177	Cj0177			Not Detected
66	NaN	Putative TonB-denpendent outer membrane receptor	Q0PBW1	Cj0178	Cj0178			Not Detected
67	NaN	Biopolymer transport protein	Q0PBW0	exbB1 Cj0179	Cj0179			Not Detected
68	NaN	Biopolymer transport protein	Q0PBV9	exbD1 Cj0180	Cj0180			Not Detected
69	NaN	TonB transport protein	Q0PBV8	tonB1 Cj0181	Cj0181			Not Detected
70	NaN	Putative serine/threonine protein phosphatase	Q0PBV5	Cj0184c	Cj0184c			Not Detected
71	NaN	Putative phnA domain protein	Q0PBV4	Cj0185c	Cj0185c			Not Detected
72	NaN	Putative TerC family integral membrane protein	Q0PBV3	Cj0186c	Cj0186c			Not Detected
73	NaN	Peptide deformylase (PDF) (EC 3.5.1.88) (Polypeptide deformylase)	Q9PIT8	def Cj0191c	Cj0191c			Not Detected
74	NaN	Helicase-like protein	Q0PBU1	Cj0198c	Cj0198c			Not Detected
75	NaN	Putative periplasmic protein	Q0PBT9	Cj0200c	Cj0200c			Not Detected
76	NaN	Putative integral membrane protein	Q0PBT8	Cj0201c	Cj0201c			Not Detected
77	NaN	Putative uncharacterized protein	Q0PBT7	Cj0202c	Cj0202c			Not Detected
78	NaN	Putative citrate transporter	Q0PBT6	Cj0203	Cj0203			Not Detected
79	NaN	Undecaprenyl-diphosphatase (EC 3.6.1.27) (Bacitracin resistance protein) (Undecaprenyl pyrophosphate phosphatase)	Q9PIS4	uppP bacA upk Cj0205	Cj0205			Not Detected
80	NaN	Putative DNA modification methylase (Adenine-specific methyltransferase) (EC 2.1.1.72)	Q0PBT1	Cj0208	Cj0208			Not Detected
81	NaN	Putative acetyltransferase (EC 2.3.-.-)	Q0PBS9	Cj0225	Cj0225			Not Detected
82	NaN	Putative integral membrane protein	Q0PBS2	Cj0232c	Cj0232c			Not Detected
83	NaN	Ribosome-recycling factor (RRF) (Ribosome-releasing factor)	Q9PIR0	frr Cj0234c	Cj0234c			Not Detected
84	NaN	Putative uncharacterized protein secG	Q0PBR9	secG Cj0235c	Cj0235c			Not Detected
85	NaN	Uncharacterized protein Cj0236c	Q9PIQ8	Cj0236c	Cj0236c			Not Detected
86	NaN	Carbonic anhydrase (EC 4.2.1.1)	Q0PBR7	cynT Cj0237	Cj0237			Not Detected
87	NaN	Bacteriohemerythrin	Q9PIQ3	Cj0241c	Cj0241c			Not Detected
88	NaN	Putative uncharacterized protein	Q0PBR2	Cj0243c	Cj0243c			Not Detected
89	NaN	50S ribosomal protein L35	Q9PIQ1	rpmI Cj0244	Cj0244			Not Detected
90	NaN	Putative MCP-domain signal transduction protein	Q0PBQ9	Cj0246c	Cj0246c			Not Detected
91	NaN	Putative uncharacterized protein	Q0PBQ8	Cj0247c	Cj0247c			Not Detected
92	NaN	Putative uncharacterized protein	Q0PBQ6	Cj0249	Cj0249			Not Detected
93	NaN	Putative MFS (Major Facilitator Superfamily) transport protein	Q0PBQ5	Cj0250c	Cj0250c			Not Detected
94	NaN	Highly acidic protein	Q0PBQ4	Cj0251c	Cj0251c			Not Detected
95	NaN	Cyclic pyranopterin monophosphate synthase accessory protein (Molybdenum cofactor biosynthesis protein C)	Q9PIP3	moaC Cj0252	Cj0252			Not Detected
96	NaN	Uncharacterized protein Cj0253	Q9PIP2	Cj0253	Cj0253			Not Detected
97	NaN	Diacylglycerol kinase (EC 2.7.1.107)	Q0PBP8	dgkA Cj0257	Cj0257			Not Detected
98	NaN	Putative bacterial regulatory protein, ArsR family	Q0PBP7	Cj0258	Cj0258			Not Detected
99	NaN	Small hydrophobic protein	Q0PBP5	Cj0260c	Cj0260c			Not Detected
100	NaN	Zinc transporter ZupT	Q9PIN2	zupT Cj0263	Cj0263			Not Detected
101	NaN	Putative integral membrane protein	Q0PBN9	Cj0266c	Cj0266c			Not Detected
102	NaN	Putative integral membrane protein	Q0PBN8	Cj0267c	Cj0267c			Not Detected
103	NaN	Probable tautomerase Cj0270 (EC 5.3.2.-)	Q9PIM5	Cj0270	Cj0270			Not Detected
104	NaN	Putative uncharacterized protein	Q0PBN3	Cj0272	Cj0272			Not Detected
105	NaN	Putative uncharacterized protein	Q0PBM6	Cj0280	Cj0280			Not Detected
106	NaN	Putative phosphoserine phosphatase (EC 3.1.3.3)	Q0PBM4	serB Cj0282c	Cj0282c			Not Detected
107	NaN	Putative uncharacterized protein	Q0PBM0	Cj0286c	Cj0286c			Not Detected
108	NaN	5'-nucleotidase SurE (EC 3.1.3.5) (Nucleoside 5'-monophosphate phosphohydrolase)	Q9PIK6	surE Cj0293	Cj0293			Not Detected
109	NaN	Putative acetyltransferase (EC 2.3.1.-)	Q0PBL4	Cj0295	Cj0295			Not Detected
110	NaN	Aspartate 1-decarboxylase (EC 4.1.1.11) (Aspartate alpha-decarboxylase) [Cleaved into: Aspartate 1-decarboxylase beta chain;Aspartate 1-decarboxylase alpha chain]	Q9PIK3	panD Cj0296c	Cj0296c			Not Detected
111	NaN	Putative periplasmic beta-lactamase (EC 3.5.2.6)	Q0PBL0	Cj0299	Cj0299			Not Detected
112	NaN	Putative molybdenum transport ATP-binding protein	Q0PBK9	modC Cj0300c	Cj0300c			Not Detected
113	NaN	Putative molybdenum transport system permease protein	Q0PBK8	modB Cj0301c	Cj0301c			Not Detected
114	NaN	Putative molybdenum-pterin binding protein	Q0PBK7	Cj0302c	Cj0302c			Not Detected
115	NaN	Putative biotin synthesis protein	Q0PBK5	bioC Cj0304c	Cj0304c			Not Detected
116	NaN	Putative uncharacterized protein	Q0PBK4	Cj0305c	Cj0305c			Not Detected
117	NaN	8-amino-7-oxononanoate synthase (EC 2.3.1.47)	Q0PBK3	bioF Cj0306c	Cj0306c			Not Detected
118	NaN	Adenosylmethionine-8-amino-7-oxononanoate aminotransferase (EC 2.6.1.62)	Q0PBK2	bioA Cj0307	Cj0307			Not Detected
119	NaN	ATP-dependent dethiobiotin synthetase BioD (EC 6.3.3.3) (DTB synthetase) (DTBS) (Dethiobiotin synthase)	Q9PIJ1	bioD Cj0308c	Cj0308c			Not Detected
120	NaN	Putative efflux protein	Q0PBK0	Cj0309c	Cj0309c			Not Detected
121	NaN	Putative efflux protein	Q0PBJ9	Cj0310c	Cj0310c			Not Detected
122	NaN	Peptidyl-tRNA hydrolase (PTH) (EC 3.1.1.29)	Q9PII7	pth Cj0312	Cj0312			Not Detected
123	NaN	Putative integral membrane protein	Q0PBJ6	Cj0313	Cj0313			Not Detected
124	NaN	Flagellar motor switch protein	Q0PBJ0	fliG Cj0319	Cj0319			Not Detected
125	NaN	Putative uncharacterized protein	Q0PBI6	Cj0323	Cj0323			Not Detected
126	NaN	Exodeoxyribonuclease 7 large subunit (EC 3.1.11.6) (Exodeoxyribonuclease VII large subunit) (Exonuclease VII large subunit)	Q9PIH4	xseA Cj0325	Cj0325			Not Detected
127	NaN	50S ribosomal protein L32	Q9PIG9	rpmF Cj0330c	Cj0330c			Not Detected
128	NaN	Putative uncharacterized protein	Q0PBH8	Cj0331c	Cj0331c			Not Detected
129	NaN	Ferredoxin	Q0PBH6	fdxA Cj0333c	Cj0333c			Not Detected
130	NaN	Flagellar biosynthetic protein	Q0PBH4	flhB Cj0335	Cj0335			Not Detected
131	NaN	Putative flagellar motor protein	Q0PBH3	motB Cj0336c	Cj0336c			Not Detected
132	NaN	Putative flagellar motor proton channel	Q0PBH2	motA Cj0337c	Cj0337c			Not Detected
133	NaN	Putative integral membrane protein	Q0PBG8	Cj0341c	Cj0341c			Not Detected
134	NaN	Putative integral membrane protein	Q0PBG6	Cj0343c	Cj0343c			Not Detected
135	NaN	Putative uncharacterized protein	Q0PBG5	Cj0344	Cj0344			Not Detected
136	NaN	Putative anthranilate synthase component I (EC 4.1.3.27)	Q0PBG4	trpE Cj0345	Cj0345			Not Detected
137	NaN	Anthranilate phosphoribosyltransferase (EC 2.4.2.18)	Q0PBG3	trpD (trpGD) trpD Cj0346	Cj0346			Not Detected
138	NaN	N-(5'-phosphoribosyl)anthranilate isomerase (PRAI) (EC 5.3.1.24)	Q9PIF3	trpF Cj0347	Cj0347			Not Detected
139	NaN	Tryptophan synthase beta chain (EC 4.2.1.20)	Q9PIF2	trpB Cj0348	Cj0348			Not Detected
140	NaN	Tryptophan synthase alpha chain (EC 4.2.1.20)	Q9PIF1	trpA Cj0349	Cj0349			Not Detected
141	NaN	Flagellar motor switch protein	Q0PBF8	fliN Cj0351	Cj0351			Not Detected
142	NaN	Ferredoxin	Q0PBF5	fdxB Cj0354c	Cj0354c			Not Detected
143	NaN	Putative dihydroneopterin aldolase (EC 4.1.2.25)	Q0PBF3	folB Cj0356c	Cj0356c			Not Detected
144	NaN	Lipoprotein signal peptidase (EC 3.4.23.36) (Prolipoprotein signal peptidase) (Signal peptidase II) (SPase II)	Q0PBE9	lspA Cj0361	Cj0361			Not Detected
145	NaN	Putative integral membrane protein	Q0PBE8	Cj0362	Cj0362			Not Detected
146	NaN	Putative uncharacterized protein	Q0PBE6	Cj0364	Cj0364			Not Detected
147	NaN	Putative ferric reductase-like transmembrane protein. Functional classification-Membranes,lipoproteins and porins	Q0PBD2	Cj0378c	Cj0378c			Not Detected
148	NaN	Putative uncharacterized protein	Q0PBD0	Cj0380c	Cj0380c			Not Detected
149	NaN	N utilization substance protein B homolog (Protein NusB)	Q9PIC0	nusB Cj0382c	Cj0382c			Not Detected
150	NaN	Putative integral membrane protein	Q0PBC5	Cj0385c	Cj0385c			Not Detected
151	NaN	Shikimate kinase (SK) (EC 2.7.1.71)	Q0PBC3	aroK Cj0387	Cj0387			Not Detected
152	NaN	Putative uncharacterized protein	Q0PBB9	Cj0391c	Cj0391c			Not Detected
153	NaN	Type III pantothenate kinase (EC 2.7.1.33) (PanK-III) (Pantothenic acid kinase)	Q0PBB6	coaX Cj0394c	Cj0394c			Not Detected
154	NaN	Putative uncharacterized protein	Q0PBB5	Cj0395c	Cj0395c			Not Detected
155	NaN	Glutamyl-tRNA(Gln) amidotransferase subunit C (Glu-ADT subunit C) (EC 6.3.5.-)	Q9PIA5	gatC Cj0398	Cj0398			Not Detected
156	NaN	Prolipoprotein diacylglyceryl transferase (EC 2.4.99.-)	Q9PI98	lgt Cj0407	Cj0407			Not Detected
157	NaN	Putative oxidoreductase subunit	Q0PB96	Cj0414	Cj0414			Not Detected
158	NaN	Putative uncharacterized protein	Q0PB94	Cj0416	Cj0416			Not Detected
159	NaN	Putative uncharacterized protein	Q0PB93	Cj0417	Cj0417			Not Detected
160	NaN	Putative uncharacterized protein	Q0PB92	Cj0418c	Cj0418c			Not Detected
161	NaN	Putative histidine triad (HIT) family protein	Q0PB91	Cj0419	Cj0419			Not Detected
162	NaN	Putative integral membrane protein	Q0PB89	Cj0421c	Cj0421c			Not Detected
163	NaN	Putative H-T-H containing protein	Q0PB88	Cj0422c	Cj0422c			Not Detected
164	NaN	Putative integral membrane protein	Q0PB87	Cj0423	Cj0423			Not Detected
165	NaN	Putative acidic periplasmic protein	Q0PB86	Cj0424	Cj0424			Not Detected
166	NaN	Putative periplasmic protein	Q0PB85	Cj0425	Cj0425			Not Detected
167	NaN	Putative uncharacterized protein	Q0PB82	Cj0428	Cj0428			Not Detected
168	NaN	Putative uncharacterized protein	Q0PB81	Cj0429c	Cj0429c			Not Detected
169	NaN	Putative integral membrane protein	Q0PB80	Cj0430	Cj0430			Not Detected
170	NaN	Putative periplasmic ATP/GTP-binding protein	Q0PB79	Cj0431	Cj0431			Not Detected
171	NaN	Phospho-N-acetylmuramoyl-pentapeptide-transferase (EC 2.7.8.13) (UDP-MurNAc-pentapeptide phosphotransferase)	Q9PI72	mraY Cj0433c	Cj0433c			Not Detected
172	NaN	Putative NUDIX hydrolase family protein	Q0PB66	Cj0447	Cj0447			Not Detected
173	NaN	Putative uncharacterized protein	Q0PB64	Cj0449c	Cj0449c			Not Detected
174	NaN	Exonuclease, dna polymerase III epsilon subunit (EC 2.7.7.7)	Q0PB61	dnaQ Cj0452	Cj0452			Not Detected
175	NaN	Phosphomethylpyrimidine synthase (EC 4.1.99.17) (Hydroxymethylpyrimidine phosphate synthase) (HMP-P synthase) (HMP-phosphate synthase) (HMPP synthase) (Thiamine biosynthesis protein ThiC)	Q9PI55	thiC Cj0453	Cj0453			Not Detected
176	NaN	Putative membrane protein	Q0PB59	Cj0454c	Cj0454c			Not Detected
177	NaN	Putative membrane protein	Q0PB58	Cj0455c	Cj0455c			Not Detected
178	NaN	Putative uncharacterized protein	Q0PB57	Cj0456c	Cj0456c			Not Detected
179	NaN	Putative MFS (Major Facilitator Superfamily) transport protein	Q0PB52	Cj0461c	Cj0461c			Not Detected
180	NaN	Group 3 truncated hemoglobin ctb (Cj-trHbP) (Truncated Hb)	Q0PB48	ctb Cj0465c	Cj0465c			Not Detected
181	NaN	Transcriptional regulator	Q0PB47	nssR Cj0466	Cj0466			Not Detected
182	NaN	Amino-acid ABC transporter integral membrane protein	Q0PB46	Cj0467	Cj0467			Not Detected
183	NaN	Amino-acid ABC transporter integral membrane protein	Q0PB45	Cj0468	Cj0468			Not Detected
184	NaN	Preprotein translocase SecE subunit	Q0PB41	secE Cj0472	Cj0472			Not Detected
185	NaN	Putative transcriptional regulator	Q0PB33	Cj0480c	Cj0480c			Not Detected
186	NaN	Putative altronate hydrolase N-terminus (EC 4.2.1.7)	Q0PB31	uxaA' Cj0482	Cj0482			Not Detected
187	NaN	Putative altronate hydrolase C-terminus (EC 4.2.1.7)	Q0PB30	uxaA' Cj0483	Cj0483			Not Detected
188	NaN	Putative MFS (Major Facilitator Superfamily) transport protein	Q0PB29	Cj0484	Cj0484			Not Detected
189	NaN	Putative oxidoreductase	Q0PB28	Cj0485	Cj0485			Not Detected
190	NaN	Putative sugar transporter	Q0PB27	Cj0486	Cj0486			Not Detected
191	NaN	Putative amidohydrolase	Q0PB26	Cj0487	Cj0487			Not Detected
192	NaN	Putative uncharacterized protein	Q0PB25	Cj0488	Cj0488			Not Detected
193	NaN	Putative aldehyde dehydrogenase N-terminus (EC 1.2.1.22)	Q0PB24	ald' Cj0489	Cj0489			Not Detected
194	NaN	Putative aldehyde dehydrogenase C-terminus (EC 1.2.1.22)	Q0PB23	ald' Cj0490	Cj0490			Not Detected
195	NaN	Putative exporting protein	Q0PB19	Cj0494	Cj0494			Not Detected
196	NaN	Putative methyltransferase domain protein	Q0PB18	Cj0495	Cj0495			Not Detected
197	NaN	Putative uncharacterized protein	Q0PB17	Cj0496	Cj0496			Not Detected
198	NaN	Putative histidine triad (HIT) family protein	Q0PB14	Cj0499	Cj0499			Not Detected
199	NaN	Maf-like protein Cj0507	Q9PI04	Cj0507	Cj0507			Not Detected
200	NaN	Putative uncharacterized protein	Q0PB05	Cj0510c	Cj0510c			Not Detected
201	NaN	Phosphoribosylformylglycinamidine (FGAM) synthase	Q0PB02	purS Cj0513	Cj0513			Not Detected
202	NaN	Putative 1-acyl-SN-glycerol-3-phosphate acyltransferase (EC 2.3.1.51)	Q0PAZ9	plsC Cj0516	Cj0516			Not Detected
203	NaN	Protein CrcB homolog	Q9PHZ4	crcB Cj0517	Cj0517			Not Detected
204	NaN	Putative rhodanese-like domain protein	Q0PAZ6	Cj0519	Cj0519			Not Detected
205	NaN	Putative Na+/Pi cotransporter protein	Q0PAZ4	Cj0522	Cj0522			Not Detected
206	NaN	Putative membrane protein	Q0PAZ3	Cj0523	Cj0523			Not Detected
207	NaN	Putative uncharacterized protein	Q0PAZ2	Cj0524	Cj0524			Not Detected
208	NaN	Flagellar hook-basal body complex protein FliE	Q9PHY8	fliE Cj0526c	Cj0526c			Not Detected
209	NaN	Flagellar basal-body rod protein	Q0PAY9	flgC Cj0527c	Cj0527c			Not Detected
210	NaN	Flagellar basal body rod protein FlgB	Q0PAY8	flgB Cj0528c	Cj0528c			Not Detected
211	NaN	Putative uncharacterized protein	Q0PAX7	Cj0539	Cj0539			Not Detected
212	NaN	Putative exporting protein	Q0PAX6	Cj0540	Cj0540			Not Detected
213	NaN	Putative integral memnbrane protein	Q0PAX2	Cj0544	Cj0544			Not Detected
214	NaN	Flagellar protein	Q0PAW9	flaG Cj0547	Cj0547			Not Detected
215	NaN	Flagellar hook-associated protein 2 (HAP2) (Filament cap protein) (Flagellar cap protein)	Q9PHW6	fliD Cj0548	Cj0548			Not Detected
216	NaN	Flagellar protein	Q0PAW7	fliS Cj0549	Cj0549			Not Detected
217	NaN	Putative uncharacterized protein	Q0PAW6	Cj0550	Cj0550			Not Detected
218	NaN	Putative membrane protein	Q0PAW4	Cj0552	Cj0552			Not Detected
219	NaN	Putative integral membrane protein	Q0PAW3	Cj0553	Cj0553			Not Detected
220	NaN	Putative dicarboxylate carrier protein MatC	Q0PAW1	Cj0555	Cj0555			Not Detected
221	NaN	Putative integral membrane protein	Q0PAV9	Cj0557c	Cj0557c			Not Detected
222	NaN	Putative MATE family transport protein	Q0PAV6	Cj0560	Cj0560			Not Detected
223	NaN	Putative periplasmic protein	Q0PAV5	Cj0561c	Cj0561c			Not Detected
224	NaN	Putative uncharacterized protein	Q0PAV3	Cj0563	Cj0563			Not Detected
225	NaN	Putative integral membrane protein	Q0PAV2	Cj0564	Cj0564			Not Detected
226	NaN	Putative uncharacterized protein	Q0PAV1	Cj0566	Cj0566			Not Detected
227	NaN	Putative uncharacterized protein	Q0PAV0	Cj0567	Cj0567			Not Detected
228	NaN	Putative uncharacterized protein	Q0PAU9	Cj0568	Cj0568			Not Detected
229	NaN	Putative uncharacterized protein	Q0PAU8	Cj0569	Cj0569			Not Detected
230	NaN	Putative ATP/GTP binding protein	Q0PAU7	Cj0570	Cj0570			Not Detected
231	NaN	Putative transcriptional regulator	Q0PAU6	Cj0571	Cj0571			Not Detected
232	NaN	Putative GatB/Yqey family protein	Q0PAU4	Cj0573	Cj0573			Not Detected
233	NaN	S-adenosylmethionine:tRNA ribosyltransferase-isomerase (EC 2.4.99.17) (Queuosine biosynthesis protein QueA)	Q9PHT9	queA Cj0577c	Cj0577c			Not Detected
234	NaN	Sec-independent protein translocase protein TatC	Q9PHT8	tatC mttB Cj0578c	Cj0578c			Not Detected
235	NaN	Putative oxygen-independent coproporphyrinogen III oxidase (EC 1.3.99.22)	Q0PAT7	hemN Cj0580c	Cj0580c			Not Detected
236	NaN	RNA pyrophosphohydrolase (EC 3.6.1.-) ((Di)nucleoside polyphosphate hydrolase)	Q9PHT5	rppH nudH Cj0581	Cj0581			Not Detected
237	NaN	Putative uncharacterized protein	Q0PAT4	Cj0583	Cj0583			Not Detected
238	NaN	Putative uncharacterized protein	Q0PAT3	Cj0584	Cj0584			Not Detected
239	NaN	Dihydropteroate synthase (EC 2.5.1.15)	Q0PAT2	folP Cj0585	Cj0585			Not Detected
240	NaN	Putative integral membrane protein	Q0PAT0	Cj0587	Cj0587			Not Detected
241	NaN	Putative haemolysin	Q0PAS9	tlyA Cj0588	Cj0588			Not Detected
242	NaN	Putative riboflavin kinase/FMN adenylyltransferase (EC 2.7.1.26) (EC 2.7.7.2)	Q0PAS8	ribF Cj0589	Cj0589			Not Detected
243	NaN	tRNA (cmo5U34)-methyltransferase (EC 2.1.1.-)	Q0PAS7	cmoA Cj0590	Cj0590			Not Detected
244	NaN	UPF0126 membrane protein Cj0593c	Q9PHS3	Cj0593c	Cj0593c			Not Detected
245	NaN	Putative DNA/RNA non-specific endonuclease (EC 3.1.30.-)	Q0PAS3	Cj0594c	Cj0594c			Not Detected
246	NaN	Putative uncharacterized protein	Q0PAR7	Cj0600	Cj0600			Not Detected
247	NaN	Transporter	Q0PAR6	Cj0601c	Cj0601c			Not Detected
248	NaN	MOSC-domain containing protein	Q0PAR5	Cj0602c	Cj0602c			Not Detected
249	NaN	Putative amidohydrolase	Q0PAR2	Cj0605	Cj0605			Not Detected
250	NaN	Putative acyltransferase family protein	Q0PAQ6	Cj0611c	Cj0611c			Not Detected
251	NaN	Putative periplasmic phosphate binding protein	Q0PAQ4	pstS Cj0613	Cj0613			Not Detected
252	NaN	Putative phosphate transport system permease protein	Q0PAQ3	pstC Cj0614	Cj0614			Not Detected
253	NaN	Putative phosphate transport system permease protein	Q0PAQ2	pstA Cj0615	Cj0615			Not Detected
254	NaN	Phosphate import ATP-binding protein PstB (EC 3.6.3.27) (ABC phosphate transporter) (Phosphate-transporting ATPase)	Q9PHQ1	pstB Cj0616	Cj0616			Not Detected
255	NaN	Putative uncharacterized protein	Q0PAQ0	Cj0617	Cj0617			Not Detected
256	NaN	Putative uncharacterized protein	Q0PAP9	Cj0618	Cj0618			Not Detected
257	NaN	Putative MATE family transport protein	Q0PAP8	Cj0619	Cj0619			Not Detected
258	NaN	Putative uncharacterized protein	Q0PAP7	Cj0620	Cj0620			Not Detected
259	NaN	Carbamoyltransferase (EC 2.1.3.-)	Q0PAP5	hypF Cj0622	Cj0622			Not Detected
260	NaN	Hydrogenase isoenzymes formation protein	Q0PAP3	hypC Cj0624	Cj0624			Not Detected
261	NaN	Probable hydrogenase nickel incorporation protein HypA	Q9PHP0	hypA Cj0627	Cj0627			Not Detected
262	NaN	Putative lipoprotein	Q0PAN9	Cj0628	Cj0628			Not Detected
263	NaN	Putative DNA polymerase III, delta subunit	Q0PAN8	holA Cj0630c	Cj0630c			Not Detected
264	NaN	Putative periplasmic protein	Q0PAN5	Cj0633	Cj0633			Not Detected
265	NaN	DNA processing protein A	Q0PAN4	dprA Cj0634	Cj0634			Not Detected
266	NaN	Putative Holliday junction resolvase (EC 3.1.-.-)	Q9PHN2	Cj0635	Cj0635			Not Detected
267	NaN	NOL1/NOP2/sun family protein	Q0PAN2	Cj0636	Cj0636			Not Detected
268	NaN	Probable inorganic polyphosphate/ATP-NAD kinase (Poly(P)/ATP NAD kinase) (EC 2.7.1.23)	Q9PHM6	ppnK Cj0641	Cj0641			Not Detected
269	NaN	Putative TatD-related deoxyribonuclease protein	Q0PAM4	Cj0644	Cj0644			Not Detected
270	NaN	Putative secreted transglycosylase (EC 3.2.1.-)	Q0PAM3	Cj0645	Cj0645			Not Detected
271	NaN	Putative membrane protein	Q0PAM0	Cj0648	Cj0648			Not Detected
272	NaN	Putative OstA family protein	Q0PAL9	Cj0649	Cj0649			Not Detected
273	NaN	Probable GTP-binding protein EngB	Q9PHL7	engB Cj0650	Cj0650			Not Detected
274	NaN	Putative integral membrane protein	Q0PAL7	Cj0651	Cj0651			Not Detected
275	NaN	Putative aminopeptidase	Q0PAL5	Cj0653c	Cj0653c			Not Detected
276	NaN	Putative periplasmic protein	Q0PAL4	Cj0659c	Cj0659c			Not Detected
277	NaN	Putative transmembrane protein	Q0PAL3	Cj0660c	Cj0660c			Not Detected
278	NaN	Putative S4 domain protein	Q0PAK7	Cj0667	Cj0667			Not Detected
279	NaN	Putative ATP/GTP-binding protein	Q0PAK6	Cj0668	Cj0668			Not Detected
280	NaN	ABC-transporter ATP-binding protein	Q0PAK5	Cj0669	Cj0669			Not Detected
281	NaN	RNA polymerase sigma-54 factor	Q0PAK4	rpoN Cj0670	Cj0670			Not Detected
282	NaN	Anaerobic C4-dicarboxylate transporter	Q0PAK3	dcuB Cj0671	Cj0671			Not Detected
283	NaN	Putative periplasmic protein	Q0PAK2	Cj0672	Cj0672			Not Detected
284	NaN	Potassium-transporting ATPase B chain (EC 3.6.3.12) (ATP phosphohydrolase [potassium-transporting] B chain) (Potassium-binding and translocating subunit B) (Potassium-translocating ATPase B chain)	Q0PAK1	kdpB Cj0677	Cj0677			Not Detected
285	NaN	Truncated KdpD protein (EC 2.7.3.-)	Q0PAK0	kdpD Cj0679	Cj0679			Not Detected
286	NaN	UvrABC system protein B (Protein UvrB) (Excinuclease ABC subunit B)	Q9PPM7	uvrB Cj0680c	Cj0680c			Not Detected
287	NaN	Putative uncharacterized protein	Q0PAJ8	Cj0681	Cj0681			Not Detected
288	NaN	Putative uncharacterized protein	Q0PAJ7	Cj0682	Cj0682			Not Detected
289	NaN	Putative periplasmic protein	Q0PAJ6	Cj0683	Cj0683			Not Detected
290	NaN	Putative primosomal protein N' (EC 3.6.1.-)	Q0PAJ5	priA Cj0684	Cj0684			Not Detected
291	NaN	Invasion protein CipA	Q0PAJ4	cipA Cj0685c	Cj0685c			Not Detected
292	NaN	Flagellar L-ring protein (Basal body L-ring protein)	Q9PPM0	flgH Cj0687c	Cj0687c			Not Detected
293	NaN	Flagellar basal-body rod protein	Q0PAI2	flgG2 Cj0697	Cj0697			Not Detected
294	NaN	Flagellar basal-body rod protein	Q0PAI1	flgG Cj0698	Cj0698			Not Detected
295	NaN	UPF0135 protein Cj0705	Q9PPK2	Cj0705	Cj0705			Not Detected
296	NaN	3-deoxy-D-manno-octulosonic-acid transferase	Q0PAH2	kdtA Cj0707	Cj0707			Not Detected
297	NaN	Pseudouridine synthase (EC 5.4.99.-)	Q0PAH1	Cj0708	Cj0708			Not Detected
298	NaN	Putative uncharacterized protein	Q0PAG8	Cj0711	Cj0711			Not Detected
299	NaN	Ribosome maturation factor RimM	Q9PPJ5	rimM Cj0712	Cj0712			Not Detected
300	NaN	tRNA (guanine-N(1)-)-methyltransferase (EC 2.1.1.228) (M1G-methyltransferase) (tRNA [GM37] methyltransferase)	Q9PPJ4	trmD Cj0713	Cj0713			Not Detected
301	NaN	Putative uncharacterized protein	Q0PAG0	Cj0719c	Cj0719c			Not Detected
302	NaN	Flagellin C	P96747	flaC Cj0720c	Cj0720c			Not Detected
303	NaN	Putative integral membrane protein. Functional classification-Membranes, lipoproteins and porins	Q0PAF8	Cj0721c	Cj0721c			Not Detected
304	NaN	Putative DNA methylase	Q0PAF7	Cj0722c	Cj0722c			Not Detected
305	NaN	Putative uncharacterized protein	Q0PAF5	Cj0724	Cj0724			Not Detected
306	NaN	Putative periplasmic solute-binding protein	Q0PAF2	Cj0727	Cj0727			Not Detected
307	NaN	Putative periplasmic protein	Q0PAF1	Cj0728	Cj0728			Not Detected
308	NaN	Putative type I phosphodiesterase/nucleotide pyrophosphatase	Q0PAF0	Cj0729	Cj0729			Not Detected
309	NaN	Putative ABC transport system permease	Q0PAE9	Cj0730	Cj0730			Not Detected
310	NaN	Putative ABC transport system permease	Q0PAE8	Cj0731	Cj0731			Not Detected
311	NaN	ABC transport system ATP-binding protein	Q0PAE7	Cj0732	Cj0732			Not Detected
312	NaN	Putative HAD-superfamily hydrolase	Q0PAE6	Cj0733	Cj0733			Not Detected
313	NaN	Putative periplasmic protein	Q0PAE4	Cj0735	Cj0735			Not Detected
314	NaN	Putative uncharacterized protein	Q0PAE3	Cj0736	Cj0736			Not Detected
315	NaN	Putative haemagglutination activity domain containing protein	Q0PAE2	Cj0737	Cj0737			Not Detected
316	NaN	Putative uncharacterized protein	Q0PAE1	Cj0738	Cj0738			Not Detected
317	NaN	Putative uncharacterized protein	Q0PAE0	Cj0739	Cj0739			Not Detected
318	NaN	Putative uncharacterized protein	Q0PAD9	Cj0740	Cj0740			Not Detected
319	NaN	Putative uncharacterized protein	Q0PAD8	Cj0741	Cj0741			Not Detected
320	NaN	Putative uncharacterized protein	Q0PAD7	Cj0747	Cj0747			Not Detected
321	NaN	Putative uncharacterized protein	Q0PAD6	Cj0748	Cj0748			Not Detected
322	NaN	TonB transport protein	Q0PAD5	tonB3 Cj0753c	Cj0753c			Not Detected
323	NaN	Ferric enterobactin uptake receptor	Q0PAD4	cfrA Cj0755	Cj0755			Not Detected
324	NaN	Heat-inducible transcription repressor HrcA	Q9PPG2	hrcA Cj0757	Cj0757			Not Detected
325	NaN	Protein GrpE (HSP-70 cofactor)	O69297	grpE Cj0758	Cj0758			Not Detected
326	NaN	Putative uncharacterized protein	Q0PAC9	Cj0761	Cj0761			Not Detected
327	NaN	Putative flagellar protein FlgA	Q0PAC1	flgA Cj0769c	Cj0769c			Not Detected
328	NaN	Putative ATP-dependent DNA helicase	Q0PAB3	Cj0777	Cj0777			Not Detected
329	NaN	Putative ferredoxin	Q0PAA8	napH Cj0782	Cj0782			Not Detected
330	NaN	Putative periplasmic protein	Q0PAA6	napL Cj0784	Cj0784			Not Detected
331	NaN	NapD protein homolog	Q0PAA5	napD Cj0785	Cj0785			Not Detected
332	NaN	Small hydrophobic protein	Q0PAA4	Cj0786	Cj0786			Not Detected
333	NaN	Putative uncharacterized protein	Q0PAA3	Cj0787	Cj0787			Not Detected
334	NaN	Putative multifunctional Cca protein	Q0PAA1	cca Cj0789	Cj0789			Not Detected
335	NaN	Putative uncharacterized protein	Q0PA98	Cj0792	Cj0792			Not Detected
336	NaN	Signal transduction histidine kinase	Q0PA97	flgS Cj0793	Cj0793			Not Detected
337	NaN	Putative uncharacterized protein	Q0PA96	Cj0794	Cj0794			Not Detected
338	NaN	Putative hydrolase	Q0PA94	Cj0796c	Cj0796c			Not Detected
339	NaN	Putative uncharacterized protein	Q0PA93	Cj0797c	Cj0797c			Not Detected
340	NaN	Putative integral membrane protein (MviN homolog)	Q0PA89	Cj0801	Cj0801			Not Detected
341	NaN	Small hydrophobic protein	Q0PA82	Cj0808c	Cj0808c			Not Detected
342	NaN	Putative hydrolase	Q0PA81	Cj0809c	Cj0809c			Not Detected
343	NaN	Tetraacyldisaccharide 4'-kinase (EC 2.7.1.130) (Lipid A 4'-kinase)	Q9PPA9	lpxK Cj0811	Cj0811			Not Detected
344	NaN	Putative uncharacterized protein	Q0PA76	Cj0814	Cj0814			Not Detected
345	NaN	Putative uncharacterized protein	Q0PA75	Cj0815	Cj0815			Not Detected
346	NaN	Putative uncharacterized protein	Q0PA74	Cj0816	Cj0816			Not Detected
347	NaN	Putative lipoprotein	Q0PA72	Cj0818	Cj0818			Not Detected
348	NaN	Small hydrophobic protein	Q0PA71	Cj0819	Cj0819			Not Detected
349	NaN	Flagellar biosynthesis protein	Q0PA70	fliP Cj0820c	Cj0820c			Not Detected
350	NaN	Putative uncharacterized protein	Q0PA67	Cj0823	Cj0823			Not Detected
351	NaN	Isoprenyl transferase (EC 2.5.1.-)	Q9PP99	uppS Cj0824	Cj0824			Not Detected
352	NaN	Putative processing peptidase	Q0PA65	Cj0825	Cj0825			Not Detected
353	NaN	Putative integral membrane protein	Q0PA64	Cj0826	Cj0826			Not Detected
354	NaN	tRNA pseudouridine synthase A (EC 5.4.99.12) (tRNA pseudouridine(38-40) synthase) (tRNA pseudouridylate synthase I) (tRNA-uridine isomerase I)	Q9PP96	truA Cj0827	Cj0827			Not Detected
355	NaN	Putative CoA binding domain containing protein	Q0PA61	Cj0829c	Cj0829c			Not Detected
356	NaN	Putative integral membrane protein	Q0PA60	Cj0830	Cj0830			Not Detected
357	NaN	tRNA (uracil(54)-C(5))-methyltransferase (EC 2.1.1.35) (tRNA(m5U54)-methyltransferase) (RUMT)	Q9PP92	trmA Cj0831c	Cj0831c			Not Detected
358	NaN	Methylated-DNA--protein-cysteine methyltransferase (EC 2.1.1.63) (6-O-methylguanine-DNA methyltransferase) (O-6-methylguanine-DNA-alkyltransferase)	Q0PA54	ogt Cj0836	Cj0836			Not Detected
359	NaN	Putative uncharacterized protein	Q0PA53	Cj0837c	Cj0837c			Not Detected
360	NaN	Putative uncharacterized protein	Q0PA51	Cj0839c	Cj0839c			Not Detected
361	NaN	Putative molybdopterin-guanine dinucleotide biosynthesis protein	Q0PA49	mobB Cj0841c	Cj0841c			Not Detected
362	NaN	Putative lipoprotein	Q0PA48	Cj0842	Cj0842			Not Detected
363	NaN	Putative integral membrane protein	Q0PA46	Cj0844c	Cj0844c			Not Detected
364	NaN	Uncharacterized metallophosphoesterase Cj0846 (EC 3.1.-.-)	Q9PP77	Cj0846	Cj0846			Not Detected
365	NaN	Putative uncharacterized protein	Q0PA42	Cj0848c	Cj0848c			Not Detected
366	NaN	Putative uncharacterized protein	Q0PA41	Cj0849c	Cj0849c			Not Detected
367	NaN	Putative MFS (Major Facilitator Superfamily) transport protein	Q0PA40	Cj0850c	Cj0850c			Not Detected
368	NaN	Putative integral membrane protein	Q0PA39	Cj0851c	Cj0851c			Not Detected
369	NaN	Putative integral membrane protein	Q0PA38	Cj0852c	Cj0852c			Not Detected
370	NaN	Putative periplasmic protein	Q0PA36	Cj0854c	Cj0854c			Not Detected
371	NaN	Bifunctional protein FolD [Includes: Methylenetetrahydrofolate dehydrogenase (EC 1.5.1.5);Methenyltetrahydrofolate cyclohydrolase (EC 3.5.4.9)]	Q0PA35	folD Cj0855	Cj0855			Not Detected
372	NaN	Putative uncharacterized protein	Q0PA31	Cj0859c	Cj0859c			Not Detected
373	NaN	Putative integral membrane protein	Q0PA30	Cj0860	Cj0860			Not Detected
374	NaN	Para-aminobenzoate synthase glutamine amidotransferase component II (EC 4.1.3.-) (EC 6.3.5.8)	Q0PA29	pabA Cj0861c	Cj0861c			Not Detected
375	NaN	Para-aminobenzoate synthase component I (EC 4.1.3.-) (EC 6.3.5.8)	Q0PA28	pabB Cj0862c	Cj0862c			Not Detected
376	NaN	DNA recombinase	Q0PA27	xerD Cj0863c	Cj0863c			Not Detected
377	NaN	Putative periplasmic protein	Q0PA26	Cj0864	Cj0864			Not Detected
378	NaN	Putative protein-disulfide oxidoreductase DsbI	Q0PA25	dsbI Cj0865	Cj0865			Not Detected
379	NaN	Putative uncharacterized protein dsbA	Q0PA24	dsbA Cj0872	Cj0872			Not Detected
380	NaN	Putative uncharacterized protein	Q0PA23	Cj0873c	Cj0873c			Not Detected
381	NaN	Putative cytochrome C	Q0PA22	Cj0874c	Cj0874c			Not Detected
382	NaN	Putative periplasmic protein	Q0PA21	Cj0876c	Cj0876c			Not Detected
383	NaN	Putative uncharacterized protein	Q0PA20	Cj0877c	Cj0877c			Not Detected
384	NaN	Putative uncharacterized protein	Q0PA19	Cj0878	Cj0878			Not Detected
385	NaN	Putative periplasmic protein	Q0PA18	Cj0879c	Cj0879c			Not Detected
386	NaN	Putative uncharacterized protein	Q0PA17	Cj0880c	Cj0880c			Not Detected
387	NaN	Flagellar biosynthesis protein	Q0PA15	flhA Cj0882c	Cj0882c			Not Detected
388	NaN	Putative flagellin	Q0PA11	flaD Cj0887c	Cj0887c			Not Detected
389	NaN	Putative sensory trasnduction histidine kinase	Q0PA09	Cj0889c	Cj0889c			Not Detected
390	NaN	Putative sensory transduction transcriptional regulator	Q0PA08	Cj0890c	Cj0890c			Not Detected
391	NaN	Putative periplasmic protein	Q0PA06	Cj0892c	Cj0892c			Not Detected
392	NaN	Small hydrophobic protein	Q0P9Z8	Cj0900c	Cj0900c			Not Detected
393	NaN	Putative amino acid ABC tansporter permease protein	Q0P9Z7	Cj0901	Cj0901			Not Detected
394	NaN	tRNA (cytidine(34)-2'-O)-methyltransferase (EC 2.1.1.207) (tRNA (cytidine/uridine-2'-O-)-methyltransferase TrmL)	Q0P9Z4	trmL Cj0904c	Cj0904c			Not Detected
395	NaN	Alanine racemase (EC 5.1.1.1)	Q9PP26	alr Cj0905c	Cj0905c			Not Detected
396	NaN	Putative hydrolase	Q0P9Y4	Cj0915	Cj0915			Not Detected
397	NaN	Putative uncharacterized protein	Q0P9Y3	Cj0916c	Cj0916c			Not Detected
398	NaN	Chemotaxis protein methyltransferase (EC 2.1.1.80)	Q0P9X6	cheR Cj0923c	Cj0923c			Not Detected
399	NaN	Putative membrane protein	Q0P9X3	Cj0926	Cj0926			Not Detected
400	NaN	Putative integral membrane protein (DedA family)	Q0P9X1	Cj0928	Cj0928			Not Detected
401	NaN	Transporter	Q0P9W5	Cj0934c	Cj0934c			Not Detected
402	NaN	Transporter	Q0P9W4	Cj0935c	Cj0935c			Not Detected
403	NaN	ATP synthase subunit c (ATP synthase F(0) sector subunit c) (F-type ATPase subunit c) (F-ATPase subunit c) (Lipid-binding protein)	Q0P9W3	atpE Cj0936	Cj0936			Not Detected
404	NaN	Putative integral membrane protein	Q0P9W2	Cj0937	Cj0937			Not Detected
405	NaN	Putative 2-acylglycerophosphoethanolamine acyltransferase / acyl-acyl carrier protein synthetase	Q0P9W1	aas Cj0938c	Cj0938c			Not Detected
406	NaN	Putative uncharacterized protein	Q0P9W0	Cj0939c	Cj0939c			Not Detected
407	NaN	Putative glutamine transport system permease	Q0P9V9	glnP Cj0940c	Cj0940c			Not Detected
408	NaN	Putative permease	Q0P9V8	Cj0941c	Cj0941c			Not Detected
409	NaN	Outer-membrane lipoprotein carrier protein	Q9PNZ0	lolA Cj0943	Cj0943			Not Detected
410	NaN	Putative periplasmic protein	Q0P9V5	Cj0944c	Cj0944c			Not Detected
411	NaN	Putative helicase	Q0P9V4	Cj0945c	Cj0945c			Not Detected
412	NaN	Putative cation efflux family protein	Q0P9V1	Cj0948c	Cj0948c			Not Detected
413	NaN	Putative peptidyl-arginine deiminase family protein	Q0P9V0	Cj0949c	Cj0949c			Not Detected
414	NaN	Putative MCP-domain signal transduction protein	Q0P9U8	Cj0951c	Cj0951c			Not Detected
415	NaN	Putative HAMP containing membrane protein	Q0P9U7	Cj0952c	Cj0952c			Not Detected
416	NaN	Putative membrane protein insertion efficiency factor	Q9PNX6	Cj0959c	Cj0959c			Not Detected
417	NaN	Ribonuclease P protein component (RNase P protein) (RNaseP protein) (EC 3.1.26.5) (Protein C5)	Q9PNX5	rnpA Cj0960c	Cj0960c			Not Detected
418	NaN	50S ribosomal protein L34	Q9PNX4	rpmH Cj0961c	Cj0961c			Not Detected
419	NaN	Putative acetyltransferase	Q0P9T7	Cj0962	Cj0962			Not Detected
420	NaN	Putative uncharacterized protein	Q0P9T6	Cj0963	Cj0963			Not Detected
421	NaN	Putative periplasmic protein	Q0P9T3	Cj0967	Cj0967			Not Detected
422	NaN	Putative uncharacterized protein	Q0P9T2	Cj0970	Cj0970			Not Detected
423	NaN	Putative uncharacterized protein	Q0P9T1	Cj0971	Cj0971			Not Detected
424	NaN	Putative uncharacterized protein	Q0P9T0	Cj0972	Cj0972			Not Detected
425	NaN	Putative uncharacterized protein	Q0P9S9	Cj0973	Cj0973			Not Detected
426	NaN	Putative uncharacterized protein	Q0P9S8	Cj0974	Cj0974			Not Detected
427	NaN	Putative outer-membrane protein	Q0P9S7	Cj0975	Cj0975			Not Detected
428	NaN	tRNA (mo5U34)-methyltransferase (EC 2.1.1.-)	Q0P9S6	cmoB Cj0976	Cj0976			Not Detected
429	NaN	Putative uncharacterized protein	Q0P9S5	Cj0977	Cj0977			Not Detected
430	NaN	Putative lipoprotein	Q0P9S4	Cj0978c	Cj0978c			Not Detected
431	NaN	Putative secreted nuclease (EC 3.1.31.1)	Q0P9S3	Cj0979c	Cj0979c			Not Detected
432	NaN	Putative MFS (Major Facilitator Superfamily) transport protein	Q0P9S1	cjaB Cj0981c	Cj0981c			Not Detected
433	NaN	Putative integral membrane protein	Q0P9R6	Cj0986c	Cj0986c			Not Detected
434	NaN	Uncharacterized protein Cj0987c	P45490	Cj0987c	Cj0987c			Not Detected
435	NaN	Putative uncharacterized protein	Q0P9R4	Cj0988c	Cj0988c			Not Detected
436	NaN	Putative membrane protein	Q0P9R3	Cj0989	Cj0989			Not Detected
437	NaN	Uncharacterized protein Cj0990c	P45489	Cj0990c	Cj0990c			Not Detected
438	NaN	UPF0763 protein Cj0993c	Q0P9Q9	Cj0993c	Cj0993c			Not Detected
439	NaN	Ribosomal RNA small subunit methyltransferase G (EC 2.1.1.170) (16S rRNA 7-methylguanosine methyltransferase) (16S rRNA m7G methyltransferase)	Q9PNU3	rsmG Cj0997	Cj0997			Not Detected
440	NaN	UPF0324 membrane protein Cj0999c	Q9PNU1	Cj0999c	Cj0999c			Not Detected
441	NaN	Putative transcriptional regulator (LysR family)	Q0P9Q2	Cj1000	Cj1000			Not Detected
442	NaN	Putative phosphoglycerate/bisphosphoglycerate mutase (EC 3.1.3.-)	Q0P9Q0	Cj1002c	Cj1002c			Not Detected
443	NaN	Putative integral membrane protein	Q0P9P9	Cj1003c	Cj1003c			Not Detected
444	NaN	Putative periplasmic protein	Q0P9P8	Cj1004	Cj1004			Not Detected
445	NaN	Putative CorA-like Mg2+ transporter protein	Q0P9P1	Cj1011	Cj1011			Not Detected
446	NaN	Putative membrane protein	Q0P9P0	Cj1012c	Cj1012c			Not Detected
447	NaN	Branched-chain amino-acid ABC transport system permease protein	Q0P9N6	livM Cj1016c	Cj1016c			Not Detected
448	NaN	Branched-chain amino-acid ABC transport system permease protein	Q0P9N5	livH Cj1017c	Cj1017c			Not Detected
449	NaN	Putative cytochrome C	Q0P9N2	Cj1020c	Cj1020c			Not Detected
450	NaN	Putative periplasmic protein	Q0P9N1	Cj1021c	Cj1021c			Not Detected
451	NaN	Putative integral membrane protein	Q0P9N0	Cj1022c	Cj1022c			Not Detected
452	NaN	Putative uncharacterized protein	Q0P9M7	Cj1025c	Cj1025c			Not Detected
453	NaN	Putative purine/pyrimidine phosphoribosyltransferase	Q0P9M4	Cj1028c	Cj1028c			Not Detected
454	NaN	Putative DnaJ-like protein	Q0P9L8	Cj1034c	Cj1034c			Not Detected
455	NaN	Putative arginyl-tRNA--protein transferase (Arginyltransferase) (R-transferase) (EC 2.3.2.8)	Q9PNQ6	ate Cj1035c	Cj1035c			Not Detected
456	NaN	Putative uncharacterized protein	Q0P9L6	Cj1036c	Cj1036c			Not Detected
457	NaN	Putative cell division/peptidoglycan biosynthesis protein	Q0P9L4	Cj1038	Cj1038			Not Detected
458	NaN	Putative MFS (Major Facilitator Superfamily) transport protein	Q0P9L2	Cj1040c	Cj1040c			Not Detected
459	NaN	Putative transcriptional regulatory protein	Q0P9L0	Cj1042c	Cj1042c			Not Detected
460	NaN	Putative thiamine-phosphate pyrophosphorylase (EC 2.5.1.3)	Q0P9K9	Cj1043c	Cj1043c			Not Detected
461	NaN	Putative thiamine biosynthesis protein	Q0P9K5	thiS Cj1047c	Cj1047c			Not Detected
462	NaN	Putative LysE family transporter protein	Q0P9K3	Cj1049c	Cj1049c			Not Detected
463	NaN	Putative integral membrane protein	Q0P9J9	Cj1053c	Cj1053c			Not Detected
464	NaN	Putative coiled-coil protein	Q0P9J5	Cj1057c	Cj1057c			Not Detected
465	NaN	Putative membrane protein	Q0P9J2	Cj1060c	Cj1060c			Not Detected
466	NaN	Putative acetyltransferase	Q0P9I9	Cj1063	Cj1063			Not Detected
467	NaN	CDP-diacylglycerol--glycerol-3-phosphate 3-phosphatidyltransferase (EC 2.7.8.5)	Q0P9I7	pgsA Cj1067	Cj1067			Not Detected
468	NaN	Putative zinc metalloprotease Cj1068 (EC 3.4.24.-)	Q9PNM6	Cj1068	Cj1068			Not Detected
469	NaN	Putative uncharacterized protein	Q0P9I5	Cj1069	Cj1069			Not Detected
470	NaN	Putative periplasmic protein	Q0P9H7	ctsT Cj1077	Cj1077			Not Detected
471	NaN	Putative periplasmic protein	Q0P9H6	Cj1078	Cj1078			Not Detected
472	NaN	Putative periplasmic protein	Q0P9H5	Cj1079	Cj1079			Not Detected
473	NaN	Putative uroporphyrinogen-III synthase (EC 4.2.1.75)	Q0P9H4	hemD Cj1080c	Cj1080c			Not Detected
474	NaN	Thiamine-phosphate synthase (TP synthase) (TPS) (EC 2.5.1.3) (Thiamine-phosphate pyrophosphorylase) (TMP pyrophosphorylase) (TMP-PPase)	Q9PNL3	thiE Cj1081c	Cj1081c			Not Detected
475	NaN	Folylpolyglutamate synthase/dihydrofolate synthase (EC 6.3.2.12)	Q0P9G6	folC Cj1088c	Cj1088c			Not Detected
476	NaN	Serine/threonine transporter SstT (Na(+)/serine-threonine symporter)	Q0P9F7	sstT Cj1097	Cj1097			Not Detected
477	NaN	Hypothteical protein Cj1100	Q0P9F4	Cj1100	Cj1100			Not Detected
478	NaN	ATP-dependent DNA helicase (EC 3.6.1.-)	Q0P9F3	Cj1101	Cj1101			Not Detected
479	NaN	tRNA pseudouridine synthase B (EC 5.4.99.25) (tRNA pseudouridine(55) synthase) (Psi55 synthase) (tRNA pseudouridylate synthase) (tRNA-uridine isomerase)	Q9PNJ2	truB Cj1102	Cj1102			Not Detected
480	NaN	Carbon storage regulator homolog	Q0P9F1	csrA Cj1103	Cj1103			Not Detected
481	NaN	4-diphosphocytidyl-2-C-methyl-D-erythritol kinase (CMK) (EC 2.7.1.148) (4-(cytidine-5'-diphospho)-2-C-methyl-D-erythritol kinase)	Q9PNJ0	ispE Cj1104	Cj1104			Not Detected
482	NaN	SsrA-binding protein	Q9PNI9	smpB Cj1105	Cj1105			Not Detected
483	NaN	ATP-dependent Clp protease adapter protein ClpS	Q9PNI7	clpS Cj1107	Cj1107			Not Detected
484	NaN	Leucyl/phenylalanyl-tRNA--protein transferase (EC 2.3.2.6) (L/F-transferase) (Leucyltransferase) (Phenyalanyltransferase)	Q9PNI5	aat Cj1109	Cj1109			Not Detected
485	NaN	Putative MarC family integral membrane protein	Q0P9E3	Cj1111c	Cj1111c			Not Detected
486	NaN	Putative SelR domain containing protein	Q0P9E2	Cj1112c	Cj1112c			Not Detected
487	NaN	Putative uncharacterized protein	Q0P9E1	Cj1113	Cj1113			Not Detected
488	NaN	CDP-diacylglycerol--serine O-phosphatidyltransferase (EC 2.7.8.8)	Q0P9E0	pssA Cj1114c	Cj1114c			Not Detected
489	NaN	Putative integral membrane protein. Functional classification-Surface polysaccharides,lipopolysaccharides and antigens	Q0P9D2	Cj1122c	Cj1122c			Not Detected
490	NaN	Acetyltransferase	Q0P9D1	pglD Cj1123c	Cj1123c			Not Detected
491	NaN	Galactosyltransferase	Q0P9D0	pglC Cj1124c	Cj1124c			Not Detected
492	NaN	Glucosyl transferase	Q0P9C6	pglI Cj1128c	Cj1128c			Not Detected
493	NaN	Putative two-domain glucosyltransferase	Q0P9B9	Cj1135	Cj1135			Not Detected
494	NaN	Putative glycosyltransferase	Q0P9B7	Cj1137c	Cj1137c			Not Detected
495	NaN	Putative glycosyltransferase	Q0P9B6	Cj1138	Cj1138			Not Detected
496	NaN	Beta-1,3 galactosyltransferase	Q0P9B5	wlaN Cj1139c	Cj1139c			Not Detected
497	NaN	Alpha-2,3 sialyltransferase	Q0P9B4	cstIII Cj1140	Cj1140			Not Detected
498	NaN	Two-domain bifunctional protein (Beta-1,4-N-acetylgalactosaminyltransferase/CMP-Neu5Ac synthase) (EC 2.7.7.43)	Q0P9B1	neuA1 cgtA Cj1143	Cj1143			Not Detected
499	NaN	Putative uncharacterized protein	Q0P9B0	Cj1144c	Cj1144c			Not Detected
500	NaN	Putative glucosyltransferase	Q0P9A9	waaV Cj1146c	Cj1146c			Not Detected
501	NaN	Heptosyltransferase II	Q0P9A8	waaF Cj1148	Cj1148			Not Detected
502	NaN	D,D-heptose 1,7-bisphosphate phosphatase (EC 3.1.3.-) (D-glycero-D-manno-heptose 1,7-bisphosphate phosphatase) (HBP phosphatase)	Q6TG07	gmhB Cj1152c	Cj1152c			Not Detected
503	NaN	Putative cytochrome oxidase maturation protein cbb3-type	Q0P9A2	Cj1154c	Cj1154c			Not Detected
504	NaN	Putative cation-transporting ATPase	Q0P9A1	Cj1155c	Cj1155c			Not Detected
505	NaN	Small hydrophobic protein	Q0P998	Cj1158c	Cj1158c			Not Detected
506	NaN	Small hydrophobic protein	Q0P997	Cj1159c	Cj1159c			Not Detected
507	NaN	Putative membrane protein	Q0P996	Cj1160c	Cj1160c			Not Detected
508	NaN	Putative cation-transporting ATPase	Q0P995	Cj1161c	Cj1161c			Not Detected
509	NaN	Putative heavy-metal-associated domain protein	Q0P994	Cj1162c	Cj1162c			Not Detected
510	NaN	Putative uncharacterized protein	Q0P992	Cj1164c	Cj1164c			Not Detected
511	NaN	Putative integral membrane protein	Q0P991	Cj1165c	Cj1165c			Not Detected
512	NaN	Putative integral membrane protein (DedA homolog)	Q0P988	Cj1168c	Cj1168c			Not Detected
513	NaN	Peptidyl-prolyl cis-trans isomerase (EC 5.2.1.8)	Q0P985	ppi Cj1171c	Cj1171c			Not Detected
514	NaN	Putative efflux protein (Multidrug resistance protein)	Q0P983	Cj1173	Cj1173			Not Detected
515	NaN	Putative efflux protein (Multidrug resistance protein)	Q0P982	Cj1174	Cj1174			Not Detected
516	NaN	Flagellar biosynthetic protein fliR	Q0P977	fliR Cj1179c	Cj1179c			Not Detected
517	NaN	Cyclopropane-fatty-acyl-phospholipid synthase (EC 2.1.1.79)	Q0P973	cfa Cj1183c	Cj1183c			Not Detected
518	NaN	Arsenical pump membrane protein	Q0P969	arsB Cj1187c	Cj1187c			Not Detected
519	NaN	Putative C4-dicarboxylate transport protein	Q0P964	dctA Cj1192	Cj1192			Not Detected
520	NaN	Putative periplasmic protein	Q0P963	Cj1193c	Cj1193c			Not Detected
521	NaN	Putative iron/ascorbate-dependent oxidoreductase (EC 1.-.-.-)	Q0P957	Cj1199	Cj1199			Not Detected
522	NaN	Putative NLPA family lipoprotein	Q0P956	Cj1200	Cj1200			Not Detected
523	NaN	Methylenetetrahydrofolate reductase (EC 1.5.1.20)	Q0P954	metF Cj1202	Cj1202			Not Detected
524	NaN	Putative integral membrane protein	Q0P953	Cj1203c	Cj1203c			Not Detected
525	NaN	Putative 5-formyltetrahydrofolate cyclo-ligase family protein (EC 6.3.3.2)	Q0P948	Cj1208	Cj1208			Not Detected
526	NaN	Putative integral membrane protein	Q0P946	Cj1210	Cj1210			Not Detected
527	NaN	Putative competence family protein	Q0P945	Cj1211	Cj1211			Not Detected
528	NaN	Putative ribonuclease BN (EC 3.1.-.-)	Q0P944	rbn Cj1212c	Cj1212c			Not Detected
529	NaN	Putative uncharacterized protein	Q0P940	Cj1216c	Cj1216c			Not Detected
530	NaN	Laccase domain protein Cj1217c	Q9PN78	Cj1217c	Cj1217c			Not Detected
531	NaN	Putative riboflavin synthase alpha chain (EC 2.5.1.9)	Q0P938	ribA Cj1218c	Cj1218c			Not Detected
532	NaN	Two-component sensor (Histidine kinase)	Q0P934	dccS Cj1222c	Cj1222c			Not Detected
533	NaN	Two-component regulator	Q0P933	dccR Cj1223c	Cj1223c			Not Detected
534	NaN	Putative uncharacterized protein	Q0P931	Cj1225	Cj1225			Not Detected
535	NaN	Putative two-component sensor (Histidine kinase)	Q0P930	Cj1226c	Cj1226c			Not Detected
536	NaN	Heat shock transcriptional regulator	Q0P926	hspR Cj1230	Cj1230			Not Detected
537	NaN	Putative glutathione-regulated potassium-efflux system protein	Q0P925	kefB Cj1231	Cj1231			Not Detected
538	NaN	Putative uncharacterized protein	Q0P924	Cj1232	Cj1232			Not Detected
539	NaN	Putative uncharacterized protein	Q0P920	Cj1236	Cj1236			Not Detected
540	NaN	4-hydroxythreonine-4-phosphate dehydrogenase (EC 1.1.1.262) (4-(phosphohydroxy)-L-threonine dehydrogenase)	Q9PN58	pdxA Cj1239	Cj1239			Not Detected
541	NaN	Putative periplasmic protein	Q0P916	Cj1240c	Cj1240c			Not Detected
542	NaN	Putative MFS (Major Facilitator Superfamily) transporter protein	Q0P915	Cj1241	Cj1241			Not Detected
543	NaN	Putative uncharacterized protein	Q0P914	Cj1242	Cj1242			Not Detected
544	NaN	Putative radical SAM domain protein	Q0P912	Cj1244	Cj1244			Not Detected
545	NaN	Putative uncharacterized protein	Q0P909	Cj1247c	Cj1247c			Not Detected
546	NaN	Putative uncharacterized protein	Q0P905	Cj1251	Cj1251			Not Detected
547	NaN	Putative uncharacterized protein	Q0P902	Cj1254	Cj1254			Not Detected
548	NaN	Putative isomerase	Q0P901	Cj1255	Cj1255			Not Detected
549	NaN	Putative efflux pump	Q0P8Z9	Cj1257c	Cj1257c			Not Detected
550	NaN	Putative phosphotyrosine protein phosphatase (EC 3.1.3.48)	Q0P8Z8	Cj1258	Cj1258			Not Detected
551	NaN	Two-component sensor (Histidine kinase)	Q0P8Z4	racS Cj1262	Cj1262			Not Detected
552	NaN	Recombination protein RecR	Q9PN35	recR Cj1263	Cj1263			Not Detected
553	NaN	Putative hydrogenase maturation protease	Q0P8Z2	hydD Cj1264c	Cj1264c			Not Detected
554	NaN	Ni/Fe-hydrogenase B-type cytochrome subunit	Q0P8Z1	hydC Cj1265c	Cj1265c			Not Detected
555	NaN	tRNA 5-methylaminomethyl-2-thiouridine biosynthesis bifunctional protein MnmC (tRNA mnm(5)s(2)U biosynthesis bifunctional protein) [Includes: tRNA (mnm(5)s(2)U34)-methyltransferase (EC 2.1.1.61);FAD-dependent cmnm(5)s(2)U34 oxidoreductase (EC 1.5.-.-)]	Q9PN30	mnmC Cj1268c	Cj1268c			Not Detected
556	NaN	DNA-directed RNA polymerase subunit omega (RNAP omega subunit) (EC 2.7.7.6) (RNA polymerase omega subunit) (Transcriptase subunit omega)	Q9PN25	rpoZ Cj1273	Cj1273			Not Detected
557	NaN	Pseudouridine synthase (EC 5.4.99.-)	Q0P8X6	Cj1280c	Cj1280c			Not Detected
558	NaN	RodA protein homolog	Q0P8X5	mrdB Cj1282	Cj1282			Not Detected
559	NaN	Putative K+ uptake protein	Q0P8X4	ktrB Cj1283	Cj1283			Not Detected
560	NaN	Putative uncharacterized protein	Q0P8X2	Cj1285c	Cj1285c			Not Detected
561	NaN	Uracil phosphoribosyltransferase (EC 2.4.2.9) (UMP pyrophosphorylase) (UPRTase)	Q9PN13	upp Cj1286c	Cj1286c			Not Detected
562	NaN	Malate oxidoreductase (EC 1.1.1.38)	Q0P8X0	Cj1287c	Cj1287c			Not Detected
563	NaN	Putative uncharacterized protein	Q0P8W1	Cj1296	Cj1296			Not Detected
564	NaN	Hypotehtical protein Cj1297	Q0P8W0	Cj1297	Cj1297			Not Detected
565	NaN	Putative N-acetyltransferase	Q0P8V9	Cj1298	Cj1298			Not Detected
566	NaN	Putative acyl carrier protein	Q0P8V8	acpP2 Cj1299	Cj1299			Not Detected
567	NaN	Putative uncharacterized protein	Q0P8V6	Cj1301	Cj1301			Not Detected
568	NaN	Putative acyl carrier protein	Q0P8V3	acpP3 Cj1304	Cj1304			Not Detected
569	NaN	Putative uncharacterized protein	Q0P8V2	Cj1305c	Cj1305c			Not Detected
570	NaN	Putative acyl carrier protein	Q0P8U9	Cj1308	Cj1308			Not Detected
571	NaN	Putative uncharacterized protein	Q0P8U7	Cj1310c	Cj1310c			Not Detected
572	NaN	Pseudaminic acid cytidylyltransferase (EC 2.7.7.81) (Pseudaminic acid biosynthesis protein F)	Q0P8U6	pseF Cj1311	Cj1311			Not Detected
573	NaN	UDP-2,4-diacetamido-2,4,6-trideoxy-beta-L-altropyranose hydrolase (EC 3.6.1.57) (Pseudaminic acid biosynthesis protein G)	Q0P8U5	pseG Cj1312	Cj1312			Not Detected
574	NaN	Acetyltransferase PseH (EC 2.3.1.-) (Pseudaminic acid biosynthesis protein H)	Q0P8U4	pseH Cj1313	Cj1313			Not Detected
575	NaN	Putative imidazole glycerol phosphate synthase subunit hisF2 (EC 4.1.3.-) (IGP synthase cyclase subunit) (IGP synthase subunit hisF2) (ImGP synthase subunit hisF2) (IGPS subunit hisF2)	Q0P8U3	hisF2 Cj1314c	Cj1314c			Not Detected
576	NaN	Imidazole glycerol phosphate synthase subunit HisH 1 (EC 2.4.2.-) (IGP synthase glutamine amidotransferase subunit 1) (IGP synthase subunit HisH 1) (ImGP synthase subunit HisH 1) (IGPS subunit HisH 1)	Q0P8U2	hisH1 Cj1315c	Cj1315c			Not Detected
577	NaN	Putative uncharacterized protein maf1 (Putative uncharacterized protein maf4)	Q0P8S3	maf4 maf1 Cj1318 Cj1335	Cj1318 Cj1335			Not Detected
578	NaN	Putative transferase	Q0P8T6	Cj1321	Cj1321			Not Detected
579	NaN	Putative uncharacterized protein	Q0P8T5	Cj1322	Cj1322			Not Detected
580	NaN	Putative uncharacterized protein	Q0P8T4	Cj1323	Cj1323			Not Detected
581	NaN	Putative methyltransferase	Q0P8T2	Cj1325	Cj1325			Not Detected
582	NaN	Putative UDP-N-acetylglucosamine 2-epimerase (EC 5.1.3.14)	Q0P8T0	neuC2 Cj1328	Cj1328			Not Detected
583	NaN	Putative sugar-phosphate nucleotide transferase	Q0P8S9	Cj1329	Cj1329			Not Detected
584	NaN	Putative uncharacterized protein	Q0P8S8	Cj1330	Cj1330			Not Detected
585	NaN	Acylneuraminate cytidylyltransferase (Flagellin modification) (EC 2.7.7.43)	Q0P8S7	ptmB Cj1331	Cj1331			Not Detected
586	NaN	Putative oxidoreductase (Flagellin modification)	Q0P8S6	ptmA Cj1332	Cj1332			Not Detected
587	NaN	PseD protein	Q0P8S5	pseD Cj1333	Cj1333			Not Detected
588	NaN	Putative uncharacterized protein maf3	Q0P8S4	maf3 Cj1334	Cj1334			Not Detected
589	NaN	Putative uncharacterized protein	Q0P8R9	Cj1340c	Cj1340c			Not Detected
590	NaN	Putative uncharacterized protein maf7	Q0P8R7	maf7 Cj1342c	Cj1342c			Not Detected
591	NaN	Putative periplasmic protein	Q0P8R6	Cj1343c	Cj1343c			Not Detected
592	NaN	Probable tRNA threonylcarbamoyladenosine biosynthesis protein Gcp (t(6)A37 threonylcarbamoyladenosine biosynthesis protein)	Q0P8R5	gcp Cj1344c	Cj1344c			Not Detected
593	NaN	Putative periplasmic protein	Q0P8R4	Cj1345c	Cj1345c			Not Detected
594	NaN	Phosphatidate cytidylyltransferase (EC 2.7.7.41)	Q0P8R2	cdsA Cj1347c	Cj1347c			Not Detected
595	NaN	Putative coiled-coil protein	Q0P8R1	Cj1348c	Cj1348c			Not Detected
596	NaN	Putative fibronectin/fibrinogen-binding protein	Q0P8R0	Cj1349c	Cj1349c			Not Detected
597	NaN	Molybdenum cofactor guanylyltransferase (MoCo guanylyltransferase) (EC 2.7.7.77) (GTP:molybdopterin guanylyltransferase) (Mo-MPT guanylyltransferase) (Molybdopterin guanylyltransferase) (Molybdopterin-guanine dinucleotide synthase) (MGD synthase)	Q9PMU9	mobA Cj1350	Cj1350			Not Detected
598	NaN	Phospholipase A (EC 3.1.1.32)	Q0P8Q8	pldA Cj1351	Cj1351			Not Detected
599	NaN	Enterochelin uptake permease	Q0P8Q7	ceuB Cj1352	Cj1352			Not Detected
600	NaN	Enterochelin uptake permease	Q0P8Q6	ceuC Cj1353	Cj1353			Not Detected
601	NaN	Enterochelin uptake ATP-binding protein	Q0P8Q5	ceuD Cj1354	Cj1354			Not Detected
602	NaN	Enterochelin uptake periplasmic binding protein	Q0P8Q4	ceuE Cj1355	Cj1355			Not Detected
603	NaN	Putative proteolysis tag for 10Sa_RNA (Fragment)	Q0P8P9	Cj1360c	Cj1360c			Not Detected
604	NaN	Putative uncharacterized protein	Q0P8P8	Cj1361c	Cj1361c			Not Detected
605	NaN	Putative permease	Q0P8P0	Cj1369	Cj1369			Not Detected
606	NaN	Non-canonical purine NTP pyrophosphatase (EC 3.6.1.19) (Non-standard purine NTP pyrophosphatase) (Nucleoside-triphosphate diphosphatase) (Nucleoside-triphosphate pyrophosphatase) (NTPase)	Q9PMS6	Cj1374c	Cj1374c			Not Detected
607	NaN	Putative multidrug efflux transporter	Q0P8N4	Cj1375	Cj1375			Not Detected
608	NaN	Putative lipoprotein	Q0P8M8	Cj1381	Cj1381			Not Detected
609	NaN	Putative uncharacterized protein	Q0P8M6	Cj1383c	Cj1383c			Not Detected
610	NaN	Putative uncharacterized protein	Q0P8M5	Cj1384c	Cj1384c			Not Detected
611	NaN	Catalase (EC 1.11.1.6)	Q59296	katA Cj1385	Cj1385			Not Detected
612	NaN	Ankyrin-repeat containing protein	Q0P8M3	Cj1386	Cj1386			Not Detected
613	NaN	Helix-turn-helix containing protein	Q0P8M2	Cj1387c	Cj1387c			Not Detected
614	NaN	Putative cystathionine beta-lyase, N-terminus (EC 4.4.1.8)	Q0P8M0	metC' Cj1392	Cj1392			Not Detected
615	NaN	Putative cystathionine beta-lyase (EC 4.4.1.8)	Q0P8L9	metC' Cj1393	Cj1393			Not Detected
616	NaN	Putative fumarate lyase	Q0P8L8	Cj1394	Cj1394			Not Detected
617	NaN	Uncharacterized protein Cj1397	Q9PMR0	Cj1397	Cj1397			Not Detected
618	NaN	Ferrous iron transport protein B homolog	Q9PMQ9	feoB Cj1398	Cj1398			Not Detected
619	NaN	Probable nicotinate-nucleotide adenylyltransferase (EC 2.7.7.18) (Deamido-NAD(+) diphosphorylase) (Deamido-NAD(+) pyrophosphorylase) (Nicotinate mononucleotide adenylyltransferase) (NaMN adenylyltransferase)	Q9PMQ3	nadD Cj1404	Cj1404			Not Detected
620	NaN	Putative uncharacterized protein	Q0P8K9	Cj1405	Cj1405			Not Detected
621	NaN	Putative periplasmic protein	Q0P8K8	Cj1406c	Cj1406c			Not Detected
622	NaN	Holo-[acyl-carrier-protein] synthase (Holo-ACP synthase) (EC 2.7.8.7) (4'-phosphopantetheinyl transferase AcpS)	Q9PMP8	acpS Cj1409	Cj1409			Not Detected
623	NaN	Putative membrane protein	Q0P8K4	Cj1410c	Cj1410c			Not Detected
624	NaN	Putative amidotransferase	Q0P8J7	Cj1417c	Cj1417c			Not Detected
625	NaN	Putative sugar transferase	Q0P8J2	Cj1422c	Cj1422c			Not Detected
626	NaN	Putative D-glycero-D-manno-heptose 1-phosphate guanosyltransferase	Q0P8J1	hddC Cj1423c	Cj1423c			Not Detected
627	NaN	Aminotransferase	Q0P8H7	Cj1437c	Cj1437c			Not Detected
628	NaN	Putative sugar transferase	Q0P8H4	Cj1440c	Cj1440c			Not Detected
629	NaN	Capsule polysaccharide export ATP-binding protein	Q0P8G8	kpsT Cj1447c	Cj1447c			Not Detected
630	NaN	Capsule polysaccharide export system inner membrane protein	Q0P8G7	kpsM Cj1448c	Cj1448c			Not Detected
631	NaN	UPF0306 protein Cj1449c	Q9PML1	Cj1449c	Cj1449c			Not Detected
632	NaN	Putative ATP/GTP-binding protein	Q0P8G5	Cj1450	Cj1450			Not Detected
633	NaN	Putative integral membrane protein	Q0P8G3	Cj1452	Cj1452			Not Detected
634	NaN	tRNA(Ile)-lysidine synthase (EC 6.3.4.19) (tRNA(Ile)-2-lysyl-cytidine synthase) (tRNA(Ile)-lysidine synthetase)	Q9PMK7	tilS Cj1453c	Cj1453c			Not Detected
635	NaN	Putative periplasmic protein	Q0P8F9	Cj1456c	Cj1456c			Not Detected
636	NaN	Putative thiamin-monophosphate kinase (EC 2.7.4.16)	Q0P8F7	thiL Cj1458c	Cj1458c			Not Detected
637	NaN	Putative DNA methylase	Q0P8F4	Cj1461	Cj1461			Not Detected
638	NaN	Flagellar P-ring protein (Basal body P-ring protein)	Q9PMJ8	flgI Cj1462	Cj1462			Not Detected
639	NaN	Uncharacterized protein Cj1463	Q9PMJ7	Cj1463	Cj1463			Not Detected
640	NaN	Putative uncharacterized protein flgM	Q0P8F1	flgM Cj1464	Cj1464			Not Detected
641	NaN	Putative uncharacterized protein	Q0P8F0	Cj1465	Cj1465			Not Detected
642	NaN	Putative flagellar hook-associated protein	Q0P8E9	flgK Cj1466	Cj1466			Not Detected
643	NaN	Putative uncharacterized protein	Q0P8E8	Cj1467	Cj1467			Not Detected
644	NaN	Putative integral membrane protein	Q0P8E7	Cj1468	Cj1468			Not Detected
645	NaN	Putative type II protein secretion system E protein	Q0P8E6	ctsE Cj1471c	Cj1471c			Not Detected
646	NaN	Putative membrane protein	Q0P8E5	Cj1472c	Cj1472c			Not Detected
647	NaN	Putative ATP/GTP-binding protein	Q0P8E4	ctsP Cj1473c	Cj1473c			Not Detected
648	NaN	Putative type II protein secretion system D protein	Q0P8E3	ctsD Cj1474c	Cj1474c			Not Detected
649	NaN	Putative uncharacterized protein ctsR	Q0P8E2	ctsR Cj1475c	Cj1475c			Not Detected
650	NaN	Putative hydrolase	Q0P8E0	Cj1477c	Cj1477c			Not Detected
651	NaN	Putative periplasmic protein	Q0P8D2	Cj1485c	Cj1485c			Not Detected
652	NaN	Putative periplasmic protein	Q0P8D1	Cj1486c	Cj1486c			Not Detected
653	NaN	Cb-type cytochrome C oxidase subunit IV (EC 1.9.3.1)	Q0P8C9	ccoQ Cj1488c	Cj1488c			Not Detected
654	NaN	Cb-type cytochrome C oxidase subunit I (EC 1.9.3.1)	Q0P8C7	ccoN Cj1490c	Cj1490c			Not Detected
655	NaN	Putative two-component regulator	Q0P8C6	Cj1491c	Cj1491c			Not Detected
656	NaN	Putative integral membrane protein	Q0P8C4	Cj1493c	Cj1493c			Not Detected
657	NaN	Putative periplasmic protein	Q0P8C1	Cj1496c	Cj1496c			Not Detected
658	NaN	Putative uncharacterized protein	Q0P8C0	Cj1497c	Cj1497c			Not Detected
659	NaN	Putative uncharacterized protein	Q0P8B7	Cj1501	Cj1501			Not Detected
660	NaN	Selenide, water dikinase (EC 2.7.9.3) (Selenium donor protein) (Selenophosphate synthase)	Q9PMF9	selD Cj1504c	Cj1504c			Not Detected
661	NaN	Putative formate dehydrogenase, cytochrom B subunit (EC 1.2.1.2)	Q0P8A9	fdhC Cj1509c	Cj1509c			Not Detected
662	NaN	Putative formate dehydrogenase iron-sulfur subunit (EC 1.2.1.2)	Q0P8A8	fdhB Cj1510c	Cj1510c			Not Detected
663	NaN	Possible periplasmic protein	Q0P8A6	Cj1513c	Cj1513c			Not Detected
664	NaN	Putative molybdopterin converting factor,subunit 1	Q0P8A2	moaD Cj1517	Cj1517			Not Detected
665	NaN	Putative molybdopterin converting factor,subunit 2	Q0P8A1	moaE Cj1518	Cj1518			Not Detected
666	NaN	CRISPR-associated endoribonuclease Cas2 (EC 3.1.-.-)	Q0P899	cas2 Cj1521c	Cj1521c			Not Detected
667	NaN	CRISPR-associated endonuclease Cas1 (EC 3.1.-.-)	Q0P898	cas1 Cj1522c	Cj1522c			Not Detected
668	NaN	Dephospho-CoA kinase (EC 2.7.1.24) (Dephosphocoenzyme A kinase)	Q9PMD9	coaE Cj1530	Cj1530			Not Detected
669	NaN	Diaminopimelate epimerase (DAP epimerase) (EC 5.1.1.7)	Q9PMD8	dapF Cj1531	Cj1531			Not Detected
670	NaN	Putative periplasmic protein	Q0P893	Cj1532	Cj1532			Not Detected
671	NaN	Putative helix-turn-helix containing protein	Q0P892	Cj1533c	Cj1533c			Not Detected
672	NaN	Putative anion-uptake ABC-transport system ATP-binding protein	Q0P887	Cj1538c	Cj1538c			Not Detected
673	NaN	Putative anion-uptake ABC-transport system permease protein	Q0P886	Cj1539c	Cj1539c			Not Detected
674	NaN	Putative integral membrane protein	Q0P881	Cj1544c	Cj1544c			Not Detected
675	NaN	Putative transcriptional regulator	Q0P879	Cj1546	Cj1546			Not Detected
676	NaN	Blc protein homolog	Q0P878	Cj1547	Cj1547			Not Detected
677	NaN	Putative type I restriction enzyme S protein	Q0P874	hsdS Cj1551c	Cj1551c			Not Detected
678	NaN	Putative uncharacterized protein	Q0P871	Cj1555c	Cj1555c			Not Detected
679	NaN	Putative transcriptional regulator	Q0P870	Cj1556	Cj1556			Not Detected
680	NaN	Putative membrane protein	Q0P869	Cj1558	Cj1558			Not Detected
681	NaN	Putative permease (Fragment)	Q0P868	Cj1560	Cj1560			Not Detected
682	NaN	Putative transcriptional regulator	Q0P867	Cj1561	Cj1561			Not Detected
683	NaN	Putative uncharacterized protein	Q0P866	Cj1562	Cj1562			Not Detected
684	NaN	Putative transcriptional regulator	Q0P865	Cj1563c	Cj1563c			Not Detected
685	NaN	Putative methyl-accepting chemotaxis signal transduction protein	Q0P864	Cj1564	Cj1564			Not Detected
686	NaN	NADH-quinone oxidoreductase subunit N (EC 1.6.99.5) (NADH dehydrogenase I subunit N) (NDH-1 subunit N)	Q0P862	nuoN Cj1566c	Cj1566c			Not Detected
687	NaN	NADH dehydrogenase I chain M (EC 1.6.5.3)	Q0P861	nuoM Cj1567c	Cj1567c			Not Detected
688	NaN	NADH-quinone oxidoreductase subunit K (EC 1.6.99.5) (NADH dehydrogenase I subunit K) (NDH-1 subunit K)	Q0P859	nuoK Cj1569c	Cj1569c			Not Detected
689	NaN	NADH dehydrogenase I chain J (EC 1.6.5.3)	Q0P858	nuoJ Cj1570c	Cj1570c			Not Detected
690	NaN	NADH-quinone oxidoreductase subunit H (EC 1.6.99.5) (NADH dehydrogenase I subunit H) (NDH-1 subunit H)	Q9PMA3	nuoH Cj1572c	Cj1572c			Not Detected
691	NaN	Putative uncharacterized protein	Q0P853	Cj1575c	Cj1575c			Not Detected
692	NaN	NADH-quinone oxidoreductase subunit (EC 1.6.99.5)	Q0P849	nuoA Cj1579c	Cj1579c			Not Detected
693	NaN	Putative peptide ABC-transport system ATP-binding protein	Q0P848	Cj1580c	Cj1580c			Not Detected
694	NaN	Putative peptide ABC-transport system ATP-binding protein	Q0P847	Cj1581c	Cj1581c			Not Detected
695	NaN	Putative peptide ABC-transport system permease protein	Q0P846	Cj1582c	Cj1582c			Not Detected
696	NaN	Putative peptide ABC-transport system permease protein	Q0P845	Cj1583c	Cj1583c			Not Detected
697	NaN	Single domain haemoglobin	Q0P842	cgb Cj1586	Cj1586			Not Detected
698	NaN	Putative ABC transporter	Q0P841	Cj1587c	Cj1587c			Not Detected
699	NaN	Putative MFS (Major Facilitator Superfamily) transport protein	Q0P840	Cj1588c	Cj1588c			Not Detected
700	NaN	Putative uncharacterized protein	Q0P839	Cj1589	Cj1589			Not Detected
701	NaN	Translation initiation factor IF-1	Q9PM85	infA Cj1590	Cj1590			Not Detected
702	NaN	50S ribosomal protein L36	Q9PM84	rpmJ Cj1591	Cj1591			Not Detected
703	NaN	Putative phosphatidylglycerophosphatase (EC 3.1.3.27)	Q0P818	pgpA Cj1610	Cj1610			Not Detected
704	NaN	30S ribosomal protein S20	Q9PM64	rpsT Cj1611	Cj1611			Not Detected
705	NaN	Peptide chain release factor 1 (RF-1)	Q9PM63	prfA Cj1612	Cj1612			Not Detected
706	NaN	Haemin uptake system outer membrane receptor	Q0P814	chuA Cj1614	Cj1614			Not Detected
707	NaN	Putative haemin uptake system permease protein	Q0P813	chuB Cj1615	Cj1615			Not Detected
708	NaN	Putative haemin uptake system ATP-binding protein	Q0P812	chuC Cj1616	Cj1616			Not Detected
709	NaN	Putative haemin uptake system periplasmic haemin-binding protein	Q0P811	chuD Cj1617	Cj1617			Not Detected
710	NaN	Putative radical SAM domain protein	Q0P810	Cj1618c	Cj1618c			Not Detected
711	NaN	Alpha-ketoglutarate permease	Q0P809	kgtP Cj1619	Cj1619			Not Detected
712	NaN	A/G-specific adenine glycosylase (EC 3.2.2.-)	Q0P808	mutY Cj1620c	Cj1620c			Not Detected
713	NaN	Riboflavin-specific deaminase/reductase (EC 3.5.4.-)	Q0P806	ribD Cj1622	Cj1622			Not Detected
714	NaN	Putative membrane protein	Q0P805	Cj1623	Cj1623			Not Detected
715	NaN	Putative uncharacterized protein	Q0P801	Cj1627c	Cj1627c			Not Detected
716	NaN	Putative exbB/tolQ family transport protein	Q0P800	exbB2 Cj1628	Cj1628			Not Detected
717	NaN	Putative exbD/tolR family transport protein	Q0P7Z9	exbD2 Cj1629	Cj1629			Not Detected
718	NaN	Putative TonB transport protein	Q0P7Z8	tonB2 Cj1630	Cj1630			Not Detected
719	NaN	Putative uncharacterized protein	Q0P7Z7	Cj1631c	Cj1631c			Not Detected
720	NaN	Putative periplasmic protein	Q0P7Z6	Cj1632c	Cj1632c			Not Detected
721	NaN	Ribonuclease HI (RNase HI) (EC 3.1.26.4)	Q9PM39	rnhA Cj1636c	Cj1636c			Not Detected
722	NaN	NifU protein homolog	Q0P7Y9	Cj1639	Cj1639			Not Detected
723	NaN	Putative uncharacterized protein	Q0P7Y8	Cj1640	Cj1640			Not Detected
724	NaN	Nucleoid-associated protein Cj1642	Q9PM34	Cj1642	Cj1642			Not Detected
725	NaN	Putative ABC transport system permease	Q0P7Y2	iamB Cj1646	Cj1646			Not Detected
726	NaN	Putative ABC transport system ATP-binding protein	Q0P7Y1	iamA Cj1647	Cj1647			Not Detected
727	NaN	Putative ABC transport system periplasmic substrate-binding protein	Q0P7Y0	Cj1648	Cj1648			Not Detected
728	NaN	Putative lipoprotein	Q0P7X9	Cj1649	Cj1649			Not Detected
729	NaN	Putative uncharacterized protein	Q0P7X8	Cj1650	Cj1650			Not Detected
730	NaN	Putative lipoprotein	Q0P7X5	Cj1653c	Cj1653c			Not Detected
731	NaN	Na(+)/H(+) antiporter NhaA 1 (Sodium/proton antiporter NhaA 1)	Q0P7X4	nhaA1 Cj1654c	Cj1654c			Not Detected
732	NaN	Na(+)/H(+) antiporter NhaA 2 (Sodium/proton antiporter NhaA 2)	Q0P7X3	nhaA2 Cj1655c	Cj1655c			Not Detected
733	NaN	Putative uncharacterized protein	Q0P7X2	Cj1656c	Cj1656c			Not Detected
734	NaN	Periplasmic protein p19	Q0P7X0	p19 Cj1659	Cj1659			Not Detected
735	NaN	Putative integral membrane protein	Q0P7W9	Cj1660	Cj1660			Not Detected
736	NaN	Putative integral membrane protein	Q0P7W7	Cj1662	Cj1662			Not Detected
737	NaN	Putative periplasmic thiredoxin	Q0P7W5	Cj1664	Cj1664			Not Detected
738	NaN	Putative lipoprotein thiredoxin	Q0P7W4	Cj1665	Cj1665			Not Detected
739	NaN	Putative periplasmic protein	Q0P7W3	Cj1666c	Cj1666c			Not Detected
740	NaN	RepA protein homolog	Q0P7W2	Cj1667c	Cj1667c			Not Detected
741	NaN	Putative ATP-dependent DNA ligase (EC 6.5.1.1)	Q0P7W0	Cj1669c	Cj1669c			Not Detected
742	NaN	Putative uncharacterized protein	Q0P7V8	Cj1671c	Cj1671c			Not Detected
743	NaN	Flagellar biosynthetic protein	Q0P7V4	fliQ Cj1675	Cj1675			Not Detected
744	NaN	UDP-N-acetylenolpyruvoylglucosamine reductase (EC 1.1.1.158) (UDP-N-acetylmuramate dehydrogenase)	Q9PM01	murB Cj1676	Cj1676			Not Detected
745	NaN	Putative lipoprotein	Q0P7V2	Cj1677	Cj1677			Not Detected
746	NaN	Putative periplasmic protein	Q0P7V0	Cj1680c	Cj1680c			Not Detected
747	NaN	Putative transmembrane transport protein	Q0P7U7	Cj1684c	Cj1684c			Not Detected
748	NaN	Putative efflux protein	Q0P7U4	Cj1687	Cj1687			Not Detected
749	NaN	50S ribosomal protein L24	Q9PLY2	rplX Cj1696c	Cj1696c			Not Detected
750	NaN	50S ribosomal protein L29	Q9PLX9	rpmC Cj1699c	Cj1699c			Not Detected
751	NaN	Pseudouridine synthase (EC 5.4.99.-)	Q0P7S2	Cj1709c	Cj1709c			Not Detected
752	NaN	Ribosomal RNA small subunit methyltransferase A (EC 2.1.1.182) (16S rRNA (adenine(1518)-N(6)/adenine(1519)-N(6))-dimethyltransferase) (16S rRNA dimethyladenosine transferase) (16S rRNA dimethylase) (S-adenosylmethionine-6-N', N'-adenosyl(rRNA) dimethyltransferase)	Q9PLW7	rsmA ksgA Cj1711c	Cj1711c			Not Detected
753	NaN	Putative uncharacterized protein	Q0P7R9	Cj1712	Cj1712			Not Detected
754	NaN	Small hydrophobic protein	Q0P7R7	Cj1714	Cj1714			Not Detected
755	NaN	Putative acetyltransferase	Q0P7R6	Cj1715	Cj1715			Not Detected
756	NaN	3-isopropylmalate dehydratase small subunit (EC 4.2.1.33) (Alpha-IPM isomerase) (IPMI) (Isopropylmalate isomerase)	Q9PLW2	leuD Cj1716c	Cj1716c			Not Detected
757	NaN	3-isopropylmalate dehydratase large subunit (EC 4.2.1.33) (Alpha-IPM isomerase) (IPMI) (Isopropylmalate isomerase)	Q9PLW1	leuC Cj1717c	Cj1717c			Not Detected
758	NaN	3-isopropylmalate dehydrogenase (EC 1.1.1.85) (3-IPM-DH) (Beta-IPM dehydrogenase) (IMDH)	Q9PLW0	leuB Cj1718c	Cj1718c			Not Detected
759	NaN	2-isopropylmalate synthase (EC 2.3.3.13) (Alpha-IPM synthase) (Alpha-isopropylmalate synthase)	Q9PLV9	leuA Cj1719c	Cj1719c			Not Detected
760	NaN	Putative outer membrane protein	Q0P7R0	Cj1721c	Cj1721c			Not Detected
761	NaN	Putative uncharacterized protein	Q0P7Q9	Cj1722c	Cj1722c			Not Detected
762	NaN	Putative periplasmic protein	Q0P7Q8	Cj1723c	Cj1723c			Not Detected
763	NaN	NADPH-dependent 7-cyano-7-deazaguanine reductase (EC 1.7.1.13) (7-cyano-7-carbaguanine reductase) (NADPH-dependent nitrile oxidoreductase) (PreQ(0) reductase)	Q9PLV4	queF Cj1724c	Cj1724c			Not Detected
764	NaN	Homoserine O-succinyltransferase (EC 2.3.1.46) (Homoserine O-transsuccinylase) (HTS)	Q9PLV2	metA Cj1726c	Cj1726c			Not Detected
765	NaN	Small hydrophobic protein	Q0P7Q3	Cj1728c	Cj1728c			Not Detected
766	NaN	Crossover junction endodeoxyribonuclease RuvC (EC 3.1.22.4) (Holliday junction nuclease RuvC) (Holliday junction resolvase RuvC)	Q9PLU8	ruvC Cj1731c	Cj1731c			Not Detected
	Oxygen label free, Samples report created on 10/20/2015
	Experiment: Oxygen label free
		Peak List Generator: unknown
			Version: unknown
			Charge States Calculated: unknown
			Deisotoped: unknown
			Textual Annotation: unknown
		Database Set: 1 Database
			Database Name: the Campy_jejuni_11168_20130304 database
				Version: unknown
				Taxonomy: All Entries
				Number of Proteins: 1624
			Does database contain common contaminants?: unknown
		Search Engine Set: 1 Search Engine
			Search Engine: Mascot
				Version: 2.4.1
				Samples: All Samples
				Fragment Tolerance: 0.50 Da (Monoisotopic)
				Parent Tolerance: 5.0 PPM (Monoisotopic)
				Fixed Modifications: +57 on C (Carbamidomethyl)
				Variable Modifications: +16 on M (Oxidation)
				Database: the Campy_jejuni_11168_20130304 database (unknown version, 1624 entries)
				Digestion Enzyme: Trypsin
				Max Missed Cleavages: 2
				Probability Model:
					25_Filtered_LF_1A_1_FM151012_3 (F093961): LFDR Model, Classifier data: Bayes, Good (95%) m:52.8/s:19.1 m:NA m:NA m:51.9/s:19.9, Bad (5.3%) m:6.06/s:5.83 m:NA m:NA m:4.69/s:4.44 [all charge states]
					25_Filtered_LF_1A_2_FM151012_4 (F093962): LFDR Model, Classifier data: Bayes, Good (95%) m:50.7/s:18.9 m:NA m:NA m:49.7/s:19.7, Bad (5.4%) m:6.11/s:5.97 m:NA m:NA m:4.72/s:4.41 [all charge states]
					25_Filtered_LF_1A_3_FM151012_5 (F093963): LFDR Model, Classifier data: Bayes, Good (94%) m:49.1/s:18.7 m:NA m:NA m:48.1/s:19.5, Bad (5.5%) m:6.22/s:5.70 m:NA m:NA m:4.82/s:4.36 [all charge states]
					25_Filtered_LF_1B_1_FM151012_7 (F093964): LFDR Model, Classifier data: Bayes, Good (95%) m:47.1/s:18.2 m:NA m:NA m:46.0/s:19.2, Bad (5.4%) m:5.70/s:5.42 m:NA m:NA m:4.46/s:4.05 [all charge states]
					25_Filtered_LF_1B_2_FM151012_8 (F093965): LFDR Model, Classifier data: Bayes, Good (95%) m:47.5/s:17.9 m:NA m:NA m:46.4/s:18.8, Bad (5.2%) m:5.81/s:5.93 m:NA m:NA m:4.66/s:4.48 [all charge states]
					25_Filtered_LF_1B_3_FM151012_9 (F093966): LFDR Model, Classifier data: Bayes, Good (95%) m:45.7/s:17.8 m:NA m:NA m:44.6/s:18.7, Bad (5.4%) m:5.76/s:5.62 m:NA m:NA m:4.46/s:4.12 [all charge states]
					25_Filtered_LF_2A_1_FM151012_33 (F093970): LFDR Model, Classifier data: Bayes, Good (94%) m:43.2/s:16.7 m:NA m:NA m:42.0/s:17.6, Bad (5.7%) m:5.52/s:5.66 m:NA m:NA m:4.37/s:4.25 [all charge states]
					25_Filtered_LF_2A_2_FM151012_34 (F093971): LFDR Model, Classifier data: Bayes, Good (94%) m:43.7/s:16.7 m:NA m:NA m:42.5/s:17.6, Bad (5.5%) m:5.54/s:5.59 m:NA m:NA m:4.39/s:4.16 [all charge states]
					25_Filtered_LF_2A_3_FM151012_35 (F093972): LFDR Model, Classifier data: Bayes, Good (94%) m:43.7/s:16.7 m:NA m:NA m:42.5/s:17.6, Bad (5.9%) m:5.12/s:5.03 m:NA m:NA m:4.11/s:3.90 [all charge states]
					25_Filtered_LF_1C_1_FM151012_11 (F093967): LFDR Model, Classifier data: Bayes, Good (95%) m:45.5/s:17.4 m:NA m:NA m:44.4/s:18.4, Bad (5.5%) m:6.34/s:6.24 m:NA m:NA m:4.82/s:4.52 [all charge states]
					25_Filtered_LF_1C_2_FM151012_12 (F093968): LFDR Model, Classifier data: Bayes, Good (95%) m:45.2/s:17.5 m:NA m:NA m:44.0/s:18.5, Bad (5.5%) m:5.68/s:5.90 m:NA m:NA m:4.42/s:4.37 [all charge states]
					25_Filtered_LF_1C_3_FM151012_13 (F093969): LFDR Model, Classifier data: Bayes, Good (94%) m:46.0/s:17.8 m:NA m:NA m:44.9/s:18.7, Bad (5.6%) m:6.02/s:5.59 m:NA m:NA m:4.75/s:4.29 [all charge states]
					25_Filtered_LF_2B_1_FM151012_37 (F093973): LFDR Model, Classifier data: Bayes, Good (94%) m:43.6/s:16.6 m:NA m:NA m:42.4/s:17.5, Bad (5.5%) m:5.43/s:5.62 m:NA m:NA m:4.35/s:4.17 [all charge states]
					25_Filtered_LF_2B_2_FM151012_38 (F093974): LFDR Model, Classifier data: Bayes, Good (94%) m:43.7/s:16.7 m:NA m:NA m:42.6/s:17.6, Bad (5.6%) m:5.31/s:5.22 m:NA m:NA m:4.25/s:3.79 [all charge states]
					25_Filtered_LF_2B_3_FM151012_39 (F093975): LFDR Model, Classifier data: Bayes, Good (94%) m:43.5/s:16.5 m:NA m:NA m:42.2/s:17.4, Bad (5.7%) m:5.46/s:5.60 m:NA m:NA m:4.27/s:4.06 [all charge states]
					25_Filtered_LF_2C_1_FM151012_41 (F093976): LFDR Model, Classifier data: Bayes, Good (94%) m:43.6/s:16.6 m:NA m:NA m:42.3/s:17.6, Bad (5.6%) m:5.83/s:5.88 m:NA m:NA m:4.57/s:4.56 [all charge states]
					25_Filtered_LF_2C_2_FM151012_42 (F093977): LFDR Model, Classifier data: Bayes, Good (95%) m:44.5/s:17.3 m:NA m:NA m:43.3/s:18.3, Bad (5.4%) m:5.44/s:5.52 m:NA m:NA m:4.33/s:4.13 [all charge states]
					25_Filtered_LF_2C_3_FM151012_43 (F093978): LFDR Model, Classifier data: Bayes, Good (94%) m:44.4/s:17.2 m:NA m:NA m:43.2/s:18.2, Bad (5.5%) m:5.53/s:5.44 m:NA m:NA m:4.27/s:4.11 [all charge states]
					25_Filtered_LF_3A_1_FM151012_63 (F093979): LFDR Model, Classifier data: Bayes, Good (95%) m:42.7/s:15.7 m:NA m:NA m:41.5/s:16.7, Bad (5.3%) m:5.31/s:5.34 m:NA m:NA m:4.16/s:4.00 [all charge states]
					25_Filtered_LF_3A_2_FM151012_64 (F093980): LFDR Model, Classifier data: Bayes, Good (95%) m:43.5/s:16.1 m:NA m:NA m:42.4/s:17.0, Bad (5.2%) m:5.39/s:5.30 m:NA m:NA m:4.42/s:4.17 [all charge states]
					25_Filtered_LF_3A_3_FM151012_65 (F093981): LFDR Model, Classifier data: Bayes, Good (95%) m:43.5/s:16.1 m:NA m:NA m:42.3/s:17.0, Bad (5.3%) m:5.47/s:5.39 m:NA m:NA m:4.31/s:4.16 [all charge states]
					25_Filtered_LF_3B_1_FM151012_67 (F093982): LFDR Model, Classifier data: Bayes, Good (94%) m:43.5/s:16.3 m:NA m:NA m:42.2/s:17.3, Bad (5.7%) m:5.28/s:5.39 m:NA m:NA m:4.17/s:4.16 [all charge states]
					25_Filtered_LF_3B_2_FM151012_68 (F093983): LFDR Model, Classifier data: Bayes, Good (94%) m:44.2/s:16.6 m:NA m:NA m:42.9/s:17.6, Bad (5.6%) m:5.48/s:5.44 m:NA m:NA m:4.40/s:4.19 [all charge states]
					25_Filtered_LF_3B_3_FM151012_69 (F093984): LFDR Model, Classifier data: Bayes, Good (95%) m:43.8/s:16.5 m:NA m:NA m:42.5/s:17.5, Bad (5.4%) m:5.54/s:5.42 m:NA m:NA m:4.49/s:4.33 [all charge states]
					25_Filtered_LF_3C_1_FM151012_71 (F093985): LFDR Model, Classifier data: Bayes, Good (95%) m:44.1/s:16.6 m:NA m:NA m:42.9/s:17.5, Bad (5.2%) m:5.36/s:5.40 m:NA m:NA m:4.27/s:4.25 [all charge states]
					25_Filtered_LF_3C_2_FM151012_72 (F093986): LFDR Model, Classifier data: Bayes, Good (95%) m:44.8/s:16.9 m:NA m:NA m:43.6/s:17.8, Bad (5.1%) m:5.37/s:5.19 m:NA m:NA m:4.23/s:4.03 [all charge states]
					25_Filtered_LF_3C_2_FM151012_73 (F093987): LFDR Model, Classifier data: Bayes, Good (95%) m:44.3/s:16.6 m:NA m:NA m:43.2/s:17.5, Bad (4.8%) m:5.31/s:5.23 m:NA m:NA m:4.17/s:3.98 [all charge states]
					25_Filtered_LF_4A_1_FM151012_18 (F093988): LFDR Model, Classifier data: Bayes, Good (95%) m:47.0/s:17.5 m:NA m:NA m:45.8/s:18.5, Bad (4.6%) m:5.50/s:5.48 m:NA m:NA m:4.36/s:4.22 [all charge states]
					25_Filtered_LF_4A_2_FM151012_19 (F093989): LFDR Model, Classifier data: Bayes, Good (95%) m:46.5/s:17.6 m:NA m:NA m:45.5/s:18.4, Bad (4.5%) m:5.32/s:5.29 m:NA m:NA m:4.35/s:4.18 [all charge states]
					25_Filtered_LF_4A_3_FM151012_20 (F093990): LFDR Model, Classifier data: Bayes, Good (95%) m:46.2/s:17.7 m:NA m:NA m:45.0/s:18.5, Bad (5.1%) m:5.46/s:5.31 m:NA m:NA m:4.30/s:3.99 [all charge states]
					25_Filtered_LF_4B_1_FM151012_22 (F093991): LFDR Model, Classifier data: Bayes, Good (95%) m:46.3/s:17.2 m:NA m:NA m:45.2/s:18.0, Bad (4.8%) m:5.50/s:5.68 m:NA m:NA m:4.39/s:4.38 [all charge states]
					25_Filtered_LF_4B_2_FM151012_23 (F093992): LFDR Model, Classifier data: Bayes, Good (95%) m:46.9/s:17.7 m:NA m:NA m:45.8/s:18.5, Bad (4.8%) m:5.66/s:5.61 m:NA m:NA m:4.66/s:4.50 [all charge states]
					25_Filtered_LF_4B_3_FM151012_24 (F093993): LFDR Model, Classifier data: Bayes, Good (95%) m:45.9/s:17.2 m:NA m:NA m:44.8/s:18.0, Bad (4.6%) m:5.67/s:5.70 m:NA m:NA m:4.59/s:4.26 [all charge states]
					25_Filtered_LF_4C_1_FM151012_26 (F093994): LFDR Model, Classifier data: Bayes, Good (95%) m:47.2/s:17.6 m:NA m:NA m:46.1/s:18.5, Bad (4.9%) m:5.39/s:5.84 m:NA m:NA m:4.38/s:4.47 [all charge states]
					25_Filtered_LF_4C_2_FM151012_27 (F093995): LFDR Model, Classifier data: Bayes, Good (95%) m:47.1/s:17.6 m:NA m:NA m:46.1/s:18.4, Bad (4.8%) m:5.29/s:5.20 m:NA m:NA m:4.30/s:4.13 [all charge states]
					25_Filtered_LF_4C_3_FM151012_28 (F093996): LFDR Model, Classifier data: Bayes, Good (95%) m:46.9/s:17.9 m:NA m:NA m:45.8/s:18.7, Bad (4.7%) m:5.30/s:5.43 m:NA m:NA m:4.20/s:4.18 [all charge states]
					25_Filtered_LF_5A_1_FM151012_48 (F093997): LFDR Model, Classifier data: Bayes, Good (95%) m:45.3/s:16.9 m:NA m:NA m:44.1/s:17.8, Bad (4.8%) m:5.66/s:5.76 m:NA m:NA m:4.42/s:4.53 [all charge states]
					25_Filtered_LF_5A_2_FM151012_49 (F093998): LFDR Model, Classifier data: Bayes, Good (95%) m:45.8/s:17.3 m:NA m:NA m:44.6/s:18.3, Bad (5.2%) m:5.55/s:5.48 m:NA m:NA m:4.40/s:4.08 [all charge states]
					25_Filtered_LF_5A_3_FM151012_50 (F093999): LFDR Model, Classifier data: Bayes, Good (94%) m:45.6/s:17.1 m:NA m:NA m:44.4/s:18.1, Bad (5.6%) m:5.80/s:5.70 m:NA m:NA m:4.63/s:4.37 [all charge states]
					25_Filtered_LF_5B_1_FM151012_52 (F094000): LFDR Model, Classifier data: Bayes, Good (95%) m:45.3/s:16.7 m:NA m:NA m:44.1/s:17.6, Bad (5.2%) m:5.67/s:5.84 m:NA m:NA m:4.53/s:4.24 [all charge states]
					25_Filtered_LF_5B_2_FM151012_53 (F094001): LFDR Model, Classifier data: Bayes, Good (95%) m:45.3/s:16.6 m:NA m:NA m:44.1/s:17.6, Bad (5.1%) m:5.87/s:5.83 m:NA m:NA m:4.58/s:4.31 [all charge states]
					25_Filtered_LF_5B_3_FM151012_54 (F094002): LFDR Model, Classifier data: Bayes, Good (95%) m:44.7/s:16.4 m:NA m:NA m:43.5/s:17.4, Bad (5.1%) m:5.65/s:5.77 m:NA m:NA m:4.59/s:4.59 [all charge states]
					25_Filtered_LF_5C_1_FM151012_56 (F094003): LFDR Model, Classifier data: Bayes, Good (95%) m:43.8/s:16.4 m:NA m:NA m:42.8/s:17.2, Bad (5.2%) m:5.61/s:5.61 m:NA m:NA m:4.51/s:4.35 [all charge states]
					25_Filtered_LF_5C_2_FM151012_57 (F094004): LFDR Model, Classifier data: Bayes, Good (95%) m:44.4/s:17.0 m:NA m:NA m:43.4/s:17.7, Bad (5.0%) m:5.44/s:5.47 m:NA m:NA m:4.45/s:4.32 [all charge states]
					25_Filtered_LF_5C_3_FM151012_58 (F094005): LFDR Model, Classifier data: Bayes, Good (95%) m:44.6/s:16.9 m:NA m:NA m:43.6/s:17.7, Bad (5.1%) m:4.94/s:5.03 m:NA m:NA m:4.14/s:4.34 [all charge states]
					25_Filtered_LF_6A_1_FM151012_78 (F094006): LFDR Model, Classifier data: Bayes, Good (95%) m:45.1/s:16.7 m:NA m:NA m:43.9/s:17.6, Bad (5.0%) m:5.14/s:5.11 m:NA m:NA m:4.24/s:4.16 [all charge states]
					25_Filtered_LF_6A_2_FM151012_79 (F094007): LFDR Model, Classifier data: Bayes, Good (95%) m:45.3/s:17.1 m:NA m:NA m:44.1/s:18.0, Bad (5.3%) m:5.54/s:5.49 m:NA m:NA m:4.29/s:4.03 [all charge states]
					25_Filtered_LF_6A_3_FM151012_80 (F094008): LFDR Model, Classifier data: Bayes, Good (95%) m:44.9/s:16.7 m:NA m:NA m:43.7/s:17.7, Bad (5.0%) m:5.31/s:5.29 m:NA m:NA m:4.19/s:3.82 [all charge states]
					25_Filtered_LF_6B_1_FM151012_82 (F094013): LFDR Model, Classifier data: Bayes, Good (95%) m:44.9/s:16.7 m:NA m:NA m:43.6/s:17.7, Bad (4.9%) m:5.60/s:5.43 m:NA m:NA m:4.35/s:4.10 [all charge states]
					25_Filtered_LF_6B_2_FM151012_83 (F094014): LFDR Model, Classifier data: Bayes, Good (95%) m:45.9/s:16.9 m:NA m:NA m:44.7/s:17.8, Bad (5.3%) m:6.03/s:5.78 m:NA m:NA m:4.83/s:4.42 [all charge states]
					25_Filtered_LF_6B_3_FM151012_84 (F094015): LFDR Model, Classifier data: Bayes, Good (95%) m:45.1/s:16.7 m:NA m:NA m:43.9/s:17.6, Bad (5.1%) m:5.59/s:5.37 m:NA m:NA m:4.48/s:3.99 [all charge states]
					25_Filtered_LF_6C_1_FM151012_86 (F094016): LFDR Model, Classifier data: Bayes, Good (95%) m:44.0/s:16.6 m:NA m:NA m:42.9/s:17.4, Bad (5.2%) m:5.34/s:5.57 m:NA m:NA m:4.29/s:4.13 [all charge states]
					25_Filtered_LF_6C_2_FM151012_87 (F094017): LFDR Model, Classifier data: Bayes, Good (95%) m:44.4/s:16.8 m:NA m:NA m:43.3/s:17.6, Bad (5.1%) m:5.67/s:5.57 m:NA m:NA m:4.63/s:4.33 [all charge states]
					25_Filtered_LF_6C_3_FM151012_88 (F094018): LFDR Model, Classifier data: Bayes, Good (95%) m:44.4/s:16.6 m:NA m:NA m:43.3/s:17.4, Bad (5.0%) m:5.34/s:5.39 m:NA m:NA m:4.34/s:4.16 [all charge states]
		Scaffold: Version: Scaffold_4.4.1.1
			Modification Metadata Set: 1541 modifications
				Source: C:\Program Files\Scaffold 4\parameters\unimod.xml
				Comment:
			Protein Grouping Strategy: Experiment-wide grouping with binary peptide-protein weights
			Peptide Thresholds: 99.9% minimum
			Protein Thresholds: 99.9% minimum and 2 peptides minimum
			Peptide FDR: 0.0% (Decoy)
			Protein FDR: 0.0% (Decoy)
			GO Annotation Source(s):

## Sheet: Normalized emPAI Cj sorted
150% aerobiosis vs 40% aerobiosis label-free proteomics
	Protein Threshold	0.999						LF1-6 = Independent steady-states. A,B,C are gel lane replicates. The emPAI values shown are the average for triplicated injections for each gel lane replicate.
	Peptide Threshold	0.999
	Minimum Number of peptides required for ID	2
								Quantitative Value (Normalized emPAI)																		Protein Identification Probability
								1.88% Oxygen (40% aerobiosis)									7.5% Oxygen (150% aerobiosis)									1.88% Oxygen (40% aerobiosis)									7.5% Oxygen (150% aerobiosis)
Scaffold Number	Protein names	Protein IDs	Gene names	Gene No	Molecular Weight	T-Test (P-Value): *(p <= 0.02060) Hochberg-Benjamini Correction	Quantitative Profile	LF_1A	LF_1B	LF_1C	LF_2A	LF_2B	LF_2C	LF_3A	LF_3B	LF_3C	LF_4A	LF_4B	LF_4C	LF_5A	LF_5B	LF_5C	LF_6A	LF_6B	LF_6C	LF_1A	LF_1B	LF_1C	LF_2A	LF_2B	LF_2C	LF_3A	LF_3B	LF_3C	LF_4A	LF_4B	LF_4C	LF_5A	LF_5B	LF_5C	LF_6A	LF_6B	LF_6C
333	Chromosomal replication initiator protein DnaA	Q9PJB0	dnaA Cj0001	Cj0001	50 kDa	0.015	1.88% Oxygen high, 7.5% Oxygen low	2.366	1.7223	1.8554	1.0514	0.93261	0.9645	0.79703	0.77353	0.77431	0.95397	0.78261	0.51158	1.1087	0.34791	0.46048	0.47177	0.79785	0.63553	1	1	1	1	1	1	1	1	1	1	1	1	1	1	1	1	1	1
146	DNA gyrase subunit B (EC 5.99.1.3)	O87667	gyrB Cj0003	Cj0003	87 kDa	0.00036	1.88% Oxygen high, 7.5% Oxygen low	5.0873	5.1591	5.8919	6.1417	5.9471	4.9062	4.5184	4.5912	3.6696	4.4966	4.0367	3.3457	4.0711	3.7806	2.598	2.8383	3.8772	2.9215	1	1	1	1	1	1	1	1	1	1	1	1	1	1	1	1	1	1
90	Putative uncharacterized protein	Q0PCB0	Cj0015c	Cj0015c	47 kDa	< 0.00010	1.88% Oxygen high, 7.5% Oxygen low	2.3802	1.9414	2.4151	1.353	1.4208	1.3551	0.92334	1.4568	0.89559	0.33569	0.31326	0.27344	0.72039	0.7548	0.43246	0.49214	0.51464	0.55423	1	1	1	1	1	1	1	1	1	1	1	1	1	1	1	1	1	1
41	Disulphide bond formation protein	Q0PCA8	dsbI Cj0017c	Cj0017c	57 kDa	< 0.00010	1.88% Oxygen high, 7.5% Oxygen low	7.3683	8.013	8.6851	5.422	5.679	4.527	3.7712	4.1284	3.0851	0.6867	0.60603	0.54143	0.37742	0.31063	0.074062	0.50643	0.48717	0.3528	1	1	1	1	1	1	1	1	1	1	1	1	1	1	1	1	1	1
68	Adenylosuccinate lyase (EC 4.3.2.2)	Q0PCA2	purB Cj0023	Cj0023	50 kDa	< 0.00010	1.88% Oxygen high, 7.5% Oxygen low	5.2417	4.7771	5.4208	5.0497	4.6302	4.3404	4.5249	3.8272	3.2868	3.0936	3.3899	2.8669	3.0754	3.2745	2.1346	2.8163	3.1682	2.7575	1	1	1	1	1	1	1	1	1	1	1	1	1	1	1	1	1	1
100	Thymidylate synthase ThyX (TS) (TSase) (EC 2.1.1.148)	Q9PJ85	thyX Cj0026c	Cj0026c	24 kDa	< 0.00010	1.88% Oxygen high, 7.5% Oxygen low	4.7358	6.8186	5.9144	5.7238	5.2034	4.7486	4.5697	4.4534	3.2083	3.8751	2.7169	3.2477	3.5927	2.5357	2.3244	2.6637	3.0547	2.5239	1	1	1	1	1	1	1	1	1	1	1	1	1	1	1	1	1	1
22	Cytoplasmic L-asparaginase (EC 3.5.1.1)	Q0PC96	ansA Cj0029	Cj0029	35 kDa	< 0.00010	1.88% Oxygen high, 7.5% Oxygen low	1.5318	1.8058	1.8154	1.1916	1.4698	1.1363	0.80464	1.1326	0.82108	0	0	0	0	0	0	0.1397	0.19374	0	1	1	1	1	1	1	1	1	1	0	0	0	0	0	0	1	1	0
77	Cytochrome bd oxidase subunit I (EC 1.10.3.-)	Q0PC54	cydA Cj0081	Cj0081	58 kDa	< 0.00010	1.88% Oxygen high, 7.5% Oxygen low	2.173	1.9645	2.1184	0.79065	1.0448	0.90282	0.80283	1.1551	1.1969	0.37247	0.092831	0.24978	0.25152	0.22709	0	0.12791	0.11499	0.19496	1	1	1	1	1	1	1	1	1	1	1	1	1	1	0	1	1	1
126	Cytochrome bd oxidase subunit II (EC 1.10.3.-)	Q0PC53	cydB Cj0082	Cj0082	42 kDa	0.00016	1.88% Oxygen high, 7.5% Oxygen low	0.55868	0.68496	0.74258	0	0.20253	0.5973	0.49395	0.18466	0.29609	0	0	0	0	0	0	0	0	0	1	1	0	1	1	1	1	1	1	0	0	0	0	0	0	0	0	0
69	Aspartate:ammonia lyase (Aspartase AspA) (EC 4.3.1.1)	Q0PC50	aspA Cj0087	Cj0087	52 kDa	< 0.00010	1.88% Oxygen high, 7.5% Oxygen low	17.898	19.404	14.568	12.59	14.341	12.688	31.774	16.363	20.852	6.6142	5.0713	6.0277	5.6648	6.0706	5.7267	3.8498	4.554	3.6673	1	1	1	1	1	1	1	1	1	1	1	1	1	1	1	1	1	1
263	Putative lipoprotein	Q0PC46	Cj0091	Cj0091	22 kDa	0.0049	1.88% Oxygen high, 7.5% Oxygen low	10.501	12.358	12.164	10.394	10.72	13.325	12.337	7.9356	10.276	9.2978	8.4659	10.942	9.5807	7.9685	7.3998	10.063	7.9809	8.997	1	1	1	1	1	1	1	1	1	1	1	1	1	1	1	1	1	1
251	Putative periplasmic protein	Q0PC44	Cj0093	Cj0093	43 kDa	0.0043	1.88% Oxygen high, 7.5% Oxygen low	5.3332	5.8973	5.7094	3.4974	4.6834	4.3114	2.5249	3.6083	2.5164	3.3878	2.7564	2.3838	3.1134	2.6684	1.8918	1.7552	3.7205	1.7768	1	1	1	1	1	1	1	1	1	1	1	1	1	1	1	1	1	1
254	Probable chromosome-partitioning protein ParB	Q9PJ25	parB Cj0101	Cj0101	32 kDa	0.0045	1.88% Oxygen high, 7.5% Oxygen low	9.7916	8.2245	9.4219	5.2595	6.0777	4.4466	3.419	4.1136	3.107	3.2763	4.9726	2.2807	4.0424	2.9701	1.7919	1.9071	3.2092	1.7145	1	1	1	1	1	1	1	1	1	1	1	1	1	1	1	1	1	1
316	ATP synthase F0 sector B' subunit (EC 3.6.3.14)	Q0PC35	atpF Cj0102	Cj0102	16 kDa	0.013	1.88% Oxygen high, 7.5% Oxygen low	11.855	9.6177	9.8057	2.4577	3.775	5.199	2.9902	1.9864	2.6881	1.5164	3.8292	1.4211	1.6083	1.5704	1.0155	3.0188	1.6694	2.1629	1	1	1	1	1	1	1	1	1	1	1	1	1	1	1	1	1	1
235	ATP synthase subunit b (ATP synthase F(0) sector subunit b) (ATPase subunit I) (F-type ATPase subunit b)	Q0PC34	atpF Cj0103	Cj0103	20 kDa	0.0034	1.88% Oxygen high, 7.5% Oxygen low	13.135	14.995	15.125	9.5161	3.7138	7.3023	10.066	7.8502	7.7941	4.8733	6.6513	5.8968	4.5601	3.941	5.6405	6.4043	4.2978	6.3835	1	1	1	1	1	1	1	1	1	1	1	1	1	1	1	1	1	1
95	ATP synthase subunit alpha (EC 3.6.3.14) (ATP synthase F1 sector subunit alpha) (F-ATPase subunit alpha)	Q9PJ21	atpA Cj0105	Cj0105	55 kDa	< 0.00010	1.88% Oxygen high, 7.5% Oxygen low	20.974	25.562	25.29	22.795	22.067	19.003	17.338	16.098	17.533	12.891	12.036	13.221	15.756	15.531	13.79	14.373	14.557	14.113	1	1	1	1	1	1	1	1	1	1	1	1	1	1	1	1	1	1
257	ATP synthase gamma chain (ATP synthase F1 sector gamma subunit) (F-ATPase gamma subunit)	Q9PJ20	atpG Cj0106	Cj0106	34 kDa	0.0046	1.88% Oxygen high, 7.5% Oxygen low	11.261	10.493	7.8173	6.9571	8.405	4.8512	5.018	5.6937	5.0621	3.8494	4.5635	3.8992	6.9155	5.442	2.2019	3.4189	4.9066	2.6263	1	1	1	1	1	1	1	1	1	1	1	1	1	1	1	1	1	1
220	ATP synthase epsilon chain (ATP synthase F1 sector epsilon subunit) (F-ATPase epsilon subunit)	Q9PJ18	atpC Cj0108	Cj0108	14 kDa	0.0026	1.88% Oxygen high, 7.5% Oxygen low	13.557	17.834	20.467	4.8333	4.0655	7.5555	6.9509	15.288	10.065	3.6357	3.9819	2.7491	5.7934	5.0755	2.4743	4.0184	5.5233	3.1386	1	1	1	1	1	1	1	1	1	1	1	1	1	1	1	1	1	1
330	Putative periplasmic protein	Q0PC26	Cj0111	Cj0111	29 kDa	0.015	1.88% Oxygen high, 7.5% Oxygen low	1.7012	1.2111	0.34012	0	0.56592	0.27929	0.2663	0.30138	0	0	0	0	0	0	0	0	0	0	1	1	0	1	1	1	1	1	0	0	0	0	0	0	0	0	0	0
326	Protein TolB	Q9PJ14	tolB Cj0112	Cj0112	45 kDa	0.015	1.88% Oxygen high, 7.5% Oxygen low	13.717	13.558	14.73	8.0626	10.308	8.011	6.153	9.8573	8.9887	7.773	7.571	8.1056	8.2545	6.7648	7.3134	7.8017	7.7674	7.2943	1	1	1	1	1	1	1	1	1	1	1	1	1	1	1	1	1	1
271	Peptidoglycan associated lipoprotein (Omp18)	Q0PC24	pal Cj0113	Cj0113	18 kDa	0.0055	1.88% Oxygen high, 7.5% Oxygen low	4.4491	5.2482	5.079	4.3575	4.7917	3.6368	3.7254	3.6234	2.6588	3.3802	2.6398	2.1406	3.5271	2.9719	3.9178	2.7464	3.7176	2.7642	1	1	1	1	1	1	1	1	1	1	1	1	1	1	1	1	1	1
160	Putative uncharacterized protein	Q0PC19	Cj0118	Cj0118	28 kDa	0.00051	1.88% Oxygen high, 7.5% Oxygen low	2.4306	2.8824	1.4712	1.1302	1.0672	1.4811	0.89356	1.8447	0.6617	0.57704	0.67574	0.36453	0.67063	0.48435	0.1528	0.35034	0.53841	0.21376	1	1	1	1	1	1	1	1	1	1	1	1	1	1	1	1	1	1
309	Putative membrane protein	Q0PC13	Cj0124c	Cj0124c	39 kDa	0.011	1.88% Oxygen high, 7.5% Oxygen low	3.0538	2.6914	2.678	1.878	2.7044	1.5665	0.84357	1.6977	0.622	0.95189	1.1352	0.83559	1.6058	1.3921	0.47721	0.69958	1.6471	0.69124	1	1	1	1	1	1	1	1	1	1	1	1	1	1	1	1	1	1
19	Outer membrane protein assembly factor BamA	Q0PC08	bamA Cj0129c	Cj0129c	83 kDa	< 0.00010	1.88% Oxygen high, 7.5% Oxygen low	3.3649	3.1097	3.1624	2.9502	2.7555	2.9402	2.6618	1.7102	1.964	0.45234	0.40223	0.29261	1.0457	0.87606	0.37829	0.7226	0.83003	0.68423	1	1	1	1	1	1	1	1	1	1	1	1	1	1	1	1	1	1
163	Putative peptidase M23 family protein	Q0PC06	Cj0131	Cj0131	52 kDa	0.00052	1.88% Oxygen high, 7.5% Oxygen low	4.1765	3.2531	3.5242	2.2244	2.4428	1.971	1.855	2.0743	1.3947	1.2155	1.2725	1.0977	1.4265	1.7027	0.4397	0.91661	1.3418	0.69277	1	1	1	1	1	1	1	1	1	1	1	1	1	1	1	1	1	1
295	Putative endonuclease	Q0PBZ8	Cj0139	Cj0139	93 kDa	0.0087	1.88% Oxygen high, 7.5% Oxygen low	7.5434	8.6753	8.9331	5.96	5.3179	4.5708	4.518	5.0221	3.7853	5.4232	4.3616	3.3549	4.4572	4.8245	2.8872	3.1746	4.1427	2.8406	1	1	1	1	1	1	1	1	1	1	1	1	1	1	1	1	1	1
123	Homoserine dehydrogenase (EC 1.1.1.3)	Q0PBY8	hom Cj0149c	Cj0149c	46 kDa	0.00013	1.88% Oxygen high, 7.5% Oxygen low	3.1033	2.1898	2.5055	2.4109	2.0444	1.7684	2.135	2.0125	2.4313	1.5954	1.1948	1.8785	1.3154	1.551	1.691	1.5644	1.1442	1.742	1	1	1	1	1	1	1	1	1	1	1	1	1	1	1	1	1	1
350	Aminotransferase (EC 2.6.1.1)	Q0PBY7	Cj0150c	Cj0150c	45 kDa	0.019	1.88% Oxygen high, 7.5% Oxygen low	8.1744	9.4153	8.2509	5.7861	4.5792	5.0563	4.5013	4.4359	4.4642	4.7049	4.4324	3.0185	4.534	6.5109	2.2541	3.2767	4.4855	3.0234	1	1	1	1	1	1	1	1	1	1	1	1	1	1	1	1	1	1
329	Putative membrane protein	Q0PBY5	Cj0152c	Cj0152c	36 kDa	0.015	1.88% Oxygen high, 7.5% Oxygen low	2.6058	2.3501	2.3591	2.4555	2.2202	2.0494	1.573	1.7081	1.4982	1.6482	1.6037	1.8822	1.921	1.8221	1.6679	1.5601	1.6804	1.5141	1	1	1	1	1	1	1	1	1	1	1	1	1	1	1	1	1	1
349	Putative integral membrane protein with haemolysin domain	Q0PBV6	Cj0183	Cj0183	51 kDa	0.019	1.88% Oxygen high, 7.5% Oxygen low	0.8237	0.76324	0.74217	0	0.1985	0.1554	0	0	0.11043	0	0	0	0	0	0	0	0	0	1	1	0	1	1	1	0	0	1	0	0	0	0	0	0	0	0	0
40	Putative kinase	Q0PBV1	Cj0188c	Cj0188c	51 kDa	< 0.00010	1.88% Oxygen high, 7.5% Oxygen low	0.72274	0.49246	0.83336	0.69719	0.56952	0.57739	0.47782	0.67223	0.41869	0	0	0	0	0.2945	0	0.19887	0.33332	0	1	1	1	1	1	1	1	1	1	0	0	0	0	1	0	1	1	0
222	4-hydroxy-tetrahydrodipicolinate reductase (HTPA reductase) (EC 1.17.1.-)	Q9PIT2	dapB Cj0197c	Cj0197c	27 kDa	0.0026	1.88% Oxygen high, 7.5% Oxygen low	1.9016	1.8218	1.925	1.3988	1.8256	1.3651	0.66464	1.3446	0.57943	0.62516	1.1204	0.80401	1.0543	0.39858	0.16386	0.93225	0.82952	0.44105	1	1	1	1	1	1	1	1	1	1	1	1	1	1	1	1	1	1
289	N-acetyl-gamma-glutamyl-phosphate reductase (AGPR) (EC 1.2.1.38) (N-acetyl-glutamate semialdehyde dehydrogenase) (NAGSA dehydrogenase)	Q9PIS0	argC Cj0224	Cj0224	39 kDa	0.0074	1.88% Oxygen high, 7.5% Oxygen low	0.96023	0.88254	0.94756	0.51181	0.75397	0.20823	0	0	0	0	0	0	0	0	0	0.12418	0.17153	0	1	1	1	1	1	1	0	0	0	0	0	0	0	0	0	1	1	0
310	Acetylglutamate kinase (EC 2.7.2.8) (N-acetyl-L-glutamate 5-phosphotransferase) (NAG kinase) (AGK)	Q9PIR8	argB Cj0226	Cj0226	31 kDa	0.012	1.88% Oxygen high, 7.5% Oxygen low	0	0	0	0.31635	0.44967	0	0.21011	0.25906	0.19721	0	0	0	0	0	0	0	0	0	0	0	1	0	1	0	1	1	1	0	0	0	0	0	0	0	0	0
169	Putative sulfatase family protein	Q0PBP9	Cj0256	Cj0256	59 kDa	0.00068	1.88% Oxygen high, 7.5% Oxygen low	0.37014	0.15878	0	0.1716	0	0.14964	0.21754	0.1427	0.20988	0	0	0	0	0	0	0	0	0	1	1	1	0	0	1	1	1	1	0	0	0	0	0	0	0	0	0
21	Molybdopterin containing oxidoreductase	Q0PBP1	Cj0264c	Cj0264c	93 kDa	< 0.00010	1.88% Oxygen high, 7.5% Oxygen low	6.1626	6.6819	7.6333	7.7761	9.2678	8.9651	5.1806	6.0412	5.1769	1.3966	1.4497	0.9895	2.5186	2.1986	1.0534	1.1644	1.9132	1.1815	1	1	1	1	1	1	1	1	1	1	1	1	1	1	1	1	1	1
99	Putative cytochrome C-type haem-binding periplasmic protein	Q0PBP0	Cj0265c	Cj0265c	22 kDa	< 0.00010	1.88% Oxygen high, 7.5% Oxygen low	6.761	7.588	8.3099	7.3676	7.1557	6.149	5.4569	6.1264	4.2058	3.9214	3.6121	2.4104	5.3279	5.0249	3.2571	2.6848	3.9856	2.5559	1	1	1	1	1	1	1	1	1	1	1	1	1	1	1	1	1	1
196	Putative transmembrane protein	Q0PBN7	Cj0268c	Cj0268c	40 kDa	0.0015	1.88% Oxygen high, 7.5% Oxygen low	9.6551	9.1441	9.5579	5.0088	6.9868	5.5166	3.7961	4.1642	3.5425	3.1251	3.178	2.9726	3.2755	3.0892	3.3252	3.0342	2.7976	3.4224	1	1	1	1	1	1	1	1	1	1	1	1	1	1	1	1	1	1
94	ATP-dependent Clp protease ATP-binding subunit ClpX	Q9PIM0	clpX Cj0275	Cj0275	47 kDa	< 0.00010	1.88% Oxygen high, 7.5% Oxygen low	5.5416	5.2507	5.2211	4.0377	4.8739	4.2085	3.615	4.5642	3.3402	3.2519	3.0513	3.4297	3.2024	2.5522	1.8621	2.5414	2.1493	3.1089	1	1	1	1	1	1	1	1	1	1	1	1	1	1	1	1	1	1
314	Chemotaxis protein	Q0PBM3	cheW Cj0283c	Cj0283c	20 kDa	0.013	1.88% Oxygen high, 7.5% Oxygen low	31.083	21.352	25.985	17.067	15.565	19.534	19.416	25.012	14.388	15.172	12.526	12.452	21.824	16.021	14.062	13.335	18.517	12.482	1	1	1	1	1	1	1	1	1	1	1	1	1	1	1	1	1	1
284	3-methyl-2-oxobutanoate hydroxymethyltransferase (EC 2.1.2.11) (Ketopantoate hydroxymethyltransferase) (KPHMT)	Q9PIK1	panB Cj0298c	Cj0298c	30 kDa	0.007	1.88% Oxygen high, 7.5% Oxygen low	7.6295	6.5719	9.2446	4.4045	4.8528	4.1931	4.7021	4.7751	3.284	2.1884	2.3063	2.1723	4.1245	4.6773	2.517	3.1201	5.233	2.5729	1	1	1	1	1	1	1	1	1	1	1	1	1	1	1	1	1	1
165	Chorismate mutase/prephenate dehydratase (EC 4.2.1.51) (EC 5.4.99.5)	Q0PBJ3	pheA Cj0316	Cj0316	40 kDa	0.00054	1.88% Oxygen high, 7.5% Oxygen low	1.1817	1.5465	1.6766	1.0207	0.46403	0.97084	0.62025	1.084	0.72917	0.64026	0.53921	0.50431	0.53858	0.44645	0.32867	0.25489	0.17666	0.28557	1	1	1	1	1	1	1	1	1	1	1	1	1	1	1	1	1	1
317	Flagellar M-ring protein	Q0PBJ1	fliF Cj0318	Cj0318	63 kDa	0.013	1.88% Oxygen high, 7.5% Oxygen low	0.72901	1.1241	0.74403	0.47107	0.20523	0.2668	0.31471	0.13483	0.22973	0.34381	0.18628	0.31549	0	0	0.066847	0.23658	0	0.085801	1	1	1	1	1	1	1	1	1	1	1	1	0	0	1	1	0	1
335	DNA polymerase (EC 2.7.7.7)	Q0PBH1	polA Cj0338c	Cj0338c	101 kDa	0.016	1.88% Oxygen high, 7.5% Oxygen low	1.3114	1.3307	1.0796	0.54282	0.84056	0.63309	0.7262	0.62452	0.77152	0.64297	0.62408	0.65372	0.54763	0.62774	0.43187	0.49141	0.71706	0.62163	1	1	1	1	1	1	1	1	1	1	1	1	1	1	1	1	1	1
195	Excinuclease ABC subunit A	Q0PBG7	uvrA Cj0342c	Cj0342c	106 kDa	0.0014	1.88% Oxygen high, 7.5% Oxygen low	3.7002	2.9823	3.2441	1.8044	2.7338	2.0628	1.5715	1.9306	1.6713	1.361	1.2033	0.85348	1.4443	1.4059	0.96495	1.306	2.0327	1.3939	1	1	1	1	1	1	1	1	1	1	1	1	1	1	1	1	1	1
200	Glycerol-3-phosphate acyltransferase (Acyl-PO4 G3P acyltransferase) (Acyl-phosphate--glycerol-3-phosphate acyltransferase) (G3P acyltransferase) (GPAT) (EC 2.3.1.n3) (Lysophosphatidic acid synthase) (LPA synthase)	Q9PIE4	plsY Cj0357c	Cj0357c	22 kDa	0.0015	1.88% Oxygen high, 7.5% Oxygen low	0.40339	0.47512	0.45768	0.96685	1.3711	1.1782	0.67889	0	0	0	0	0	0	0	0	0	0	0	1	1	1	1	1	1	1	0	0	0	0	0	0	0	0	0	0	0
11	Putative cytochrome C551 peroxidase (EC 1.11.1.5)	Q0PBF1	Cj0358	Cj0358	37 kDa	< 0.00010	1.88% Oxygen high, 7.5% Oxygen low	22.083	24.309	25.461	20.845	22.197	18.497	16.911	19.972	20.09	6.3184	6.4273	5.6424	10.445	8.8393	6.2846	5.5506	6.4502	5.1232	1	1	1	1	1	1	1	1	1	1	1	1	1	1	1	1	1	1
227	Phosphoglucosamine mutase (EC 5.4.2.10)	Q9PIE2	glmM Cj0360	Cj0360	49 kDa	0.0029	1.88% Oxygen high, 7.5% Oxygen low	6.7851	7.2088	7.8351	5.4621	5.8932	4.5218	4.2175	4.9016	4.0089	4.3703	4.1088	3.3418	4.5768	4.9821	3.2085	2.7169	3.7083	3.328	1	1	1	1	1	1	1	1	1	1	1	1	1	1	1	1	1	1
199	Putative oxygen-independent coproporphyrinogen III oxidase (EC 1.3.99.22)	Q0PBE7	hemN Cj0363c	Cj0363c	52 kDa	0.0015	1.88% Oxygen high, 7.5% Oxygen low	0.90569	0.75443	0.92075	0.48298	0.55678	0.47845	0.25014	0.312	0.12872	0.30435	0.22526	0.18966	0.28358	0.20889	0	0	0	0	1	1	1	1	1	1	1	1	1	1	1	1	1	1	0	0	0	0
185	Transcriptional regulator CmeR	Q0PBE2	cmeR Cj0368c	Cj0368c	24 kDa	0.0011	1.88% Oxygen high, 7.5% Oxygen low	3.5792	2.8353	3.0738	2.9624	2.0135	1.6837	2.0446	2.4633	1.6328	1.4692	1.4183	1.4553	1.712	2.0204	0.91627	1.3427	1.6152	1.5002	1	1	1	1	1	1	1	1	1	1	1	1	1	1	1	1	1	1
228	30S ribosomal protein S21	Q9PID2	rpsU Cj0370	Cj0370	9 kDa	0.0029	1.88% Oxygen high, 7.5% Oxygen low	14.493	14.129	17.614	14.759	12.241	12.354	8.8921	12.438	5.3055	7.7974	5.7184	5.3342	9.1141	6.6589	8.8583	7.5553	11.684	6.2192	1	1	1	1	1	1	1	1	1	1	1	1	1	1	1	1	1	1
20	UPF0323 lipoprotein Cj0371	Q9PID1	Cj0371	Cj0371	21 kDa	< 0.00010	1.88% Oxygen high, 7.5% Oxygen low	7.4876	8.4332	9.136	8.1692	7.3246	6.818	4.5777	6.793	5.769	2.01	2.4265	2.2116	2.6252	2.4652	2.1675	2.4666	2.5202	2.2805	1	1	1	1	1	1	1	1	1	1	1	1	1	1	1	1	1	1
281	Putative glutathionylspermidine synthase (EC 6.3.1.8)	Q0PBD8	Cj0372	Cj0372	45 kDa	0.0069	1.88% Oxygen high, 7.5% Oxygen low	6.0645	6.8902	8.1967	4.772	4.034	4.2154	3.1742	3.6105	3.7508	4.1272	3.4329	3.2971	3.6149	3.3951	2.3974	2.4015	2.6919	2.4092	1	1	1	1	1	1	1	1	1	1	1	1	1	1	1	1	1	1
304	Putative AAA family ATPase	Q0PBD3	Cj0377	Cj0377	66 kDa	0.01	1.88% Oxygen high, 7.5% Oxygen low	0.69946	0.42433	0.46003	0.44335	0.4306	0.43344	0.36646	0.36866	0.31558	0.42166	0.26859	0.2178	0.32061	0.35758	0.22946	0.26534	0.41253	0.2977	1	1	1	1	1	1	1	1	1	1	1	1	1	1	1	1	1	1
201	GTPase Der (GTP-binding protein EngA)	Q9PIB6	der engA Cj0386	Cj0386	53 kDa	0.0016	1.88% Oxygen high, 7.5% Oxygen low	2.3419	3.0402	2.12	1.315	1.6147	1.1121	1.1663	1.2846	0.94572	0.41184	0.59807	0.58661	0.86991	0.97382	0.44883	0.97447	1.0598	0.62	1	1	1	1	1	1	1	1	1	1	1	1	1	1	1	1	1	1
211	Serine--tRNA ligase (EC 6.1.1.11) (Seryl-tRNA synthetase) (SerRS) (Seryl-tRNA(Ser/Sec) synthetase)	Q9PIB3	serS Cj0389	Cj0389	47 kDa	0.0023	1.88% Oxygen high, 7.5% Oxygen low	6.5812	7.5417	7.5579	9.0028	6.7878	8.0152	10.003	6.3563	7.1184	6.5843	7.0603	6.873	5.4571	6.5681	3.8335	4.9886	4.8071	5.0874	1	1	1	1	1	1	1	1	1	1	1	1	1	1	1	1	1	1
134	Pyruvate kinase (EC 2.7.1.40)	Q0PBB8	pyk Cj0392c	Cj0392c	54 kDa	0.00022	1.88% Oxygen high, 7.5% Oxygen low	15.235	13.2	15.019	14.124	12.973	13.062	13.955	11.751	10.787	11.338	10.48	8.9666	10.742	12.084	6.7233	7.8776	10.738	8.1915	1	1	1	1	1	1	1	1	1	1	1	1	1	1	1	1	1	1
124	Putative lipoprotein	Q0PBB4	Cj0396c	Cj0396c	37 kDa	0.00013	1.88% Oxygen high, 7.5% Oxygen low	4.5413	6.1842	4.9296	5.5661	5.0859	3.766	3.2862	3.5248	2.6249	2.3341	2.5828	1.5349	2.8869	2.7265	1.384	2.1508	2.735	1.5225	1	1	1	1	1	1	1	1	1	1	1	1	1	1	1	1	1	1
189	Putative transmembrane protein	Q0PBA6	Cj0404	Cj0404	31 kDa	0.0011	1.88% Oxygen high, 7.5% Oxygen low	6.3666	6.3435	6.8771	4.2931	4.1616	4.1214	3.5901	3.8171	3.3907	2.6602	2.9574	2.4101	3.1202	3.4229	2.4524	2.7909	3.355	3.143	1	1	1	1	1	1	1	1	1	1	1	1	1	1	1	1	1	1
249	Fumarate reductase cytochrome B subunit	Q0PBA2	frdC Cj0408	Cj0408	30 kDa	0.0042	1.88% Oxygen high, 7.5% Oxygen low	0.29261	0.30929	0	1.024	0.35653	0.58201	0.83196	0	0.75913	0	0	0	0	0	0	0.35046	0	0	1	1	1	0	1	1	1	0	1	0	0	0	0	0	0	1	0	0
58	Fumarate reductase flavoprotein subunit (EC 1.3.99.1)	Q0PBA1	frdA Cj0409	Cj0409	74 kDa	< 0.00010	1.88% Oxygen high, 7.5% Oxygen low	28.74	25.382	27.067	20.222	19.287	20.307	20.866	17.03	16.393	12.911	9.0346	9.8756	12.162	11.97	13.388	10.477	11.358	10.817	1	1	1	1	1	1	1	1	1	1	1	1	1	1	1	1	1	1
142	Fumarate reductase iron-sulfur protein (EC 1.3.99.1)	Q0PBA0	frdB Cj0410	Cj0410	28 kDa	0.00026	1.88% Oxygen high, 7.5% Oxygen low	19.612	23.158	26.993	16.41	19.162	19.951	15.911	16.48	12.784	11.279	12.616	9.828	14.431	11.238	8.1713	9.1469	15.649	8.4338	1	1	1	1	1	1	1	1	1	1	1	1	1	1	1	1	1	1
230	Putative ATP/GTP binding protein	Q0PB99	Cj0411	Cj0411	85 kDa	0.003	1.88% Oxygen high, 7.5% Oxygen low	0.59019	0.74656	0.61224	0.34534	0.32901	0.39208	0.13405	0.19805	0	0.1425	0.13656	0	0.16707	0.074193	0.05474	0.061875	0.078103	0	1	1	1	1	1	1	1	1	0	1	1	0	1	1	1	1	1	0
224	Putative ATP/GTP binding protein	Q0PB98	Cj0412	Cj0412	71 kDa	0.0027	1.88% Oxygen high, 7.5% Oxygen low	0.70351	0.6747	0.6537	0.14037	0.17892	0.16832	0.086221	0.18096	0.2167	0	0	0	0.10518	0.095491	0	0	0	0	1	1	1	1	1	1	1	1	1	0	0	0	1	1	0	0	0	0
6	Methylmenaquinol: fumarate reductase flavoprotein subunit	Q0PB73	mfrA Cj0437	Cj0437	66 kDa	< 0.00010	1.88% Oxygen high, 7.5% Oxygen low	4.5787	4.5778	4.5208	5.2347	6.8797	5.0468	7.7806	6.2015	5.6893	0	0	0	0	0	0	0	0	0	1	1	1	1	1	1	1	1	1	0	0	0	0	0	0	0	0	0
38	Methylmenaquinol: fumarate reductase iron-sulfur protein	Q0PB72	mfrB Cj0438	Cj0438	36 kDa	< 0.00010	1.88% Oxygen high, 7.5% Oxygen low	3.4088	3.8641	3.4405	4.5508	4.3488	2.5743	6.8136	6.2239	7.6936	0	0	0	0	0	0	0	0	0	1	1	1	1	1	1	1	1	1	0	0	0	0	0	0	0	0	0
4	Methylmenaquinol: fumarate reductase subunit E	Q0PB71	mfrE Cj0439	Cj0439	31 kDa	< 0.00010	1.88% Oxygen high, 7.5% Oxygen low	11.152	9.4238	9.2018	8.4788	13.948	8.3199	11.085	11.794	9.0398	0	0	0	0	0	0	0	0	0	1	1	1	1	1	1	1	1	1	0	0	0	0	0	0	0	0	0
137	Putative MCP-type signal transduction protein	Q0PB65	Cj0448c	Cj0448c	41 kDa	0.00023	1.88% Oxygen high, 7.5% Oxygen low	23.215	19.918	23.744	29.853	28.156	24.321	22.264	28.905	27.474	18.55	21.261	18.067	20.404	21.101	9.4642	12.923	16.643	12.12	1	1	1	1	1	1	1	1	1	1	1	1	1	1	1	1	1	1
253	Transcription termination factor	Q0PB53	nusA Cj0460	Cj0460	41 kDa	0.0045	1.88% Oxygen high, 7.5% Oxygen low	4.666	4.264	4.9062	4.9325	5.2432	4.9604	4.4686	4.1103	4.872	5.1835	4.6774	3.775	3.2511	3.5488	2.3958	3.8667	3.5444	3.3679	1	1	1	1	1	1	1	1	1	1	1	1	1	1	1	1	1	1
296	Zinc protease-like protein	Q0PB50	Cj0463	Cj0463	47 kDa	0.0087	1.88% Oxygen high, 7.5% Oxygen low	1.9843	1.6951	1.6865	1.1199	0.94554	0.73077	0.6095	0.92058	0.75748	0.77642	0.74896	0.94597	0.46095	0.59348	0.28384	0.68493	0.68724	0.43351	1	1	1	1	1	1	1	1	1	1	1	1	1	1	1	1	1	1
311	ATP-dependent DNA helicase (EC 3.6.1.-)	Q0PB49	recG Cj0464	Cj0464	70 kDa	0.012	1.88% Oxygen high, 7.5% Oxygen low	0.24327	0.13313	0.15654	0	0	0.11213	0.10612	0	0	0	0	0	0	0	0	0	0	0	1	1	0	1	0	1	1	0	0	0	0	0	0	0	0	0	0	0
259	DNA-directed RNA polymerase subunit beta (RNAP subunit beta) (EC 2.7.7.6) (RNA polymerase subunit beta) (Transcriptase subunit beta)	Q46124	rpoB Cj0478	Cj0478	156 kDa	0.0047	1.88% Oxygen high, 7.5% Oxygen low	24.554	22.725	23.655	20.308	20.807	19.315	13.204	15.664	13.719	14.949	10.178	10.238	15.831	16.857	14.754	12.713	16.123	14.244	1	1	1	1	1	1	1	1	1	1	1	1	1	1	1	1	1	1
170	Putative lipoprotein	Q0PB16	Cj0497	Cj0497	50 kDa	0.00068	1.88% Oxygen high, 7.5% Oxygen low	2.264	1.7116	2.4243	2.063	2.0162	1.9649	1.622	1.5957	1.1828	1.4513	1.2498	0.88683	1.4919	1.42	0.51755	0.97063	1.4225	1.092	1	1	1	1	1	1	1	1	1	1	1	1	1	1	1	1	1	1
318	Alanine--tRNA ligase (EC 6.1.1.7) (Alanyl-tRNA synthetase) (AlaRS)	Q9PI05	alaS Cj0506	Cj0506	95 kDa	0.014	1.88% Oxygen high, 7.5% Oxygen low	7.0837	5.6079	6.3071	4.2462	4.5884	4.0597	4.1205	4.198	3.9296	4.6999	4.1036	3.1522	4.5658	4.0569	2.7766	2.8096	3.7053	2.7003	1	1	1	1	1	1	1	1	1	1	1	1	1	1	1	1	1	1
303	Penicillin-binding protein	Q0PB07	pbpA Cj0508	Cj0508	73 kDa	0.01	1.88% Oxygen high, 7.5% Oxygen low	1.4349	2.1401	2.0093	0.86355	1.0397	0.91313	0.80881	0.70116	0.70794	0.71972	0.60487	0.5715	0.77803	0.75075	0.40581	0.58716	0.63456	0.61154	1	1	1	1	1	1	1	1	1	1	1	1	1	1	1	1	1	1
139	Putative secreted protease	Q0PB04	Cj0511	Cj0511	49 kDa	0.00024	1.88% Oxygen high, 7.5% Oxygen low	8.7981	6.7254	7.0119	5.6345	5.4504	6.0976	4.0289	5.2383	3.8268	3.6226	3.5247	3.563	3.7719	3.2673	2.2919	2.9673	3.8524	3.2998	1	1	1	1	1	1	1	1	1	1	1	1	1	1	1	1	1	1
127	Chaperone protein HtpG (Heat shock protein HtpG) (High temperature protein G)	Q9PHZ3	htpG Cj0518	Cj0518	70 kDa	0.00017	1.88% Oxygen high, 7.5% Oxygen low	18.372	14.969	13.521	12.539	13.677	14.06	14.737	17.615	13.343	12.354	9.4385	10.984	11.963	11.606	8.0195	11.071	11.856	10.119	1	1	1	1	1	1	1	1	1	1	1	1	1	1	1	1	1	1
130	Glutamyl-tRNA reductase (GluTR) (EC 1.2.1.70)	Q9PHX2	hemA Cj0542	Cj0542	49 kDa	0.00018	1.88% Oxygen high, 7.5% Oxygen low	1.2938	1.7548	1.2259	1.0712	1.0197	1.3082	0.74787	0.62217	0.94877	0.58832	0.57	0.64433	0.44331	0.65513	0.31974	0.65688	0.50487	0.40967	1	1	1	1	1	1	1	1	1	1	1	1	1	1	1	1	1	1
176	Gamma-glutamyl phosphate reductase (GPR) (EC 1.2.1.41) (Glutamate-5-semialdehyde dehydrogenase) (Glutamyl-gamma-semialdehyde dehydrogenase) (GSA dehydrogenase)	P53000	proA Cj0558c	Cj0558c	46 kDa	0.00076	1.88% Oxygen high, 7.5% Oxygen low	2.0247	2.3416	2.3609	1.5394	1.5009	1.2761	1.3382	1.5017	1.4653	1.3016	1.4579	1.1099	1.0276	0.87769	0.6198	0.91285	0.77904	1.1068	1	1	1	1	1	1	1	1	1	1	1	1	1	1	1	1	1	1
308	Acetolactate synthase small subunit (EC 2.2.1.6)	Q0PAU2	ilvH Cj0575	Cj0575	17 kDa	0.011	1.88% Oxygen high, 7.5% Oxygen low	4.0919	6.0097	4.714	3.0895	3.495	3.3554	1.2923	3.7778	1.6118	2.2062	0.96266	1.1086	2.9375	3.0985	0.26571	0.94037	3.109	1.059	1	1	1	1	1	1	1	1	1	1	1	1	1	1	1	1	1	1
120	Putative membrane protein	Q0PAR9	Cj0598	Cj0598	56 kDa	0.00012	1.88% Oxygen high, 7.5% Oxygen low	3.763	4.3533	4.1472	3.2457	3.2957	2.838	2.2324	2.2848	2.267	1.6833	2.0622	2.0455	1.5668	2.1209	1.1295	1.4199	1.3989	1.5963	1	1	1	1	1	1	1	1	1	1	1	1	1	1	1	1	1	1
136	Putative secretion protein HlyD	Q0PAR1	Cj0606	Cj0606	43 kDa	0.00023	1.88% Oxygen high, 7.5% Oxygen low	1.2413	0.926	1.1359	0.24095	0.81598	0.80639	0.52095	0.18063	0.26995	0	0	0.12301	0	0	0	0	0	0.26549	1	1	1	1	1	1	1	1	1	0	0	1	0	0	0	0	0	1
265	Macrolide export ATP-binding/permease protein MacB (EC 3.6.3.-)	Q0PAR0	macB Cj0607	Cj0607	70 kDa	0.0052	1.88% Oxygen high, 7.5% Oxygen low	0.93951	0.61347	0.82945	0.14388	0	0.12547	0.18241	0.10787	0.39156	0	0	0	0	0	0	0	0	0	1	1	1	1	0	1	1	1	1	0	0	0	0	0	0	0	0	0
244	Putative outer membrane efflux protein	Q0PAQ9	Cj0608	Cj0608	52 kDa	0.0038	1.88% Oxygen high, 7.5% Oxygen low	0.70021	0.36205	0.68887	0.27643	0.44565	0.3211	0	0	0	0	0	0	0	0	0	0	0	0	1	1	1	1	1	1	0	0	0	0	0	0	0	0	0	0	0	0
292	Possible periplasmic protein	Q0PAQ8	Cj0609c	Cj0609c	45 kDa	0.0079	1.88% Oxygen high, 7.5% Oxygen low	1.8031	1.4948	1.3602	0.22848	0.58222	0.35478	0.4505	0	0.47295	0	0	0.11664	0	0.24303	0.29295	0.10619	0	0.12368	1	1	1	1	1	1	1	0	1	0	0	1	0	1	1	1	0	1
162	Ketol-acid reductoisomerase (EC 1.1.1.86) (Acetohydroxy-acid isomeroreductase) (Alpha-keto-beta-hydroxylacyl reductoisomerase)	Q9PHN5	ilvC Cj0632	Cj0632	37 kDa	0.00051	1.88% Oxygen high, 7.5% Oxygen low	39.28	36.034	41.367	26.942	27.33	26.697	30.994	36.503	34.091	21.639	21.978	21.441	29.722	27.396	24.081	24.188	25.789	18.605	1	1	1	1	1	1	1	1	1	1	1	1	1	1	1	1	1	1
87	Aspartate--tRNA ligase (EC 6.1.1.12) (Aspartyl-tRNA synthetase) (AspRS)	Q9PHM7	aspS Cj0640c	Cj0640c	66 kDa	< 0.00010	1.88% Oxygen high, 7.5% Oxygen low	9.4653	10.53	11.406	10.606	9.4838	9.5875	10.83	9.2329	8.8783	8.4819	6.9338	7.6254	8.7261	8.7954	7.3263	7.3789	8.2948	7.1011	1	1	1	1	1	1	1	1	1	1	1	1	1	1	1	1	1	1
276	RlpA-like lipoprotein	Q9PHM1	rlpA Cj0646	Cj0646	29 kDa	0.0061	1.88% Oxygen high, 7.5% Oxygen low	2.3331	2.0411	2.686	1.2608	1.675	1.3889	1.1522	1.031	0.88597	0.55361	0.87875	0.51535	1.0697	1.6044	0.63691	0.82873	0.8638	0.82659	1	1	1	1	1	1	1	1	1	1	1	1	1	1	1	1	1	1
91	ATP-dependent protease ATPase subunit HslU (Unfoldase HslU)	Q9PHL0	hslU Cj0662c	Cj0662c	50 kDa	< 0.00010	1.88% Oxygen high, 7.5% Oxygen low	8.82	10.247	12.189	11.39	10.101	10.639	8.8095	10.053	9.2168	8.1808	8.231	6.5544	6.8789	8.7233	4.7599	5.555	7.3855	5.9082	1	1	1	1	1	1	1	1	1	1	1	1	1	1	1	1	1	1
323	ATP-dependent protease subunit HslV (EC 3.4.25.2)	Q9PHK9	hslV Cj0663c	Cj0663c	20 kDa	0.014	1.88% Oxygen high, 7.5% Oxygen low	2.7626	2.962	3.162	2.669	2.9349	2.3138	2.6779	2.5815	2.3673	2.4004	2.6094	1.906	2.8058	2.6462	1.7123	1.9486	2.3679	2.1944	1	1	1	1	1	1	1	1	1	1	1	1	1	1	1	1	1	1
174	50S ribosomal protein L9	Q9PHK8	rplI Cj0664c	Cj0664c	16 kDa	0.00076	1.88% Oxygen high, 7.5% Oxygen low	4.6145	5.9597	5.7824	4.4096	4.2604	3.8813	3.0891	3.8443	3.78	2.7446	2.6644	3.2378	3.7014	3.4306	2.2117	3.1223	2.6766	2.8078	1	1	1	1	1	1	1	1	1	1	1	1	1	1	1	1	1	1
108	Argininosuccinate synthase (EC 6.3.4.5) (Citrulline--aspartate ligase)	Q9PHK7	argG Cj0665c	Cj0665c	46 kDa	< 0.00010	1.88% Oxygen high, 7.5% Oxygen low	8.6822	8.6857	8.415	6.9944	6.4961	8.3086	8.3628	6.4963	9.2413	5.7674	6.4932	6.7596	6.0948	5.9664	5.93	5.7282	5.2086	6.0556	1	1	1	1	1	1	1	1	1	1	1	1	1	1	1	1	1	1
140	4-hydroxy-3-methylbut-2-en-1-yl diphosphate synthase (EC 1.17.7.1) (1-hydroxy-2-methyl-2-(E)-butenyl 4-diphosphate synthase)	Q9PPM1	ispG gcpE Cj0686	Cj0686	39 kDa	0.00025	1.88% Oxygen high, 7.5% Oxygen low	3.4303	2.2531	2.8657	3.3233	2.8279	2.269	2.4479	3.4341	2.6922	1.6867	2.0229	2.5855	2.1239	1.7499	1.6657	2.1258	1.9975	1.5025	1	1	1	1	1	1	1	1	1	1	1	1	1	1	1	1	1	1
272	Putative restriction/modification enzyme	Q0PAI9	Cj0690c	Cj0690c	148 kDa	0.0056	1.88% Oxygen high, 7.5% Oxygen low	1.1042	1.1017	0.83505	0.46939	0.59554	0.54132	0.37477	0.30583	0.32623	0.33541	0.29071	0.12949	0.41414	0.39469	0.1313	0.25379	0.29864	0.24938	1	1	1	1	1	1	1	1	1	1	1	1	1	1	1	1	1	1
67	Putative membrane protein	Q0PAI8	Cj0691	Cj0691	19 kDa	< 0.00010	1.88% Oxygen high, 7.5% Oxygen low	2.1556	2.6261	3.6781	2.7439	2.6571	2.6262	1.8855	2.2816	1.4725	0.35213	0.35298	0	2.0154	1.1444	0	0.27364	0.77752	0	1	1	1	1	1	1	1	1	1	1	1	0	1	1	0	1	1	0
221	Ribosomal RNA small subunit methyltransferase H (EC 2.1.1.199) (16S rRNA m(4)C1402 methyltransferase) (rRNA (cytosine-N(4)-)-methyltransferase RsmH)	Q9PPL4	rsmH mraW Cj0693c	Cj0693c	36 kDa	0.0026	1.88% Oxygen high, 7.5% Oxygen low	1.1872	1.1006	1.1886	0.57519	0.81565	0.47565	0	0.82176	0.34745	0.27161	0	0.26499	0.39291	0.37812	0.2375	0.13696	0.18993	0	1	1	1	1	1	1	0	1	1	1	0	1	1	1	1	1	1	0
84	Putative protease	Q0PAH8	Cj0701	Cj0701	47 kDa	< 0.00010	1.88% Oxygen high, 7.5% Oxygen low	1.9621	1.8357	1.9561	1.0975	1.314	1.456	1.2339	0.94662	1.3292	0.91926	0.8167	0.47796	0.70482	0.83628	0.1896	0.55181	0.52251	0.42048	1	1	1	1	1	1	1	1	1	1	1	1	1	1	1	1	1	1
144	Putative uncharacterized protein	Q0PAH6	Cj0703	Cj0703	21 kDa	0.00028	1.88% Oxygen high, 7.5% Oxygen low	3.2779	2.8513	2.6282	0.52715	2.1132	0.87939	1.3134	1.8413	1.8976	0.63255	0.52897	0.2482	1.3658	0	0	0.2475	0	0.28181	1	1	1	1	1	1	1	1	1	1	1	1	1	0	0	1	0	1
327	Signal recognition particle protein	Q0PAH0	ffh Cj0709	Cj0709	49 kDa	0.015	1.88% Oxygen high, 7.5% Oxygen low	5.0718	4.0619	4.3749	1.5574	2.1738	2.2383	1.9716	1.7432	2.0307	1.3885	1.5341	2.0713	1.2205	1.5324	0.99772	1.7762	1.2597	2.1795	1	1	1	1	1	1	1	1	1	1	1	1	1	1	1	1	1	1
280	50S ribosomal protein L19	Q9PPJ3	rplS Cj0714	Cj0714	14 kDa	0.0066	1.88% Oxygen high, 7.5% Oxygen low	8.0608	8.5658	10.53	8.9498	8.6924	10.24	6.1771	6.6783	6.1129	7.5913	6.827	6.6708	6.4721	6.8173	6.0033	4.4948	6.1246	5.6804	1	1	1	1	1	1	1	1	1	1	1	1	1	1	1	1	1	1
202	Putative phospho-2-dehydro-3-deoxyheptonate aldolase (EC 2.5.1.54)	Q0PAG3	Cj0716	Cj0716	50 kDa	0.0017	1.88% Oxygen high, 7.5% Oxygen low	4.0519	3.7616	4.0697	2.7975	2.718	3.1604	2.5731	2.4449	2.7919	2.4339	2.9396	3.1172	1.3884	1.7919	1.0334	1.7984	1.2209	1.4017	1	1	1	1	1	1	1	1	1	1	1	1	1	1	1	1	1	1
53	DNA polymerase III subunit alpha (EC 2.7.7.7)	Q9PPI9	dnaE Cj0718	Cj0718	137 kDa	< 0.00010	1.88% Oxygen high, 7.5% Oxygen low	0.59343	0.44456	0.52713	0.282	0.40911	0.20471	0.32145	0.29276	0.23931	0.043376	0.082717	0.049562	0.050389	0.049553	0.063028	0.034329	0.046513	0.077565	1	1	1	1	1	1	1	1	1	1	1	1	1	1	1	1	1	1
141	Putative integral membrane zinc-metalloprotease	Q0PAF6	Cj0723c	Cj0723c	45 kDa	0.00025	1.88% Oxygen high, 7.5% Oxygen low	0.71162	0.65582	1.193	0.20809	0.51519	0.48404	0.28816	0.46433	0.25466	0	0	0	0.15089	0	0	0.11832	0.14592	0	1	1	1	1	1	1	1	1	1	0	0	0	1	0	0	1	1	0
213	Magnesium transport protein CorA	Q9PPI1	corA Cj0726c	Cj0726c	38 kDa	0.0024	1.88% Oxygen high, 7.5% Oxygen low	2.0383	1.6497	1.7988	0.42175	1.0465	0.65988	0.16547	0.70992	0.67068	0.16292	0.31266	0.12264	0.49816	0	0	0.20187	0.36637	0.14401	1	1	1	1	1	1	1	1	1	1	1	1	1	0	0	1	1	1
112	Histidine-binding protein (HBP) (p29)	Q46125	hisJ cjaC Cj0734c	Cj0734c	29 kDa	< 0.00010	1.88% Oxygen high, 7.5% Oxygen low	11.992	12.094	11.885	9.8965	11.204	10.555	11.092	9.6269	10.724	6.4355	6.2543	8.6823	9.1896	6.068	8.6047	8.8401	8.2611	10.079	1	1	1	1	1	1	1	1	1	1	1	1	1	1	1	1	1	1
212	Methionine import ATP-binding protein MetN (EC 3.6.3.-)	Q0PAB6	metN Cj0774c	Cj0774c	38 kDa	0.0024	1.88% Oxygen high, 7.5% Oxygen low	6.5606	4.9463	5.0822	4.4088	4.2888	3.3264	3.0568	4.0686	2.8212	2.5713	2.9604	2.0416	3.3644	2.9939	3.0791	2.3269	3.037	2.7909	1	1	1	1	1	1	1	1	1	1	1	1	1	1	1	1	1	1
13	Periplasmic nitrate reductase (EC 1.7.99.4)	Q9PPD9	napA Cj0780	Cj0780	105 kDa	< 0.00010	1.88% Oxygen high, 7.5% Oxygen low	72.195	75.089	77.88	57.365	68.199	70.467	77.638	58.423	75.347	24.223	21.968	25.148	28.03	30.581	36.072	13.255	13.16	16.806	1	1	1	1	1	1	1	1	1	1	1	1	1	1	1	1	1	1
102	Putative ferredoxin	Q0PAA9	napG Cj0781	Cj0781	27 kDa	< 0.00010	1.88% Oxygen high, 7.5% Oxygen low	2.6063	2.2301	3.095	1.1372	1.3394	1.0304	0.93811	1.5986	0.69871	0	0	0	0.27222	0.26359	0	0	0.52104	0	1	1	1	1	1	1	1	1	1	0	0	0	1	1	0	0	1	0
65	Periplasmic nitrate reductase, electron transfer subunit (Diheme cytochrome c NapB)	Q0PAA7	napB Cj0783	Cj0783	19 kDa	< 0.00010	1.88% Oxygen high, 7.5% Oxygen low	14.935	14.825	16.128	9.3527	10.483	10.462	9.3311	10.668	8.8079	6.7031	4.7347	5.714	6.2202	5.8631	4.0938	4.2136	2.9831	2.2606	1	1	1	1	1	1	1	1	1	1	1	1	1	1	1	1	1	1
352	Formyltetrahydrofolate deformylase (EC 3.5.1.10)	Q0PAA0	purU Cj0790	Cj0790	32 kDa	0.02	1.88% Oxygen high, 7.5% Oxygen low	1.5719	1.4608	1.2123	1.7213	1.4824	1.2739	0.80906	1.1089	1.0528	1.0698	1.1678	0.75593	1.2451	1.1866	0	0.6662	1.1812	0.19045	1	1	1	1	1	1	1	1	1	1	1	1	1	1	0	1	1	1
197	UDP-N-acetylmuramoyl-tripeptide D-alanyl-D-alanine ligase (EC 6.3.2.10)	Q0PA95	murF Cj0795c	Cj0795c	55 kDa	0.0015	1.88% Oxygen high, 7.5% Oxygen low	0.33035	0.42179	0.65666	0.18304	0.33472	0.39322	0	0.13862	0	0	0	0	0	0	0	0	0	0	1	1	1	1	1	1	0	1	0	0	0	0	0	0	0	0	0	0
97	D-alanine--D-alanine ligase (EC 6.3.2.4) (D-Ala-D-Ala ligase) (D-alanylalanine synthetase)	Q9PPC2	ddl ddlA Cj0798c	Cj0798c	40 kDa	< 0.00010	1.88% Oxygen high, 7.5% Oxygen low	2.625	2.5647	2.7764	1.9684	1.9089	1.948	1.1329	1.7907	1.198	0.73069	0.81349	0.37125	1.0695	1.1195	0.39387	0.74189	1.0192	1.0213	1	1	1	1	1	1	1	1	1	1	1	1	1	1	1	1	1	1
348	Holliday junction ATP-dependent DNA helicase RuvA (EC 3.6.4.12)	Q9PPC1	ruvA Cj0799c	Cj0799c	20 kDa	0.019	1.88% Oxygen high, 7.5% Oxygen low	0.45862	1.5361	0.52035	1.4059	0	0.48172	0.40741	0	0.49483	0	0	0	0.40975	0	0.22775	0.26173	0	0	1	1	1	1	0	1	1	0	1	0	0	0	1	0	1	1	0	0
225	Lipid export ABC transport protein	Q0PA87	msbA Cj0803	Cj0803	65 kDa	0.0027	1.88% Oxygen high, 7.5% Oxygen low	0.69586	0.51169	0.50151	0.45421	0.15708	0.20825	0	0	0.13127	0	0	0	0	0	0	0	0	0	1	1	1	1	1	1	0	0	1	0	0	0	0	0	0	0	0	0
178	Dihydroorotate dehydrogenase (EC 1.3.3.1)	Q0PA86	pyrD Cj0804	Cj0804	39 kDa	0.00082	1.88% Oxygen high, 7.5% Oxygen low	11.35	10.437	10.829	6.7084	6.1381	7.4317	6.6525	7.7803	6.7474	5.4234	5.4087	5.5266	6.9855	4.7903	3.9476	4.5376	5.4039	4.6912	1	1	1	1	1	1	1	1	1	1	1	1	1	1	1	1	1	1
82	Putative zinc protease	Q0PA85	Cj0805	Cj0805	48 kDa	< 0.00010	1.88% Oxygen high, 7.5% Oxygen low	1.7943	1.786	1.6376	1.5848	0.9351	1.5407	0.75616	0.51592	0.23925	0	0	0	0	0	0	0	0.21775	0	1	1	1	1	1	1	1	1	1	0	0	0	0	0	0	0	1	0
161	Putative oxidoreductase	Q0PA83	Cj0807	Cj0807	28 kDa	0.00051	1.88% Oxygen high, 7.5% Oxygen low	9.0416	8.1524	6.5768	7.6883	7.4219	6.3429	5.5418	5.9572	4.3528	4.4712	4.0681	3.1504	6.1964	5.2648	3.7793	3.1808	4.6318	2.9529	1	1	1	1	1	1	1	1	1	1	1	1	1	1	1	1	1	1
78	Bifunctional protein GlmU [Includes: UDP-N-acetylglucosamine pyrophosphorylase (EC 2.7.7.23) (N-acetylglucosamine-1-phosphate uridyltransferase);Glucosamine-1-phosphate N-acetyltransferase (EC 2.3.1.157)]	Q9PPA2	glmU Cj0821	Cj0821	48 kDa	< 0.00010	1.88% Oxygen high, 7.5% Oxygen low	2.9177	2.503	2.2292	1.3481	1.6851	1.5766	1.2103	1.6663	1.3133	0.6768	0.58094	0.5914	0.53324	1.0019	0.58934	0.4243	0.44333	0.49295	1	1	1	1	1	1	1	1	1	1	1	1	1	1	1	1	1	1
157	Threonine dehydratase biosynthetic (EC 4.3.1.19)	Q0PA62	ilvA Cj0828c	Cj0828c	44 kDa	0.00047	1.88% Oxygen high, 7.5% Oxygen low	2.2846	2.1195	1.8092	1.7524	1.987	2.2572	1.2004	1.9946	1.641	1.6881	1.4424	1.163	1.059	1.1012	0.64383	1.3536	1.4248	1.2533	1	1	1	1	1	1	1	1	1	1	1	1	1	1	1	1	1	1
118	Methionine--tRNA ligase (EC 6.1.1.10) (Methionyl-tRNA synthetase) (MetRS)	Q9PP85	metG metS Cj0838c	Cj0838c	72 kDa	0.00011	1.88% Oxygen high, 7.5% Oxygen low	4.9695	4.4628	4.9635	3.4566	3.5166	3.581	3.121	3.5484	2.5139	2.5676	1.6049	1.9935	2.4667	3.0248	1.2622	1.9549	2.3512	1.7422	1	1	1	1	1	1	1	1	1	1	1	1	1	1	1	1	1	1
247	Glutamate-1-semialdehyde 2,1-aminomutase (GSA) (EC 5.4.3.8) (Glutamate-1-semialdehyde aminotransferase) (GSA-AT)	Q9PP70	hemL Cj0853	Cj0853	46 kDa	0.004	1.88% Oxygen high, 7.5% Oxygen low	6.4548	6.0917	7.2013	4.1669	3.8459	3.4788	1.9842	3.978	3.3814	2.8246	2.4088	2.5986	3.1648	3.114	1.5018	2.5178	2.7125	1.7259	1	1	1	1	1	1	1	1	1	1	1	1	1	1	1	1	1	1
299	Signal peptidase I (EC 3.4.21.89)	Q0PA34	lepP Cj0856	Cj0856	33 kDa	0.0092	1.88% Oxygen high, 7.5% Oxygen low	1.8786	1.7692	2.1204	1.2758	1.2785	1.2317	0.87057	0.64064	0.68372	0.79358	0.56006	0.63367	0.80459	1.0084	0.64314	0.49877	1.1268	0.6279	1	1	1	1	1	1	1	1	1	1	1	1	1	1	1	1	1	1
187	DNA-binding protein HU (HCj)	Q46121	hup hupB Cj0913c	Cj0913c	10 kDa	0.0011	1.88% Oxygen high, 7.5% Oxygen low	66.601	70.773	76.727	54.336	71.819	61.716	51.037	61.489	40.715	45.75	44.797	36.326	53.475	50.433	41.297	37.137	50.604	41.822	1	1	1	1	1	1	1	1	1	1	1	1	1	1	1	1	1	1
209	Probable cytosol aminopeptidase (EC 3.4.11.1) (Leucine aminopeptidase) (LAP) (EC 3.4.11.10) (Leucyl aminopeptidase)	Q9PP04	pepA Cj0929	Cj0929	54 kDa	0.0022	1.88% Oxygen high, 7.5% Oxygen low	6.5272	6.0376	6.7522	3.5709	4.584	3.8134	3.2717	3.2377	2.7847	2.4104	3.6776	1.9014	3.0798	2.9906	1.507	1.8068	2.5605	2.1953	1	1	1	1	1	1	1	1	1	1	1	1	1	1	1	1	1	1
325	Argininosuccinate lyase (ASAL) (EC 4.3.2.1) (Arginosuccinase)	Q46104	argH Cj0931c	Cj0931c	52 kDa	0.015	1.88% Oxygen high, 7.5% Oxygen low	1.7632	1.098	2.0603	1.1178	1.0969	1.4252	1.2602	1.6507	1.113	1.2187	1.1827	0.91594	1.0545	1.4333	0.70198	0.79563	0.8398	0.96554	1	1	1	1	1	1	1	1	1	1	1	1	1	1	1	1	1	1
208	Putative pyruvate carboxylase B subunit (EC 6.4.1.1)	Q0P9W6	pycB Cj0933c	Cj0933c	66 kDa	0.0022	1.88% Oxygen high, 7.5% Oxygen low	9.7646	12.976	12.854	9.6781	8.9386	9.5071	7.6582	10.078	7.7502	7.8582	6.5552	7.5325	8.0445	7.7732	7.3688	7.3828	7.7714	7.5387	1	1	1	1	1	1	1	1	1	1	1	1	1	1	1	1	1	1
37	Putative lipoprotein	Q0P9V3	Cj0946	Cj0946	52 kDa	< 0.00010	1.88% Oxygen high, 7.5% Oxygen low	1.8642	1.7352	1.616	1.4381	1.496	1.4007	1.2474	1.0011	1.107	0.47983	0.40951	0.37643	0.63052	0.82323	0.53269	0.44059	0.67417	0.62261	1	1	1	1	1	1	1	1	1	1	1	1	1	1	1	1	1	1
338	Putative lipoprotein	Q0P9U9	Cj0950c	Cj0950c	16 kDa	0.017	1.88% Oxygen high, 7.5% Oxygen low	10.904	8.0749	13.726	7.653	6.7129	5.7685	7.7104	5.19	7.3868	6.9045	6.2102	4.6731	6.6995	6.3184	5.83	3.4712	5.7817	3.9928	1	1	1	1	1	1	1	1	1	1	1	1	1	1	1	1	1	1
341	tRNA modification GTPase MnmE (EC 3.6.-.-)	Q9PNX9	mnmE thdF trmE Cj0956c	Cj0956c	49 kDa	0.018	1.88% Oxygen high, 7.5% Oxygen low	0.7415	0.19338	0.42424	0.209	0.41791	0.43482	0.72068	0.52831	0.43376	0.44585	0.25699	0.40381	0.22539	0.27339	0	0.25942	0.27821	0.11314	1	1	1	1	1	1	1	1	1	1	1	1	1	1	0	1	1	1
101	Putative uncharacterized protein	Q0P9U2	Cj0957c	Cj0957c	32 kDa	< 0.00010	1.88% Oxygen high, 7.5% Oxygen low	2.5255	2.2516	3.1517	2.3406	2.4933	2.1372	2.6601	2.3716	2.1549	0.8225	1.3	1.0451	1.8658	1.3568	0.66666	1.5794	2.3036	1.4817	1	1	1	1	1	1	1	1	1	1	1	1	1	1	1	1	1	1
266	Membrane protein insertase YidC (Foldase YidC) (Membrane integrase YidC) (Membrane protein YidC)	Q9PNX7	yidC Cj0958c	Cj0958c	61 kDa	0.0053	1.88% Oxygen high, 7.5% Oxygen low	2.8433	2.4123	2.0425	1.6202	1.7778	1.7322	0.85891	1.2746	0.8567	0.69886	0.72981	0.5484	1.2475	1.1763	0.45204	0.91957	1.4868	0.91761	1	1	1	1	1	1	1	1	1	1	1	1	1	1	1	1	1	1
198	Putative oxidoreductase ferredoxin-type electron transport protein	Q0P9R1	Cj0991c	Cj0991c	48 kDa	0.0015	1.88% Oxygen high, 7.5% Oxygen low	0.86716	1.1484	1.1176	0.85492	0.71902	0.90092	0.27073	0.43566	0.44333	0.25366	0.13052	0.096241	0.60885	0.51478	0	0.20043	0.45546	0.2353	1	1	1	1	1	1	1	1	1	1	1	1	1	1	0	1	1	1
121	Putative cytochrome C biogenesis protein	Q0P9N9	Cj1013c	Cj1013c	123 kDa	0.00012	1.88% Oxygen high, 7.5% Oxygen low	2.0981	2.5728	2.6478	2.2644	2.1445	1.8928	1.5618	1.6035	1.1094	0.96485	1.1698	1.0548	1.1667	1.3942	0.80102	0.96785	1.2457	1.1211	1	1	1	1	1	1	1	1	1	1	1	1	1	1	1	1	1	1
149	Putative lipoprotein	Q0P9M6	Cj1026c	Cj1026c	19 kDa	0.00038	1.88% Oxygen high, 7.5% Oxygen low	2.561	2.3682	2.535	2.4655	2.3755	2.3731	1.9625	2.3644	1.4859	1.7592	1.9617	1.6	1.7731	1.9393	1.4407	1.428	1.7008	1.6082	1	1	1	1	1	1	1	1	1	1	1	1	1	1	1	1	1	1
347	DNA gyrase subunit A (EC 5.99.1.3)	Q03470	gyrA Cj1027c	Cj1027c	97 kDa	0.019	1.88% Oxygen high, 7.5% Oxygen low	4.0547	3.6717	4.077	2.4495	2.958	2.2201	2.069	2.6313	2.1732	2.3218	1.9994	2.3094	2.6645	2.3819	1.5049	1.7491	2.2131	2.2301	1	1	1	1	1	1	1	1	1	1	1	1	1	1	1	1	1	1
336	Outer membrane lipoprotein MapA	P0C633	mapA Cj1029c	Cj1029c	24 kDa	0.017	1.88% Oxygen high, 7.5% Oxygen low	15.082	15.826	14.517	11.728	10.915	7.6298	6.3461	8.131	5.2617	7.7257	6.3284	4.7975	8.4812	7.9987	4.3441	7.0569	8.0759	6.7081	1	1	1	1	1	1	1	1	1	1	1	1	1	1	1	1	1	1
154	Elongation factor 4 (EF-4) (EC 3.6.5.n1) (Ribosomal back-translocase LepA)	Q9PNR1	lepA Cj1030c	Cj1030c	67 kDa	0.00044	1.88% Oxygen high, 7.5% Oxygen low	1.1749	1.0613	1.3391	1.2026	1.5078	0.85454	0.89205	0.92323	0.72017	0.53125	0.36874	0.30303	0.94548	0.69479	0.52302	0.64883	0.81964	0.53201	1	1	1	1	1	1	1	1	1	1	1	1	1	1	1	1	1	1
217	Integral membrane component of efflux system (Multidrug efflux system CmeDEF)	Q0P9L9	cmeF Cj1033	Cj1033	112 kDa	0.0025	1.88% Oxygen high, 7.5% Oxygen low	0.97963	1.0852	1.231	0.58635	0.38411	0.48511	0.3117	0.36312	0.23827	0.24452	0.18218	0.15149	0.18503	0.30014	0.092597	0.10982	0.17782	0.17224	1	1	1	1	1	1	1	1	1	1	1	1	1	1	1	1	1	1
298	Pyruvate carboxylase A subunit (EC 6.4.1.1)	Q0P9L5	pycA Cj1037c	Cj1037c	54 kDa	0.0091	1.88% Oxygen high, 7.5% Oxygen low	7.1329	5.5153	5.183	2.619	3.3728	3.0408	3.3162	2.7913	3.4271	2.5687	2.3943	2.4034	2.8839	2.5075	2.3279	2.7497	2.2873	2.4562	1	1	1	1	1	1	1	1	1	1	1	1	1	1	1	1	1	1
340	UDP-N-acetylglucosamine--N-acetylmuramyl-(pentapeptide) pyrophosphoryl-undecaprenol N-acetylglucosamine transferase (EC 2.4.1.227) (Undecaprenyl-PP-MurNAc-pentapeptide-UDPGlcNAc GlcNAc transferase)	Q9PNQ2	murG Cj1039	Cj1039	39 kDa	0.018	1.88% Oxygen high, 7.5% Oxygen low	0.47212	0.51161	0.66746	0	0.53754	0	0	0.22438	0	0.16093	0	0	0	0	0	0	0	0	1	1	0	1	1	0	0	1	0	1	0	0	0	0	0	0	0	0
29	Putative sulfatase family protein	Q0P9J7	Cj1055c	Cj1055c	76 kDa	< 0.00010	1.88% Oxygen high, 7.5% Oxygen low	0.66237	0.77117	0.69392	0.52666	0.70968	0.50281	0.5471	0.37393	0.39736	0	0	0	0.19091	0.26321	0	0.13208	0.08728	0	1	1	1	1	1	1	1	1	1	0	0	0	1	1	0	1	1	0
290	Putative carbon-nitrogen hydrolase family protein	Q0P9J6	Cj1056c	Cj1056c	30 kDa	0.0074	1.88% Oxygen high, 7.5% Oxygen low	1.2652	1.7459	1.4533	1.2249	0.64374	0.27153	0.83918	0.8481	0.85199	0.41698	0.61787	0.41421	0.73756	0.69561	0.14473	0.45261	0.69796	0.48679	1	1	1	1	1	1	1	1	1	1	1	1	1	1	1	1	1	1
110	Inosine-5'-monophosphate dehydrogenase (IMP dehydrogenase) (IMPD) (IMPDH) (EC 1.1.1.205)	Q0P9J4	guaB Cj1058c	Cj1058c	52 kDa	< 0.00010	1.88% Oxygen high, 7.5% Oxygen low	24.476	24.75	26.901	17.684	20.28	19.787	18.61	18.264	15.766	13.876	15.649	14.686	13.966	12.984	8.6273	11.856	14.372	12.68	1	1	1	1	1	1	1	1	1	1	1	1	1	1	1	1	1	1
238	Lon protease (EC 3.4.21.53) (ATP-dependent protease La)	O69300	lon Cj1073c	Cj1073c	90 kDa	0.0035	1.88% Oxygen high, 7.5% Oxygen low	5.2874	5.3367	5.4424	3.8495	3.0757	3.8812	2.8593	2.7313	2.7096	3.0297	2.8972	2.7429	2.8051	2.4541	2.1499	2.0361	2.2411	2.2893	1	1	1	1	1	1	1	1	1	1	1	1	1	1	1	1	1	1
62	Putative lipoprotein	Q0P9G4	Cj1090c	Cj1090c	19 kDa	< 0.00010	1.88% Oxygen high, 7.5% Oxygen low	0.98286	1.6165	1.7524	1.6889	1.6403	1.4096	1.9072	0.43579	1.2338	0	0.30836	0	0.4312	0	0	0.76527	0.38197	0	1	1	1	1	1	1	1	1	1	0	1	0	1	0	0	1	1	0
158	Leucine--tRNA ligase (EC 6.1.1.4) (Leucyl-tRNA synthetase) (LeuRS)	Q9PNK3	leuS Cj1091	Cj1091	93 kDa	0.00048	1.88% Oxygen high, 7.5% Oxygen low	3.7222	3.2485	3.1064	2.3149	2.3219	2.3249	1.977	2.194	1.8982	1.7778	1.2227	1.371	1.8438	1.7363	1.5898	1.5314	1.8549	1.3509	1	1	1	1	1	1	1	1	1	1	1	1	1	1	1	1	1	1
71	Protein translocase subunit SecD	Q0P9G1	secD Cj1093c	Cj1093c	57 kDa	< 0.00010	1.88% Oxygen high, 7.5% Oxygen low	2.8172	2.4794	2.4388	2.212	2.3956	2.2754	1.618	2.051	1.6675	1.2961	1.4299	0.75151	1.5149	1.4258	0.57279	0.93286	1.3541	0.67738	1	1	1	1	1	1	1	1	1	1	1	1	1	1	1	1	1	1
179	Apolipoprotein N-acyltransferase (ALP N-acyltransferase) (EC 2.3.1.-)	Q9PNJ9	lnt Cj1095	Cj1095	52 kDa	0.00086	1.88% Oxygen high, 7.5% Oxygen low	0.33212	0.45369	0.37847	0.57072	0.19871	0.15308	0	0.31061	0	0	0	0	0	0	0	0	0	0	1	1	1	1	1	1	0	1	0	0	0	0	0	0	0	0	0	0
279	Putative periplasmic thioredoxin	Q0P9E8	Cj1106	Cj1106	23 kDa	0.0064	1.88% Oxygen high, 7.5% Oxygen low	6.2995	4.4711	5.2459	3.5039	2.1388	3.5557	1.7627	3.224	2.1733	1.986	3.1081	0.801	2.564	2.6592	0.73558	1.1283	1.7184	1.2641	1	1	1	1	1	1	1	1	1	1	1	1	1	1	1	1	1	1
242	ATP-dependent Clp protease ATP-binding subunit	Q0P9E6	clpA Cj1108	Cj1108	80 kDa	0.0036	1.88% Oxygen high, 7.5% Oxygen low	2.3422	1.887	1.9636	0.90504	1.4529	1.1732	0.98029	1.0438	0.81035	0.93149	0.53721	0.65693	0.96649	0.96861	0.83223	0.42507	0.76324	0.46691	1	1	1	1	1	1	1	1	1	1	1	1	1	1	1	1	1	1
183	Putative phosphatidylserine decarboxylase-related protein (EC 4.1.1.65)	Q0P9D9	Cj1115c	Cj1115c	23 kDa	0.00096	1.88% Oxygen high, 7.5% Oxygen low	2.2407	1.4264	2.0027	0.46548	0.47087	1.2369	0.87907	0	1.3287	0	0	0	0.32372	0.51259	0	0	0	0	1	1	1	1	1	1	1	0	1	0	0	0	1	1	0	0	0	0
113	ATP-dependent zinc metalloprotease FtsH (EC 3.4.24.-)	Q0P9D8	ftsH Cj1116c	Cj1116c	71 kDa	< 0.00010	1.88% Oxygen high, 7.5% Oxygen low	16.92	13.773	15.542	11.196	11.392	11.312	9.7176	8.8686	8.544	7.9449	6.1525	7.2476	7.8646	6.6522	5.4255	5.001	6.7082	5.6829	1	1	1	1	1	1	1	1	1	1	1	1	1	1	1	1	1	1
302	UDP-N-acetyl-alpha-D-glucosamine C6 dehydratase (UDP-GlcNAc C6 dehydratase) (EC 4.2.1.135) (Protein glycosylation pathway protein F) (UDP-N-acetylglucosamine 4,6-dehydratase (configuration-retaining))	Q0P9D4	pglF Cj1120c	Cj1120c	67 kDa	0.0097	1.88% Oxygen high, 7.5% Oxygen low	1.9405	1.4944	1.4228	1.0136	0.81326	0.56581	0.25384	0.36897	0.41566	0.43161	0.26303	0.068417	0.6256	0.57846	0.16961	0	0.52013	0	1	1	1	1	1	1	1	1	1	1	1	1	1	1	1	0	1	0
148	GalNAc transferase	Q0P9C9	pglA Cj1125c	Cj1125c	43 kDa	0.00038	1.88% Oxygen high, 7.5% Oxygen low	1.77	1.7489	1.8746	0.72123	1.4725	0.48031	0.48449	0.69632	0.92815	0.14234	0.27583	0.22149	0.16039	0.31605	0.42532	0.12577	0.15876	0.39701	1	1	1	1	1	1	1	1	1	1	1	1	1	1	1	1	1	1
109	Oligosaccharide transferase to N-glycosylate proteins	Q0P9C8	pglB Cj1126c	Cj1126c	82 kDa	< 0.00010	1.88% Oxygen high, 7.5% Oxygen low	0.61102	0.70885	0.76848	0.24375	0.39904	0.45445	0.15529	0.29693	0.14982	0	0	0	0.08519	0	0	0	0	0	1	1	1	1	1	1	1	1	1	0	0	0	1	0	0	0	0	0
88	GalNAc transferase	Q0P9C7	pglJ Cj1127c	Cj1127c	41 kDa	< 0.00010	1.88% Oxygen high, 7.5% Oxygen low	3.5337	2.9902	3.1151	1.7262	2.0099	1.4432	1.4333	1.8452	1.1795	0.15275	0.44631	0.11676	1.0393	0.49641	0.50628	0.43081	0.49809	0.13257	1	1	1	1	1	1	1	1	1	1	1	1	1	1	1	1	1	1
229	GalNAc transferase/polymerase	Q0P9C5	pglH Cj1129c	Cj1129c	41 kDa	0.0029	1.88% Oxygen high, 7.5% Oxygen low	1.2983	0.96969	1.0334	0	0.20656	0.41341	0.18529	0.7241	0.36186	0.15318	0	0	0	0	0.10358	0	0.16508	0	1	1	0	1	1	1	1	1	1	1	0	0	0	0	1	0	1	0
27	Flippase	Q0P9C4	pglK Cj1130c	Cj1130c	65 kDa	< 0.00010	1.88% Oxygen high, 7.5% Oxygen low	1.3689	1.7311	1.5692	1.3174	1.3695	0.94673	0.83933	0.86532	0.85872	0	0	0	0.10895	0.25592	0.17557	0.18623	0.36689	0	1	1	1	1	1	1	1	1	1	0	0	0	1	1	1	1	1	0
172	Putative glycosyltransferase	Q0P9B8	Cj1136	Cj1136	46 kDa	0.00074	1.88% Oxygen high, 7.5% Oxygen low	2.1847	1.6072	2.0353	0.89495	0.86293	1.0585	0.37957	0.9556	0.54001	0.13289	0.2575	0.10165	0.30659	0.44695	0.2892	0.41533	0.37521	0.11936	1	1	1	1	1	1	1	1	1	1	1	1	1	1	1	1	1	1
133	Transcription termination factor Rho (EC 3.6.4.-) (ATP-dependent helicase Rho)	Q0P9A0	rho Cj1156	Cj1156	49 kDa	0.0002	1.88% Oxygen high, 7.5% Oxygen low	9.1726	7.7546	9.2851	5.4922	5.943	4.8973	4.0434	5.1	3.6393	2.0113	2.4432	1.7348	3.2099	3.7117	2.3982	2.4366	3.4326	2.1904	1	1	1	1	1	1	1	1	1	1	1	1	1	1	1	1	1	1
103	Putative DNA polymerase III subunit gamma (EC 2.7.7.7)	Q0P999	dnaX Cj1157	Cj1157	58 kDa	< 0.00010	1.88% Oxygen high, 7.5% Oxygen low	1.2515	0.94548	1.0113	0.97953	1.0492	0.98395	0.89002	0.98682	0.92122	0.32198	0.58702	0.39388	1.0049	0.80958	0.34756	0.4948	0.60362	0.34333	1	1	1	1	1	1	1	1	1	1	1	1	1	1	1	1	1	1
96	50 kDa outer membrane protein	Q0P986	omp50 Cj1170c	Cj1170c	53 kDa	< 0.00010	1.88% Oxygen high, 7.5% Oxygen low	9.1002	8.8719	9.5992	2.9765	3.3232	2.8638	5.5249	5.8335	4.8585	0.4074	0.43345	0.52678	0.86703	0.98466	0.33196	1.2849	1.8508	1.2156	1	1	1	1	1	1	1	1	1	1	1	1	1	1	1	1	1	1
57	Putative ubiquinol-cytochrome C reductase cytochrome C subunit	Q0P972	petC Cj1184c	Cj1184c	41 kDa	< 0.00010	1.88% Oxygen high, 7.5% Oxygen low	25.743	23.566	24.693	21.303	16.918	17.26	13.271	15.121	17.39	8.9289	8.1301	11.007	9.4038	7.7543	5.2094	9.9977	8.3121	8.9806	1	1	1	1	1	1	1	1	1	1	1	1	1	1	1	1	1	1
56	Cytochrome b	Q0P971	petB Cj1185c	Cj1185c	48 kDa	< 0.00010	1.88% Oxygen high, 7.5% Oxygen low	1.7914	1.7784	1.9144	1.4589	1.1659	1.1088	0.74105	1.1047	0.89834	0.12581	0.26259	0.16918	0.5269	0.50374	0	0	0.50579	0	1	1	1	1	1	1	1	1	1	1	1	1	1	1	0	0	1	0
79	Ubiquinol-cytochrome c reductase iron-sulfur subunit (EC 1.10.2.2)	Q0P970	petA Cj1186c	Cj1186c	18 kDa	< 0.00010	1.88% Oxygen high, 7.5% Oxygen low	14.36	16.462	16.544	12.76	14.377	10.649	8.125	10.01	7.8079	5.7735	5.7792	5.4209	5.6472	5.326	2.1323	5.5407	5.8445	5.8643	1	1	1	1	1	1	1	1	1	1	1	1	1	1	1	1	1	1
240	tRNA uridine 5-carboxymethylaminomethyl modification enzyme MnmG (Glucose-inhibited division protein A)	Q9PNA7	mnmG gidA Cj1188c	Cj1188c	69 kDa	0.0036	1.88% Oxygen high, 7.5% Oxygen low	1.8537	1.5153	1.4499	2.1724	2.185	1.8825	1.4392	1.2596	1.3449	1.2144	1.1891	1.2176	1.568	1.3467	0.7011	1.0991	1.1531	1.2946	1	1	1	1	1	1	1	1	1	1	1	1	1	1	1	1	1	1
150	Possible phosphate permease	Q0P962	Cj1194	Cj1194	55 kDa	0.0004	1.88% Oxygen high, 7.5% Oxygen low	0.48285	0.78782	0.66565	0.16892	0.33837	0.44743	0	0.30746	0.32711	0	0	0	0.19825	0	0	0	0	0	1	1	1	1	1	1	0	1	1	0	0	0	1	0	0	0	0	0
72	Putative dihydroorotase (EC 3.5.2.3)	Q0P961	pyrC2 Cj1195c	Cj1195c	44 kDa	< 0.00010	1.88% Oxygen high, 7.5% Oxygen low	3.0876	2.7808	3.3728	2.5512	2.4528	2.2552	1.8564	3.1862	1.9889	1.5739	1.5332	1.2494	1.715	1.6218	0.84154	1.3824	1.5155	1.1713	1	1	1	1	1	1	1	1	1	1	1	1	1	1	1	1	1	1
283	Ribonuclease Y (RNase Y) (EC 3.1.-.-)	Q9PN86	rny Cj1209	Cj1209	58 kDa	0.0069	1.88% Oxygen high, 7.5% Oxygen low	2.318	3.123	3.3552	1.2831	1.14	1.2456	1.1278	0.81021	0.53591	0.79733	0.71516	0.58605	0.5032	0.41238	0.58021	0.59201	0.66983	0.56408	1	1	1	1	1	1	1	1	1	1	1	1	1	1	1	1	1	1
182	Putative peptidase M23 family protein	Q0P941	Cj1215	Cj1215	44 kDa	0.00094	1.88% Oxygen high, 7.5% Oxygen low	5.0609	5.5813	5.063	3.4695	3.5647	3.3607	2.1345	3.6925	2.5685	2.6307	1.5531	1.9728	2.9179	2.0972	0.98602	2.1252	2.4835	1.8435	1	1	1	1	1	1	1	1	1	1	1	1	1	1	1	1	1	1
75	Serine protease (Protease DO) (EC 3.4.21.-)	Q0P928	htrA Cj1228c	Cj1228c	51 kDa	< 0.00010	1.88% Oxygen high, 7.5% Oxygen low	11.976	12.382	12.336	8.8318	9.1436	8.3487	7.7168	7.585	7.0396	3.5323	4.0517	2.5118	6.021	6.4369	3.328	4.1734	5.5058	3.8693	1	1	1	1	1	1	1	1	1	1	1	1	1	1	1	1	1	1
98	Putative curved-DNA binding protein	Q0P927	cbpA Cj1229	Cj1229	33 kDa	< 0.00010	1.88% Oxygen high, 7.5% Oxygen low	3.9552	3.9881	2.54	2.8999	3.0174	2.4263	2.1692	2.3887	3.0173	0.56586	1.1018	1.1162	2.4232	1.3775	1.0787	0.91996	1.828	1.8047	1	1	1	1	1	1	1	1	1	1	1	1	1	1	1	1	1	1
315	Glycine--tRNA ligase beta subunit (EC 6.1.1.14) (Glycyl-tRNA synthetase beta subunit)	Q0P922	glyS Cj1234	Cj1234	76 kDa	0.013	1.88% Oxygen high, 7.5% Oxygen low	4.5591	4.852	5.244	4.0776	3.7097	4.3957	2.9672	3.3722	3.0972	3.6549	2.6958	2.9924	3.7595	3.918	1.5935	2.7425	3.3016	2.5045	1	1	1	1	1	1	1	1	1	1	1	1	1	1	1	1	1	1
269	GMP synthase [glutamine-hydrolyzing] (EC 6.3.5.2) (GMP synthetase) (Glutamine amidotransferase)	Q9PN49	guaA Cj1248	Cj1248	57 kDa	0.0055	1.88% Oxygen high, 7.5% Oxygen low	12.056	10.215	10.192	11.828	11.706	11.156	9.7675	8.205	9.6537	7.1463	8.517	9.1663	8.2331	9.8446	5.7877	7.619	9.8623	10.11	1	1	1	1	1	1	1	1	1	1	1	1	1	1	1	1	1	1
168	Putative uncharacterized protein	Q0P907	Cj1249	Cj1249	57 kDa	0.0006	1.88% Oxygen high, 7.5% Oxygen low	3.8063	3.4484	3.7127	1.9031	2.4078	1.9711	1.4769	1.9584	0.93234	0.6244	0.66257	0.39497	1.1891	1.291	0.62675	0.76684	1.4544	0.687	1	1	1	1	1	1	1	1	1	1	1	1	1	1	1	1	1	1
119	Putative periplasmic protein	Q0P904	Cj1252	Cj1252	80 kDa	0.00012	1.88% Oxygen high, 7.5% Oxygen low	0.44459	0.3558	0.45	0.11469	0.2844	0.14833	0.092397	0.30267	0.071496	0	0	0	0	0	0	0	0	0	1	1	1	1	1	1	1	1	1	0	0	0	0	0	0	0	0	0
45	Major outer membrane protein (Porin)	P80672	porA Cj1259	Cj1259	46 kDa	< 0.00010	1.88% Oxygen high, 7.5% Oxygen low	33.581	35.872	36.597	36.393	36.042	29.679	25.196	27.146	23.333	19.166	18.726	15.285	19.06	18.039	13.671	17.772	18.056	17.996	1	1	1	1	1	1	1	1	1	1	1	1	1	1	1	1	1	1
23	Ni/Fe-hydrogenase large subunit (EC 1.12.5.1)	Q0P8Z0	hydB Cj1266c	Cj1266c	64 kDa	< 0.00010	1.88% Oxygen high, 7.5% Oxygen low	21.088	20.25	20.596	21.583	18.927	21.877	19.267	16.63	21.351	15.322	12.552	13.147	15.236	12.453	14.313	11.947	12.832	13.263	1	1	1	1	1	1	1	1	1	1	1	1	1	1	1	1	1	1
39	Ni/Fe-hydrogenase small chain (EC 1.12.5.1)	Q0P8Y9	hydA Cj1267c	Cj1267c	41 kDa	< 0.00010	1.88% Oxygen high, 7.5% Oxygen low	4.7568	3.7675	4.7397	2.9189	3.0343	3.2651	2.7208	2.3242	2.7768	1.0699	1.132	1.1033	0.82023	0.49501	1.0761	1.0273	0.87914	1.1569	1	1	1	1	1	1	1	1	1	1	1	1	1	1	1	1	1	1
131	Putative ABC transporter ATP-binding protein	Q0P8X9	Cj1277c	Cj1277c	25 kDa	0.00018	1.88% Oxygen high, 7.5% Oxygen low	5.1674	5.0901	4.7366	2.0108	2.5376	1.9233	1.9696	2.3737	1.7539	1.0842	1.2081	0.5007	0.75524	0.72302	0.17703	0.22352	0.57158	0.22723	1	1	1	1	1	1	1	1	1	1	1	1	1	1	1	1	1	1
223	tRNA (guanine-N(7)-)-methyltransferase (EC 2.1.1.33) (tRNA (guanine(46)-N(7))-methyltransferase) (tRNA(m7G46)-methyltransferase)	Q9PN20	trmB Cj1278c	Cj1278c	46 kDa	0.0027	1.88% Oxygen high, 7.5% Oxygen low	2.0179	2.2875	2.3135	1.2635	1.3353	1.0444	0.76942	0.54724	0.68615	0.26912	0.27385	0.275	0.91706	0.77615	0.44697	0.5664	0.52782	0.51229	1	1	1	1	1	1	1	1	1	1	1	1	1	1	1	1	1	1
180	Putative fibronectin domain-containing lipoprotein	Q0P8X7	Cj1279c	Cj1279c	46 kDa	0.00092	1.88% Oxygen high, 7.5% Oxygen low	15.331	14.108	14.837	9.1509	9.1573	8.1488	7.6945	8.4573	8.25	7.3522	6.9573	7.1071	5.7488	5.8443	6.3315	4.5882	5.2539	5.5252	1	1	1	1	1	1	1	1	1	1	1	1	1	1	1	1	1	1
54	Putative K+ uptake protein	Q0P8X3	ktrA Cj1284	Cj1284	24 kDa	< 0.00010	1.88% Oxygen high, 7.5% Oxygen low	5.1567	4.0068	3.8955	3.0963	2.9451	3.7399	2.4216	3.7501	2.4996	1.6968	1.8469	1.0522	1.1419	0.90338	1.1028	1.2166	1.8832	0.80775	1	1	1	1	1	1	1	1	1	1	1	1	1	1	1	1	1	1
324	PseE protein	Q0P8S2	pseE Cj1337	Cj1337	73 kDa	0.014	1.88% Oxygen high, 7.5% Oxygen low	1.0316	0.80136	0.86878	0.27423	0.38888	0.44838	0.13944	0.17576	0.089904	0	0	0	0.33837	0.18027	0.056819	0.13704	0.274	0.18645	1	1	1	1	1	1	1	1	1	0	0	0	1	1	1	1	1	1
256	Putative integral membrane protein	Q0P8Q3	Cj1356c	Cj1356c	21 kDa	0.0046	1.88% Oxygen high, 7.5% Oxygen low	0.44212	0.52074	0.5244	0	0.97654	0	0.3238	0.39922	0	0	0	0	0	0	0	0	0	0	1	1	0	1	1	0	1	1	0	0	0	0	0	0	0	0	0	0
9	Putative periplasmic cytochrome C (EC 1.7.2.2)	Q0P8Q2	nrfA Cj1357c	Cj1357c	69 kDa	< 0.00010	1.88% Oxygen high, 7.5% Oxygen low	140.2	154.84	149.81	115.8	124.25	127	96.609	92.522	105.13	20.376	13.497	12.44	26.603	23.796	17.31	5.5111	6.3293	4.946	1	1	1	1	1	1	1	1	1	1	1	1	1	1	1	1	1	1
59	Putative periplasmic cytochrome C	Q0P8Q1	nrfH Cj1358c	Cj1358c	19 kDa	< 0.00010	1.88% Oxygen high, 7.5% Oxygen low	2.8221	2.6079	2.8273	3.5395	2.6464	2.2741	2.738	2.2658	2.4205	0.91131	1.01	0.81898	1.9705	1.8584	0.26426	0	0	0	1	1	1	1	1	1	1	1	1	1	1	1	1	1	1	0	0	0
301	Glutamine--fructose-6-phosphate aminotransferase [isomerizing] (EC 2.6.1.16) (D-fructose-6-phosphate amidotransferase) (GFAT) (Glucosamine-6-phosphate synthase) (Hexosephosphate aminotransferase) (L-glutamine--D-fructose-6-phosphate amidotransferase)	Q9PMT4	glmS Cj1366c	Cj1366c	67 kDa	0.0093	1.88% Oxygen high, 7.5% Oxygen low	8.2346	6.7002	7.4232	4.7298	4.8644	4.0608	4.7557	4.1616	4.6926	3.3824	3.3004	3.9804	4.815	4.3142	4.2155	3.5018	3.9551	3.946	1	1	1	1	1	1	1	1	1	1	1	1	1	1	1	1	1	1
191	Putative periplasmic protein	Q0P8M9	Cj1380	Cj1380	27 kDa	0.0012	1.88% Oxygen high, 7.5% Oxygen low	9.9487	11.177	10.247	7.9228	7.0914	6.1742	5.8127	6.1334	4.7882	4.9229	5.0225	4.3576	5.343	5.6622	3.2396	3.6862	5.1164	3.4344	1	1	1	1	1	1	1	1	1	1	1	1	1	1	1	1	1	1
203	Putative Ni/Fe-hydrogenase small subunit	Q0P8L5	hydA2 Cj1399c	Cj1399c	56 kDa	0.0017	1.88% Oxygen high, 7.5% Oxygen low	1.5123	1.3841	1.6109	0.91379	1.7195	1.5885	1.3897	1.3882	1.4576	1.0355	1.3076	0.93885	1.0455	1.5118	0.49295	0.6218	0.69832	0.46121	1	1	1	1	1	1	1	1	1	1	1	1	1	1	1	1	1	1
12	Putative cytochrome P450	Q0P8K3	Cj1411c	Cj1411c	53 kDa	< 0.00010	1.88% Oxygen high, 7.5% Oxygen low	4.4084	3.6602	3.3381	3.5182	4.5822	4.3694	4.9231	3.9394	3.6979	0.81512	0.58895	0.59019	1.4781	1.7661	0.99534	1.1289	1.4899	1.158	1	1	1	1	1	1	1	1	1	1	1	1	1	1	1	1	1	1
250	Putative transferase	Q0P8J6	Cj1418c	Cj1418c	90 kDa	0.0043	1.88% Oxygen high, 7.5% Oxygen low	3.8018	3.4044	3.5088	2.5184	2.5601	1.8186	1.7222	2.142	1.5796	1.7025	1.2227	1.0271	1.9777	2.3104	0.8939	1.21	1.9325	1.0643	1	1	1	1	1	1	1	1	1	1	1	1	1	1	1	1	1	1
319	Putative D-glycero-D-manno-heptose 7-phosphate kinase	Q0P8I9	hddA Cj1425c	Cj1425c	38 kDa	0.014	1.88% Oxygen high, 7.5% Oxygen low	1.5751	2.3456	2.3441	2.2582	2.0097	1.6024	1.3076	2.0369	1.2744	1.1791	0.95867	1.0234	2.0528	1.9547	0.93375	0.96347	1.546	0.98072	1	1	1	1	1	1	1	1	1	1	1	1	1	1	1	1	1	1
334	Putative methyltransferase family protein	Q0P8I8	Cj1426c	Cj1426c	33 kDa	0.016	1.88% Oxygen high, 7.5% Oxygen low	13.521	17.7	13.209	7.3369	7.4231	7.4439	8.7877	5.7034	6.7209	3.2805	3.8056	3.41	8.5338	8.7018	4.7375	5.9183	6.6816	5.7963	1	1	1	1	1	1	1	1	1	1	1	1	1	1	1	1	1	1
248	GDP-L-fucose synthetase (EC 1.1.1.271)	Q0P8I6	fcl Cj1428c	Cj1428c	39 kDa	0.0041	1.88% Oxygen high, 7.5% Oxygen low	5.8638	4.6934	3.8703	3.5325	3.6071	3.6875	2.6256	3.322	2.5751	2.4604	2.3877	1.8296	3.7241	2.8602	1.9692	2.2248	2.5805	2.006	1	1	1	1	1	1	1	1	1	1	1	1	1	1	1	1	1	1
241	Putative uncharacterized protein	Q0P8I5	Cj1429c	Cj1429c	36 kDa	0.0036	1.88% Oxygen high, 7.5% Oxygen low	7.8012	6.9084	4.9964	3.0896	4.3549	4.2275	3.3106	3.7444	3.8219	2.6883	2.5626	2.9011	3.8623	3.0766	1.6724	2.7202	2.9261	2.0241	1	1	1	1	1	1	1	1	1	1	1	1	1	1	1	1	1	1
167	Capsular polysaccharide heptosyltransferase	Q0P8I3	hddC Cj1431c	Cj1431c	70 kDa	0.00059	1.88% Oxygen high, 7.5% Oxygen low	5.277	5.3889	4.6637	4.2277	3.6917	3.8883	3.3635	3.2965	2.5771	1.3936	1.4261	0.81371	2.956	3.7896	1.5309	2.395	2.7951	2.2459	1	1	1	1	1	1	1	1	1	1	1	1	1	1	1	1	1	1
204	Putative sugar transferase	Q0P8I2	Cj1432c	Cj1432c	122 kDa	0.0018	1.88% Oxygen high, 7.5% Oxygen low	2.8155	1.9819	2.5149	1.5312	1.4689	1.5582	1.0152	1.2002	0.90663	0.46751	0.37648	0.28417	1.2729	1.1921	0.74525	0.76669	0.90996	0.72115	1	1	1	1	1	1	1	1	1	1	1	1	1	1	1	1	1	1
93	Putative uncharacterized protein	Q0P8I1	Cj1433c	Cj1433c	44 kDa	< 0.00010	1.88% Oxygen high, 7.5% Oxygen low	1.8738	2.1367	2.1506	1.3516	1.1554	1.0163	0.65137	1.134	1.258	0	0.29072	0	0.413	0.73772	0.32027	0.47479	0.47008	0.52954	1	1	1	1	1	1	1	1	1	0	1	0	1	1	1	1	1	1
76	Putative sugar transferase	Q0P8I0	Cj1434c	Cj1434c	53 kDa	< 0.00010	1.88% Oxygen high, 7.5% Oxygen low	9.8164	8.5895	8.3699	6.6551	6.492	6.7397	4.9397	7.1555	4.4819	2.3527	2.0975	2.3724	3.9562	4.4567	2.1598	3.4639	4.1192	3.175	1	1	1	1	1	1	1	1	1	1	1	1	1	1	1	1	1	1
117	Putative sugar transferase	Q0P8H6	Cj1438c	Cj1438c	93 kDa	0.00011	1.88% Oxygen high, 7.5% Oxygen low	9.0603	8.4403	7.7267	6.1791	6.4555	5.5577	4.7693	5.1311	4.5625	2.5315	2.1915	1.6812	4.2047	4.4763	2.6906	3.8755	3.9025	3.2852	1	1	1	1	1	1	1	1	1	1	1	1	1	1	1	1	1	1
188	UDP-galactopyranose mutase (EC 5.4.99.9)	Q0P8H5	glf Cj1439c	Cj1439c	43 kDa	0.0011	1.88% Oxygen high, 7.5% Oxygen low	4.2693	3.5229	4.4528	2.5914	3.0121	2.4961	1.4428	2.6181	1.7771	0.92174	0.95119	1.0514	1.9908	2.2459	1.2902	1.5939	1.2264	1.5623	1	1	1	1	1	1	1	1	1	1	1	1	1	1	1	1	1	1
115	UDP-glucose 6-dehydrogenase (EC 1.1.1.22)	Q0P8H3	kfiD Cj1441c	Cj1441c	45 kDa	0.0001	1.88% Oxygen high, 7.5% Oxygen low	5.2402	5.1465	6.1005	6.0776	5.6346	5.2749	4.6993	5.6717	3.8383	3.3289	2.9735	3.0979	4.9357	3.8236	3.016	3.8423	3.8383	4.1717	1	1	1	1	1	1	1	1	1	1	1	1	1	1	1	1	1	1
138	Capsule polysaccharide export system periplasmic protein	Q0P8H0	kpsD Cj1444c	Cj1444c	61 kDa	0.00024	1.88% Oxygen high, 7.5% Oxygen low	4.4331	5.0391	5.4451	4.9844	4.7862	3.8438	3.2823	4.0815	2.903	2.7633	2.5048	2.5153	3.5569	2.8718	1.8926	2.6482	3.2544	2.9993	1	1	1	1	1	1	1	1	1	1	1	1	1	1	1	1	1	1
14	Outer membrane fibronectin-binding protein	Q0P8D9	cadF Cj1478c	Cj1478c	36 kDa	< 0.00010	1.88% Oxygen high, 7.5% Oxygen low	16.441	17.496	18.874	16.355	16.505	12.664	16.049	14.782	14.74	6.5652	5.9406	4.3908	7.4101	6.728	5.3067	6.8237	9.3554	6.8137	1	1	1	1	1	1	1	1	1	1	1	1	1	1	1	1	1	1
74	30S ribosomal protein S9	Q9PMI3	rpsI Cj1479c	Cj1479c	14 kDa	< 0.00010	1.88% Oxygen high, 7.5% Oxygen low	18.25	19.393	21.024	20.675	19.68	15.476	13.985	14.106	13.529	10.563	10.384	7.0067	11.195	10.558	12.923	10.176	10.593	10.569	1	1	1	1	1	1	1	1	1	1	1	1	1	1	1	1	1	1
286	Putative lipoprotein	Q0P8D4	Cj1483c	Cj1483c	20 kDa	0.0071	1.88% Oxygen high, 7.5% Oxygen low	1.9943	0.50177	1.7389	1.9123	1.0844	2.7558	1.5188	0	1.4608	0.31949	0.80352	0.52125	1.1394	0.37088	0.62842	0.41814	0	0.58054	1	1	1	1	1	1	1	0	1	1	1	1	1	1	1	1	0	1
260	Cbb3-type cytochrome c oxidase subunit	Q0P8D0	ccoP Cj1487c	Cj1487c	31 kDa	0.0048	1.88% Oxygen high, 7.5% Oxygen low	9.0338	6.2662	7.1236	6.8862	4.6377	3.7833	3.9787	4.5279	4.0132	3.3926	4.46	3.5773	4.1875	3.4917	3.5538	2.9048	3.3046	2.5499	1	1	1	1	1	1	1	1	1	1	1	1	1	1	1	1	1	1
107	Cb-type cytochrome C oxidase subunit II (EC 1.9.3.1)	Q0P8C8	ccoO Cj1489c	Cj1489c	25 kDa	< 0.00010	1.88% Oxygen high, 7.5% Oxygen low	24.062	25.577	22.762	19.863	15.745	13.57	15.299	14.144	15.017	11.748	11.631	8.8008	9.0223	10.541	9.4312	8.1925	9.9547	10.34	1	1	1	1	1	1	1	1	1	1	1	1	1	1	1	1	1	1
252	Putative two-component sensor	Q0P8C5	Cj1492c	Cj1492c	47 kDa	0.0044	1.88% Oxygen high, 7.5% Oxygen low	1.1112	1.1817	1.1454	0.52912	0.43869	0.82626	0.43993	0.71836	0.38892	0.46701	0.38614	0.112	0.14564	0.51048	0.090452	0.43402	0.59747	0.30056	1	1	1	1	1	1	1	1	1	1	1	1	1	1	1	1	1	1
210	Putative periplasmic oxidoreductase	Q0P8A3	Cj1516	Cj1516	59 kDa	0.0023	1.88% Oxygen high, 7.5% Oxygen low	2.0563	2.2692	2.4801	1.3567	1.6308	1.215	1.3058	0.96661	1.0882	0.71802	0.88014	0.98807	1.1329	1.1424	0.46443	0.68313	1.0825	0.82873	1	1	1	1	1	1	1	1	1	1	1	1	1	1	1	1	1	1
245	Putative CRISPR-associated protein	Q0P897	Cj1523c	Cj1523c	115 kDa	0.0039	1.88% Oxygen high, 7.5% Oxygen low	1.4797	1.3081	1.8259	0.3429	0.68895	0.54426	0.35358	0.39352	0.37585	0.1033	0.070184	0	0.51328	0.35717	0	0	0.17188	0.047079	1	1	1	1	1	1	1	1	1	1	1	0	1	1	0	0	1	1
255	Histidine biosynthesis bifunctional protein HisB [Includes: Histidinol-phosphatase (EC 3.1.3.15);Imidazoleglycerol-phosphate dehydratase (IGPD) (EC 4.2.1.19)]	Q9PM76	hisB Cj1599	Cj1599	40 kDa	0.0045	1.88% Oxygen high, 7.5% Oxygen low	3.9619	3.1733	3.4713	2.0025	1.9278	1.9577	0.82255	1.3745	1.4162	1.4738	0.71671	0.7395	1.3137	1.4741	0.55823	1.0148	0.91852	0.85063	1	1	1	1	1	1	1	1	1	1	1	1	1	1	1	1	1	1
351	Putative periplasmic protein	Q0P807	Cj1621	Cj1621	28 kDa	0.02	1.88% Oxygen high, 7.5% Oxygen low	2.4339	2.6264	2.8118	1.0891	0.68738	0.32688	0.88602	0	0	0.35669	0.2291	0	0	0.25243	0.41653	0.31015	0.24631	0.20292	1	1	1	1	1	1	1	0	0	1	1	0	0	1	1	1	1	1
116	Amino acid transporter	Q0P803	sdaC Cj1625c	Cj1625c	46 kDa	0.00011	1.88% Oxygen high, 7.5% Oxygen low	1.5085	2.1512	2.0234	1.8057	1.8924	1.3972	0.9575	1.1776	1.0091	0.2698	0.60452	0.21461	1.0096	0.95019	0.4449	0.38727	1.0446	0.64192	1	1	1	1	1	1	1	1	1	1	1	1	1	1	1	1	1	1
55	Chorismate synthase (EC 4.2.3.5) (5-enolpyruvylshikimate-3-phosphate phospholyase)	Q9PM41	aroC Cj1634c	Cj1634c	39 kDa	< 0.00010	1.88% Oxygen high, 7.5% Oxygen low	1.6529	1.7639	1.5602	1.2267	1.3178	0.88864	0.93717	1.135	1.1355	0.56701	0.25309	0.45416	0.65546	0.62524	0.53096	0.53349	0.62458	0.37078	1	1	1	1	1	1	1	1	1	1	1	1	1	1	1	1	1	1
282	Methionine aminopeptidase (EC 3.4.11.18)	Q0P7X7	map Cj1651c	Cj1651c	27 kDa	0.0069	1.88% Oxygen high, 7.5% Oxygen low	1.8308	2.2086	2.3935	2.5777	1.9889	1.7237	2.5739	1.9002	2.2386	0.97521	1.5996	1.5145	1.3367	2.1174	1.4935	1.0772	2.5663	1.0384	1	1	1	1	1	1	1	1	1	1	1	1	1	1	1	1	1	1
186	DNA topoisomerase 1 (EC 5.99.1.2) (DNA topoisomerase I) (Omega-protein) (Relaxing enzyme) (Swivelase) (Untwisting enzyme)	Q9PLZ2	topA Cj1686c	Cj1686c	79 kDa	0.0011	1.88% Oxygen high, 7.5% Oxygen low	5.1764	4.7586	4.4076	2.5507	2.9291	2.4594	1.7591	1.9775	2.0438	1.8243	1.1616	1.1167	1.3291	1.6738	0.81187	1.281	1.7132	1.0051	1	1	1	1	1	1	1	1	1	1	1	1	1	1	1	1	1	1
307	50S ribosomal protein L15	Q0P7U2	rp10 Cj1689c	Cj1689c	14 kDa	0.011	1.88% Oxygen high, 7.5% Oxygen low	9.6749	16.672	16.295	13.131	13.887	13.107	10.018	11.932	12.558	11.729	10.552	10.111	11.357	9.8015	9.9368	10.336	9.8597	11.64	1	1	1	1	1	1	1	1	1	1	1	1	1	1	1	1	1	1
114	50S ribosomal protein L18	Q9PLY7	rplR Cj1691c	Cj1691c	13 kDa	< 0.00010	1.88% Oxygen high, 7.5% Oxygen low	19.128	22.098	22.132	23.089	18.917	17.581	14.507	16.13	14.088	14.285	13.987	11.343	12.626	13.213	11.194	11.596	10.959	13.059	1	1	1	1	1	1	1	1	1	1	1	1	1	1	1	1	1	1
297	50S ribosomal protein L6	Q0P7T9	rplF Cj1692c	Cj1692c	20 kDa	0.0087	1.88% Oxygen high, 7.5% Oxygen low	17.556	16.26	15.395	16.989	14.346	14.179	12.558	12.332	11.889	12.779	12.513	10.147	12.324	8.8328	16.097	11.104	10.176	11.014	1	1	1	1	1	1	1	1	1	1	1	1	1	1	1	1	1	1
177	50S ribosomal protein L3	Q9PLX1	rplC Cj1707c	Cj1707c	21 kDa	0.00082	1.88% Oxygen high, 7.5% Oxygen low	25.074	29.812	32.32	33.243	28.857	27.532	25.45	29.017	22.498	20.432	18.87	19.145	26.665	25.148	21.524	17.585	25.233	20.855	1	1	1	1	1	1	1	1	1	1	1	1	1	1	1	1	1	1
190	Putative metallo-beta-lactamase family protein	Q0P7S1	Cj1710c	Cj1710c	76 kDa	0.0012	1.88% Oxygen high, 7.5% Oxygen low	1.9925	2.1136	1.9109	1.1871	1.1536	1.3373	0.99159	0.868	0.86696	0.59338	0.40793	0.47248	0.80319	0.81358	0.66844	0.64169	0.97592	0.8072	1	1	1	1	1	1	1	1	1	1	1	1	1	1	1	1	1	1
66	Non-haem iron protein	Q0PCB3	rrc Cj0012c	Cj0012c	25 kDa	< 0.00010	1.88% Oxygen low, 7.5% Oxygen high	6.11	5.6821	5.6965	6.8011	5.8133	8.8502	13.503	8.7572	13.89	19.306	13.88	19.28	14.238	16.529	15.753	19.97	14.98	16.564	1	1	1	1	1	1	1	1	1	1	1	1	1	1	1	1	1	1
331	Putative fumarylacetoacetate (FAA) hydrolase family protein	Q0PCA4	Cj0021c	Cj0021c	33 kDa	0.015	1.88% Oxygen low, 7.5% Oxygen high	0	0	0	0	0	0	0	0	0	0.3766	0.36427	0.72454	0.7182	0	0	0.26013	0	0	0	0	0	0	0	0	0	0	0	1	1	1	1	0	0	1	0	0
175	CTP synthase (EC 6.3.4.2) (CTP synthetase) (UTP--ammonia ligase)	Q9PJ84	pyrG Cj0027	Cj0027	60 kDa	0.00076	1.88% Oxygen low, 7.5% Oxygen high	2.2011	1.9945	2.7603	2.8028	3.2438	2.7695	2.0541	2.4636	1.8566	3.7222	3.4203	2.9491	4.5203	4.0988	2.8117	3.1072	3.745	3.0099	1	1	1	1	1	1	1	1	1	1	1	1	1	1	1	1	1	1
205	Putative single-stranded-DNA-specific exonuclease (EC 3.1.-.-)	Q0PC97	recJ Cj0028	Cj0028	59 kDa	0.002	1.88% Oxygen low, 7.5% Oxygen high	0	0	0	0.26404	0.17325	0.41529	0.46827	0.41377	0.14514	0.41806	0.30144	0.57933	0.62379	0.46073	0.50635	0.38336	0.59019	0.43255	0	0	1	0	1	1	1	1	1	1	1	1	1	1	1	1	1	1
24	Putative cytochrome C	Q0PC89	Cj0037c	Cj0037c	39 kDa	< 0.00010	1.88% Oxygen low, 7.5% Oxygen high	0.34704	0	0	0	0	0	0	0	0	0.75738	0.65574	0.7564	1.3537	0.96002	0.61611	1.0195	1.1628	0.86203	1	0	0	0	0	0	0	0	0	1	1	1	1	1	1	1	1	1
262	Putative lysine decarboxylase family protein	Q0PC79	Cj0054c	Cj0054c	23 kDa	0.0049	1.88% Oxygen low, 7.5% Oxygen high	0	0	0	0	0	0	0.46614	1.61	1.359	1.2037	0.99131	0.95848	1.6107	1.7439	0.72882	0.83172	1.5242	1.093	0	0	0	0	0	0	1	1	1	1	1	1	1	1	1	1	1	1
173	Putative uncharacterized protein	Q0PC62	Cj0073c	Cj0073c	25 kDa	0.00075	1.88% Oxygen low, 7.5% Oxygen high	0	0	0	0	0	0	0	0	0	0.52495	0.23227	0.20408	0.3248	0.29487	0.79224	0.76421	0	1.0141	0	0	0	0	0	0	0	0	0	1	1	1	1	1	1	1	0	1
264	Putative iron-sulfur protein	Q0PC61	Cj0074c	Cj0074c	54 kDa	0.0051	1.88% Oxygen low, 7.5% Oxygen high	0	0	0	0	0	0	0	0	0	0.33877	0.21653	0.31535	0	0.12691	0	0.089294	0.31691	0	0	0	0	0	0	0	0	0	0	1	1	1	0	1	0	1	1	0
89	Putative oxidoreductase iron-sulfur subunit	Q0PC60	Cj0075c	Cj0075c	28 kDa	< 0.00010	1.88% Oxygen low, 7.5% Oxygen high	0	0	0	0	0	0	0	0	0	1.0201	0.93002	1.097	1.125	1.708	0	1.1336	0.90619	0.32103	0	0	0	0	0	0	0	0	0	1	1	1	1	1	0	1	1	1
261	5'-methylthioadenosine/S-adenosylhomocysteine nucleosidase (EC 3.2.2.16)	Q0PC20	pfs Cj0117	Cj0117	25 kDa	0.0048	1.88% Oxygen low, 7.5% Oxygen high	0	0	0	0	1.2325	1.931	4.657	3.7968	3.4277	5.0134	4.8311	5.0879	4.545	4.4573	2.1391	2.856	4.5079	2.8843	0	0	0	0	1	1	1	1	1	1	1	1	1	1	1	1	1	1
105	Putative periplasmic solute binding protein for ABC transport system	Q0PBZ4	Cj0143c	Cj0143c	35 kDa	< 0.00010	1.88% Oxygen low, 7.5% Oxygen high	1.0974	1.6776	1.4363	1.039	1.0303	1.004	0.18419	1.1655	0.64229	2.7823	2.5858	1.6909	3.4185	2.3418	1.7319	1.9744	2.0787	1.9479	1	1	1	1	1	1	1	1	1	1	1	1	1	1	1	1	1	1
18	Thioredoxin reductase (EC 1.8.1.9)	Q0PBZ1	trxB Cj0146c	Cj0146c	33 kDa	< 0.00010	1.88% Oxygen low, 7.5% Oxygen high	0.82967	0	0	2.0704	1.5753	1.2078	2.5163	2.4293	2.3849	5.1371	7.0916	8.4548	6.9732	7.0637	5.4309	8.5621	7.4094	7.5855	1	0	1	0	1	1	1	1	1	1	1	1	1	1	1	1	1	1
291	Thioredoxin	Q0PBZ0	trxA Cj0147c	Cj0147c	11 kDa	0.0076	1.88% Oxygen low, 7.5% Oxygen high	0.90738	1.9564	1.0383	6.3344	4.4007	3.158	18.213	26.673	19.572	19.846	19.433	16.04	13.918	21.877	17.766	19.678	24.392	23.156	1	1	1	1	1	1	1	1	1	1	1	1	1	1	1	1	1	1
70	Putative periplasmic protein	Q0PBY6	Cj0151c	Cj0151c	31 kDa	< 0.00010	1.88% Oxygen low, 7.5% Oxygen high	0.61736	0	0.51518	0.34556	0	0.30134	0.21011	0	0.22543	0.86447	0.71503	1.58	1.1491	0.94814	1.0879	0.79694	0.81936	0.79766	1	0	1	1	0	1	1	0	1	1	1	1	1	1	1	1	1	1
73	Cyclic pyranopterin monophosphate synthase (EC 4.1.99.18) (Molybdenum cofactor biosynthesis protein A)	Q9PIW6	moaA Cj0161c	Cj0161c	37 kDa	< 0.00010	1.88% Oxygen low, 7.5% Oxygen high	0	0	0	0.26036	0.23383	0	0.39737	0	0	0.51122	0.50057	0.40592	0.39975	0.56355	0.43084	0.41498	0.56546	0.31337	0	0	1	0	1	0	1	0	0	1	1	1	1	1	1	1	1	1
339	Putative periplasmic protein	Q0PBX5	Cj0162c	Cj0162c	20 kDa	0.017	1.88% Oxygen low, 7.5% Oxygen high	0	0.50797	0	0	0	0	0	0	0	0.6521	0.63074	0.52769	0	0.71814	0.22634	0.5459	0	0	0	1	0	0	0	0	0	0	0	1	1	1	0	1	1	1	0	0
293	Putative uncharacterized protein	Q0PBX4	Cj0163c	Cj0163c	19 kDa	0.008	1.88% Oxygen low, 7.5% Oxygen high	0	0	0	0	0	0	0	0	0	0.33375	0.35035	0.55324	0.4202	0.3536	0	0	0	0	0	0	0	0	0	0	0	0	0	1	1	1	1	1	0	0	0	0
34	Superoxide dismutase [Fe] (EC 1.15.1.1)	Q0PBW9	sodB Cj0169	Cj0169	25 kDa	< 0.00010	1.88% Oxygen low, 7.5% Oxygen high	2.1939	1.253	0	0	0	0.67328	3.1618	3.5255	2.2963	13.884	19.196	15.535	14.747	13.181	5.2312	19.363	19.669	12.702	1	1	0	0	0	1	1	1	1	1	1	1	1	1	1	1	1	1
104	Putative saccharopine dehydrogenase (EC 1.5.1.7)	Q0PBW7	Cj0172c	Cj0172c	45 kDa	< 0.00010	1.88% Oxygen low, 7.5% Oxygen high	0.19018	0	0	1.0431	1.5112	1.076	1.2727	1.8376	1.6403	2.9165	2.6239	2.5244	2.8425	3.0762	1.3088	2.6187	3.1002	2.1018	1	0	1	0	1	1	1	1	1	1	1	1	1	1	1	1	1	1
219	Putative iron-uptake ABC transport system,periplasmic iron-binding protein	Q0PBW4	cfbpA Cj0175c	Cj0175c	37 kDa	0.0025	1.88% Oxygen low, 7.5% Oxygen high	0	0.24408	0	0.80808	1.1102	0.91931	1.2147	2.0882	1.0768	1.8059	2.0078	1.6261	3.0718	1.9763	1.4604	1.4759	1.8429	1.305	0	1	1	0	1	1	1	1	1	1	1	1	1	1	1	1	1	1
47	Protein-L-isoaspartate O-methyltransferase (EC 2.1.1.77)	Q0PBS6	pcm Cj0228c	Cj0228c	24 kDa	< 0.00010	1.88% Oxygen low, 7.5% Oxygen high	0	0	0	0	0	0	0.74253	0.34003	1.1887	1.7066	1.8362	1.8803	1.9588	1.4843	1.0634	1.0968	1.8677	1.5831	0	0	0	0	0	0	1	1	1	1	1	1	1	1	1	1	1	1
147	Nitrogen fixation protein NifU	Q0PBR5	Cj0239c	Cj0239c	35 kDa	0.00038	1.88% Oxygen low, 7.5% Oxygen high	1.3655	1.4443	1.5641	1.6922	1.2835	0.97298	1.6948	1.7217	1.4982	3.3393	4.4075	4.5629	2.3945	2.4457	2.6384	7.0806	7.2991	6.9297	1	1	1	1	1	1	1	1	1	1	1	1	1	1	1	1	1	1
234	Cysteine desulfurase (NifS protein homolog) (EC 2.8.1.7)	Q0PBR4	iscS Cj0240c	Cj0240c	43 kDa	0.0033	1.88% Oxygen low, 7.5% Oxygen high	4.1142	3.0177	4.2739	2.615	2.5234	2.173	1.9088	2.1674	1.9512	8.0231	5.4026	3.8861	4.9222	3.7604	2.3324	11.057	9.7875	7.5724	1	1	1	1	1	1	1	1	1	1	1	1	1	1	1	1	1	1
194	Chemotaxis protein (EC 2.7.3.-)	Q0PBM1	cheV Cj0285c	Cj0285c	36 kDa	0.0014	1.88% Oxygen low, 7.5% Oxygen high	12.225	7.2458	8.923	13.43	9.155	12.231	19.994	15.847	22.391	24.617	26.041	27.35	16.976	14.511	28.018	27.634	21.197	40.571	1	1	1	1	1	1	1	1	1	1	1	1	1	1	1	1	1	1
337	Pantothenate synthetase (PS) (EC 6.3.2.1) (Pantoate--beta-alanine ligase) (Pantoate-activating enzyme)	Q9PIK2	panC Cj0297c	Cj0297c	32 kDa	0.017	1.88% Oxygen low, 7.5% Oxygen high	0	0	0	0.62757	0.92451	0.94217	0.91205	1.0919	0.91683	0.92966	1.0396	0.92985	1.4128	1.0248	0.84501	1.0597	1.035	1.0737	0	0	1	0	1	1	1	1	1	1	1	1	1	1	1	1	1	1
278	Putative molybdate-binding lipoprotein	Q0PBK6	modA Cj0303c	Cj0303c	28 kDa	0.0064	1.88% Oxygen low, 7.5% Oxygen high	0.35617	1.2921	1.598	0	0	0	2.3113	3.0243	1.5371	3.0793	2.4219	2.4436	2.6588	2.4992	2.0348	1.6818	2.3093	2.0771	1	1	0	1	0	0	1	1	1	1	1	1	1	1	1	1	1	1
48	Putative HAD-superfamily hydrolase, subfamily IIA	Q0PBJ4	Cj0315	Cj0315	29 kDa	< 0.00010	1.88% Oxygen low, 7.5% Oxygen high	0	0	0	0	0	0	0.66911	0	0.20093	0.57263	0.73025	0.66556	0.91057	0.6122	0.84193	0.63318	0.7268	0.72364	0	0	0	0	0	0	1	0	1	1	1	1	1	1	1	1	1	1
80	Alkyl hydroperoxide reductase (EC 3.4.-.-)	Q0PBH5	ahpC Cj0334	Cj0334	22 kDa	< 0.00010	1.88% Oxygen low, 7.5% Oxygen high	37.97	26.221	28.494	29.151	29.655	25.609	23.405	22.823	18.578	45.854	49.481	48.635	39.326	35.403	39.477	57.868	39.183	44.029	1	1	1	1	1	1	1	1	1	1	1	1	1	1	1	1	1	1
239	Inner membrane efflux transporter CmeB (Multidrug efflux system CmeABC)	Q0PBE4	cmeB Cj0366c	Cj0366c	114 kDa	0.0035	1.88% Oxygen low, 7.5% Oxygen high	0.86064	0.46037	0.59147	0.42912	0.24144	0.18411	0.1562	0.21629	0.18149	0.85282	0.76212	0.73169	0.84345	0.82615	0.72651	0.59546	0.5531	0.37455	1	1	1	1	1	1	1	1	1	1	1	1	1	1	1	1	1	1
216	Periplasmic fusion protein CmeA (Multidrug efflux system CmeABC)	Q0PBE3	cmeA Cj0367c	Cj0367c	40 kDa	0.0025	1.88% Oxygen low, 7.5% Oxygen high	2.7494	3.3226	2.4064	1.4969	1.7333	1.2241	0.53208	1.2383	0.8233	4.4797	3.5115	3.1505	3.8363	4.217	2.6821	2.0811	3.2787	1.9968	1	1	1	1	1	1	1	1	1	1	1	1	1	1	1	1	1	1
233	Orotidine 5'-phosphate decarboxylase (EC 4.1.1.23) (OMP decarboxylase) (OMPDCase) (OMPdecase)	Q9PIC1	pyrF Cj0381c	Cj0381c	32 kDa	0.0032	1.88% Oxygen low, 7.5% Oxygen high	0	0	0	0	0	0	0	0	0	0.39299	0.39991	0.38286	0.46742	0	0	0.15115	0.2137	0	0	0	0	0	0	0	0	0	0	1	1	1	1	0	0	1	1	0
60	Probable malate:quinone oxidoreductase (EC 1.1.5.4) (MQO) (Malate dehydrogenase [quinone])	P56954	mqo Cj0393c	Cj0393c	51 kDa	< 0.00010	1.88% Oxygen low, 7.5% Oxygen high	6.9223	5.7978	5.9798	5.5923	6.0802	5.5645	5.5327	5.0078	4.6632	8.883	8.8705	7.9026	8.4907	8.2466	6.4757	7.3673	8.9949	7.4307	1	1	1	1	1	1	1	1	1	1	1	1	1	1	1	1	1	1
346	Serine hydroxymethyltransferase (SHMT) (Serine methylase) (EC 2.1.2.1)	P24531	glyA Cj0402	Cj0402	46 kDa	0.019	1.88% Oxygen low, 7.5% Oxygen high	10.19	7.4236	8.043	15.809	17.328	18.055	19.263	27.214	17.899	27.081	27.497	25.346	27.504	24.577	13.211	18.707	24.161	17.05	1	1	1	1	1	1	1	1	1	1	1	1	1	1	1	1	1	1
287	Shikimate dehydrogenase (EC 1.1.1.25)	Q0PBA5	aroE Cj0405	Cj0405	30 kDa	0.0073	1.88% Oxygen low, 7.5% Oxygen high	0	0	0	0	0	0	0	0	0	0.20764	0.18696	0	0	0.23734	0.14531	0	0.22626	0	0	0	0	0	0	0	0	0	0	1	1	0	0	1	1	0	1	0
7	Putative uncharacterized protein	Q0PB83	Cj0427	Cj0427	13 kDa	< 0.00010	1.88% Oxygen low, 7.5% Oxygen high	0.74921	0	0.94719	1.6677	1.576	1.3519	4.4972	1.2345	5.7897	14.175	13.751	16.313	16.862	18.596	13.07	14.442	17.457	18.755	1	0	1	1	1	1	1	1	1	1	1	1	1	1	1	1	1	1
49	2,3-bisphosphoglycerate-independent phosphoglycerate mutase (BPG-independent PGAM) (Phosphoglyceromutase) (iPGM) (EC 5.4.2.1)	Q9PI71	gpmI pgm Cj0434	Cj0434	56 kDa	< 0.00010	1.88% Oxygen low, 7.5% Oxygen high	0	0	0	0.16752	0.15045	0.37819	0.77073	0.69617	0.55902	1.5807	1.3422	1.5591	1.2152	1.5557	0.66347	1.2743	1.2316	1.5957	0	0	1	0	1	1	1	1	1	1	1	1	1	1	1	1	1	1
313	Putative transcriptional regulator	Q0PB70	Cj0440c	Cj0440c	26 kDa	0.013	1.88% Oxygen low, 7.5% Oxygen high	0	0	0	0	0	0	0.25017	0	0.22615	0.88682	0.46971	0.69809	1.7732	0.25681	0.16963	0.19494	0.26413	0.23562	0	0	0	0	0	0	1	0	1	1	1	1	1	1	1	1	1	1
226	(Dimethylallyl)adenosine tRNA methylthiotransferase MiaB (EC 2.-.-.-) (tRNA-i(6)A37 methylthiotransferase)	Q0PB55	miaB Cj0458c	Cj0458c	49 kDa	0.0028	1.88% Oxygen low, 7.5% Oxygen high	0	0	0	0.18998	0.38055	0.69573	0.27923	0.50572	0.29768	0.80354	0.77512	0.46086	0.6774	0.64954	0.23312	0.70568	0.72362	0.53418	0	0	1	0	1	1	1	1	1	1	1	1	1	1	1	1	1	1
345	Putative radical SAM domain protein	Q0PB51	Cj0462	Cj0462	40 kDa	0.019	1.88% Oxygen low, 7.5% Oxygen high	0.21659	0.22894	0	0.49971	0.2145	0.63259	0.66594	0.74037	1.2118	0.92184	0.89339	0.65609	0.97466	0.70752	0.79772	0.92833	0.70948	0.86437	1	1	1	0	1	1	1	1	1	1	1	1	1	1	1	1	1	1
85	Transcription antitermination protein NusG	Q9PI36	nusG Cj0473	Cj0473	20 kDa	< 0.00010	1.88% Oxygen low, 7.5% Oxygen high	2.3094	0.81658	0	1.6904	0.99443	1.6771	2.4477	1.1126	2.3133	5.2279	4.4019	3.868	6.1106	4.5184	2.455	4.2437	5.3496	2.6169	1	1	1	0	1	1	1	1	1	1	1	1	1	1	1	1	1	1
268	50S ribosomal protein L11	Q9PI35	rplK Cj0474	Cj0474	15 kDa	0.0053	1.88% Oxygen low, 7.5% Oxygen high	3.8152	4.6262	4.3863	4.2846	4.0688	3.5416	5.3524	3.0462	5.7275	7.3489	6.2897	14.137	5.6355	4.2496	17.375	13.462	6.7788	20.325	1	1	1	1	1	1	1	1	1	1	1	1	1	1	1	1	1	1
50	Isocitrate dehydrogenase (EC 1.1.1.42)	Q0PAY5	icd Cj0531	Cj0531	82 kDa	< 0.00010	1.88% Oxygen low, 7.5% Oxygen high	4.0475	3.3295	3.2889	13.25	12.111	11.826	15.11	9.7094	13.828	29.847	26.219	27.585	19.41	19.665	22.495	22.444	22.892	23.841	1	1	1	1	1	1	1	1	1	1	1	1	1	1	1	1	1	1
135	Probable malate dehydrogenase (EC 1.1.1.37)	Q9PHY2	mdh Cj0532	Cj0532	34 kDa	0.00022	1.88% Oxygen low, 7.5% Oxygen high	0.55843	0.2743	0.60223	0	0	0	0	0	0	0.37128	0.68273	0.54032	0.90105	0.85261	0.55766	0.63319	0.74534	0.51362	1	1	0	1	0	0	0	0	0	1	1	1	1	1	1	1	1	1
17	Succinyl-CoA ligase [ADP-forming] subunit beta (EC 6.2.1.5) (Succinyl-CoA synthetase subunit beta) (SCS-beta)	Q9PHY1	sucC Cj0533	Cj0533	42 kDa	< 0.00010	1.88% Oxygen low, 7.5% Oxygen high	16.103	16.072	15.234	15.637	15.607	15.83	13.892	18.486	19.237	33.168	27.955	27.768	32.934	29.506	24.276	27.611	27.855	31.969	1	1	1	1	1	1	1	1	1	1	1	1	1	1	1	1	1	1
64	Succinyl-CoA ligase [ADP-forming] subunit alpha (EC 6.2.1.5)	Q0PAY2	sucD Cj0534	Cj0534	30 kDa	< 0.00010	1.88% Oxygen low, 7.5% Oxygen high	34.312	24.533	25.497	30.348	29.216	31.894	34.842	25.023	29.719	47.071	63.922	69.053	47.288	41.443	76.61	68.281	49.742	75.353	1	1	1	1	1	1	1	1	1	1	1	1	1	1	1	1	1	1
275	OORA subunit of 2-oxoglutarate:acceptor oxidoreductase	Q0PAY0	oorA Cj0536	Cj0536	41 kDa	0.006	1.88% Oxygen low, 7.5% Oxygen high	12.004	14.02	11.944	11.959	11.128	11.407	11.301	7.4385	14.622	19.11	19.211	15.582	10.571	15.241	14.67	20.057	11.51	17.014	1	1	1	1	1	1	1	1	1	1	1	1	1	1	1	1	1	1
152	OORB subunit of 2-oxoglutarate:acceptor oxidoreductase	Q0PAX9	oorB Cj0537	Cj0537	31 kDa	0.00042	1.88% Oxygen low, 7.5% Oxygen high	52.704	46.786	45.556	28.608	33.876	42.225	39.991	29.217	32.774	40.595	55.277	62.718	56.194	48.188	56.875	59.543	63.614	56.319	1	1	1	1	1	1	1	1	1	1	1	1	1	1	1	1	1	1
277	Elongation factor P (EF-P)	Q9PHW3	efp Cj0551	Cj0551	21 kDa	0.0062	1.88% Oxygen low, 7.5% Oxygen high	0	0	0.48702	1.7964	4.232	3.3876	5.541	4.7579	6.0569	6.5544	5.5549	7.7205	5.3301	5.4606	3.559	5.6782	6.7435	4.9939	0	0	1	1	1	1	1	1	1	1	1	1	1	1	1	1	1	1
[truncated: 1,441 more rows]

## Sheet: Normalized emPAI Ratio sorted
150% aerobiosis vs 40% aerobiosis label-free proteomics
[truncated: 1,718 more rows]
