# Supplementary material for: Transcriptome and proteome dynamics in chemostat culture reveal how Campylobacter jejuni modulates metabolism, stress responses and virulence factors upon changes in oxygen availability
Source: Environ Microbiol. 2017 Oct 2;19(10):4326–48. doi: 10.1111/1462-2920.13930 (PMC5656828; doi:10.1111/1462-2920.13930)
Supplement: Supplementary file 4 — Table S3. 2D‐gel analysis of proteins from cells grown at all steady‐states from 25% to 345% aerobiosis. In the ‘All steady‐state raw data’ tab, the normalised spot volumes from image analysis for a given protein are shown for multiple gels run with a minimum of 1 steady‐state per oxygen input condition (50% and 75% aerobiosis) or with two or more independent steady‐states (25%, 40%, 88%, 100%, 150%, 200% and 345% aerobiosis). CV refers to coefficient of variation. The data are sorted by the ANOVA value. Note that some proteins appeared as multiple spots and so may have more than one entry. For each aerobiosis condition the spot volumes for a given protein on each gel were averaged and these values are shown in the ‘mean spot volumes’ tab. These mean values were used to construct the graphs of changes in selected protein abundance shown in the paper. [file EMI-19-4326-s004.xlsx]

## Sheet: Table S3 LEGEND
	Table S3. 2D-gel analysis of proteins from cells grown at all steady-states from 25% - 345% aerobiosis. In the “All steady-state raw data” tab, the normalised spot volumes from image analysis for a given protein are shown for multiple gels run with a minimum of 1 steady-state per oxygen input condition (50% and 75% aerobiosis) or with 2 or more independent steady-states (25, 40, 88, 100, 150, 200…

## Sheet: All Steady State raw data
								Normalized protein spot volume
								345% aerobiosis (17% Oxygen)								200% aerobiosis (10% Oxygen)						150% aerobiosis (7.5% Oxygen)									100% aerobiosis (5% Oxygen)							88% aerobiosis (4.38% Oxygen)				75% aerobiosis (3.75% Oxygen)		50% aerobiosis (2.5% Oxygen)			40% aerobiosis (1.88% Oxygen)
2D-gel spot#	Anova (p)	Fold-change between highest and lowest mean	Included	Identification/annotation	Max CV (%)	Highest Mean	Lowest Mean	Steady-state 1 Gel B	Steady-state 1 Gel C	Steady-state 2 Gel A	Steady-state 2 Gel C	Steady-state 3 Gel A	Steady-state 3 Gel B	Steady-state 3 Gel C	Steady-state 1 Gel A	Steady-state 2 Gel A	Steady-state 3 Gel A	Steady-state 2 Gel B	Steady-state 1 Gel A	Steady-state 2 Gel C	Steady-state 1 Gel B	Steady-state 1 Gel A	Steady-state 2 Gel A	Steady-state 3 Gel A	Steady-state 2 Gel B	Steady-state 3 Gel B	Steady-state 1 Gel B	Steady-state 1 Gel C	Steady-state 2 Gel C	Steady-state 4 Gel A	Steady-state 1 Gel A	Steady-state 1 Gel B	Steady-state 1 Gel C	Steady-state 2 Gel A	Steady-state 3 Gel A	Steady-state 3 Gel B	Steady-state 3 Gel A	Steady-state 2 Gel A	Steady-state 1 Gel A	Steady-state 2 Gel B	Steady-state 1 Gel B	Steady-state 1 Gel A	Steady-state 1 Gel B	Steady-state 1 Gel A	Steady-state 1 Gel B	Steady-state 1 Gel C	Steady-state 1 Gel A	Steady-state 4 Gel A	Steady-state 1 Gel B
679	0	40.4695	Yes	Cj0437 methlymenaquinone: fumarate reductase flavoprotein subunit mfrA	41.8671	1.25% Oxygen	10% Oxygen	272755	358020	206228	488538	261117	448198	411160	237313	183564	232782	326275	235792	130249	417740	373483	384548	178312	450716	396455	382854	294856	426435	282769	3.35475e+06	3.7061e+06	2.89824e+06	204173	3399017	3.10986e+06	3.26664e+06	5.90457e+06	4.66872e+06	5.0626e+06	3.97327e+06	8.67764e+06	6.41293e+06	5.02267e+06	4.09745e+06	5.38273e+06	4.95106e+06	8.98879e+06	4.49797e+06
1238	0	19.4259	Yes	Cj0438 methlymenaquinone: fumarate reductase iron sulfur protein subunit mfrB	39.7711	1.25% Oxygen	10% Oxygen	561198	617572	430187	486786	495149	902362	717938	336252	297981	462754	465322	478874	344523	654485	460872	546090	502048	911671	705866	549594	576767	710926	669294	3.72779e+06	3.68361e+06	3.76013e+06	329412	3369143	3.36066e+06	3.52171e+06	5.81822e+06	4.55941e+06	5.40208e+06	4.24194e+06	8.39155e+06	5.78467e+06	5.61591e+06	6.07667e+06	6.18927e+06	4.71859e+06	6.95291e+06	4.13031e+06
661	0	10.9634	Yes	Cj0437 methlymenaquinone: fumarate reductase flavoprotein subunit mfrA	43.1856	3.75% Oxygen	10% Oxygen	334395	498885	365193	512128	483148	716404	533566	382510	361574	329892	464541	434062	256392	499194	566372	370761	234524	452952	472550	540009	286541	571785	359756	1.91789e+06	2.00711e+06	1.58689e+06	276750	2492102	2.80182e+06	2.3919e+06	3.28881e+06	2.4483e+06	2.85986e+06	2.16983e+06	4.65924e+06	3.91291e+06	3.72632e+06	3.63154e+06	3.66626e+06	3.36509e+06	4.57229e+06	2.91049e+06
1547	0	10.0531	Yes	Cj0779 probable thiol peroxidase tpx	28.6027	17% Oxygen	1.25% Oxygen	1.80943e+07	1.71299e+07	2.03499e+07	1.77309e+07	1.74824e+07	2.11204e+07	1.99455e+07	2.04992e+07	1.20421e+07	1.42832e+07	1.19456e+07	8.82739e+06	1.2107e+07	9.11198e+06	7.33156e+06	6.20885e+06	1.09907e+07	7.1515e+06	8.14592e+06	8.2851e+06	8.32875e+06	6.61281e+06	8.97452e+06	2.02836e+06	2.21434e+06	2.45197e+06	4.15547e+06	2148318	2.27604e+06	2.64432e+06	2.08898e+06	2.48361e+06	1.93835e+06	2.19068e+06	1.85277e+06	2.00944e+06	2.03582e+06	2.3292e+06	3.02879e+06	1.94679e+06	2.09638e+06	2.05601e+06
1585	0	9.88426	Yes	Cj1420c Putative methyltransferase 222 1- 156 N-terminal region Theoretical pI/Mw: 6.59 / 18133.59	57.9122	7.5% Oxygen	1.25% Oxygen	206756	173316	75861.6	148893	240830	175105	160367	164027	281201	193397	274296	153890	241091	128287	325943	289098	261535	329367	272735	380881	260016	317372	385053	206806	213586	219930	135387	175662	198165	178669	286960	229298	271195	203145	223148	208453	70053.9	102018	84720	13421.3	56164.6	21976.7
1688	0	8.92754	Yes	Cj0283c Purine-binding chemotaxis protein CheW;	57.3485	7.5% Oxygen	1.88% Oxygen	325337	485221	128976	303105	575236	596884	610881	401309	587730	475405	697732	249988	726954	332738	707751	855115	857891	802296	840534	714654	865855	907155	930678	482710	518444	538626	302409	459326	450486	422482	529523	542467	618444	701225	315717	343991	93810.2	90580.4	129360	83879.7	84289.8	227060
1889	0	8.45421	Yes	Cj0169 superoxide dismutase (Fe) sodB	50.0446	17% Oxygen	2.5% Oxygen	1.39114e+07	1.34846e+07	1.24991e+07	9.8288e+06	8.82854e+06	6.08414e+06	6.10572e+06	7.1623e+06	5.91797e+06	7.30085e+06	5.48569e+06	4.22588e+06	5.13843e+06	4.63305e+06	2.55952e+06	2.85013e+06	5.71753e+06	3.10694e+06	4.35451e+06	2.67904e+06	4.56212e+06	2.82433e+06	6.07539e+06	1.40424e+06	1.82987e+06	1.64299e+06	4.27953e+06	1733746	1.85265e+06	1.411e+06	1.05041e+06	1.91523e+06	1.44529e+06	1.80835e+06	1.45761e+06	1.15721e+06	1.26464e+06	1.00929e+06	1.18165e+06	1.06052e+06	1.13091e+06	927204
1455	0	8.04654	Yes	Cj0533 Succinyl-CoA synthase, beta subunit sucC N-terminal fragment	34.9714	4.3% Oxygen	1.25% Oxygen	2.17803e+06	1.97584e+06	932808	775978	2.24188e+06	2.48814e+06	2.32156e+06	2.33324e+06	1.71093e+06	1.98717e+06	1.77201e+06	2.26591e+06	1.92141e+06	2.37846e+06	2.07463e+06	1.72014e+06	1.25688e+06	2.51875e+06	1.79395e+06	2.23884e+06	1.57373e+06	2.28349e+06	1.7333e+06	2.66123e+06	2.81513e+06	2.66908e+06	2.29201e+06	2317055	2.29154e+06	2.39211e+06	2.59885e+06	2.58289e+06	2.80384e+06	2.7573e+06	2.42287e+06	2.35996e+06	945858	1.13219e+06	1.20431e+06	356842	865615	439582
1982	0	8.01306	Yes	Cj1259 major outer membrane protein porA	39.0503	1.25% Oxygen	10% Oxygen	5.92644e+07	7.10259e+07	1.34036e+08	1.24346e+08	5.26245e+07	6.08642e+07	6.16887e+07	7.72566e+07	2.99849e+07	3.6832e+07	2.67914e+07	3.53548e+07	2.52845e+07	4.81411e+07	5.11496e+07	4.25011e+07	6.39654e+07	4.16597e+07	5.52589e+07	4.01831e+07	5.97736e+07	4.6469e+07	4.01092e+07	7.36777e+07	7.65771e+07	8.53164e+07	6.27205e+07	47183920	3.65847e+07	4.11253e+07	5.14453e+07	4.88957e+07	4.93477e+07	5.20286e+07	5.07211e+07	4.78134e+07	9.18781e+07	9.40085e+07	7.62053e+07	2.93085e+08	1.84186e+08	2.05315e+08
1890	0	6.8616	Yes	Cj0169 superoxide dismutase (Fe) sodB	34.5869	17% Oxygen	3.75% Oxygen	2.44927e+06	2.57491e+06	2.9575e+06	3.69847e+06	2.91304e+06	2.59803e+06	2.6768e+06	2.87789e+06	2.26331e+06	2.63322e+06	2.27323e+06	1.28737e+06	2.14571e+06	1.18453e+06	1.13704e+06	860362	1.57417e+06	844400	1.30019e+06	1.02804e+06	1.48386e+06	889069	1.36559e+06	665511	587789	655171	887227	402619	543912	482912	639667	643237	1.19322e+06	784629	391383	437356	584931	430216	541679	653219	767926	666640
1554	0	6.36312	Yes	Cj0779 probable thiol peroxidase tpx	24.9473	17% Oxygen	2.5% Oxygen	4.38614e+07	4.06297e+07	4.13868e+07	4.48467e+07	3.81391e+07	3.97263e+07	3.71698e+07	4.79067e+07	3.44207e+07	3.74258e+07	2.89602e+07	2.15713e+07	2.9531e+07	2.11857e+07	1.71498e+07	1.28692e+07	2.56733e+07	1.42403e+07	2.49483e+07	1.91388e+07	1.91613e+07	1.37917e+07	2.08793e+07	8.45371e+06	7.53123e+06	8.04875e+06	1.2969e+07	8138046	6.98812e+06	8.62845e+06	8.3706e+06	8.81781e+06	8.2231e+06	8.90803e+06	7.18521e+06	7.43042e+06	6.78139e+06	6.31578e+06	6.56692e+06	6.05329e+06	7.24949e+06	5.81753e+06
1224	0	6.353	Yes	Cj0146c thioredoxin reductase trxB	38.405	17% Oxygen	1.88% Oxygen	1.18554e+06	1.14413e+06	1.17677e+06	1.09838e+06	1.15775e+06	1.28278e+06	1.3313e+06	1.24645e+06	701004	756549	794498	479537	742084	600711	377489	448290	607123	394957	507037	390750	432734	392777	494552	261371	240740	219005	304214	288219	237041	243701	294276	271831	208384	305135	283515	260878	245929	274354	285396	156445	286278	155225
1457	0	6.34348	Yes	Cj0921c probable ABC-type amino-acid transporter periplasmic solute-binding protein peb1A	31.2174	7.5% Oxygen	1.25% Oxygen	1.86387e+06	1.77913e+06	1.39188e+06	1.3469e+06	2.85886e+06	2.95353e+06	2.95544e+06	2.37985e+06	4.27812e+06	3.99401e+06	4.10426e+06	2.95373e+06	4.10635e+06	3.05609e+06	4.58451e+06	3.51779e+06	3.58966e+06	4.73678e+06	3.80299e+06	5.34579e+06	5.01553e+06	3.96412e+06	5.0238e+06	2.1553e+06	2.28089e+06	2.12337e+06	3.67909e+06	1767918	2.02688e+06	2.33458e+06	2.07485e+06	1.90589e+06	1.87015e+06	1.81926e+06	1.3049e+06	1.20973e+06	1.00982e+06	909539	880610	1.31292e+06	954941	1.41934e+06
1996	0	5.70836	Yes	Cj0779 probable thiol peroxidase tpx	22.6227	17% Oxygen	1.25% Oxygen	4.07788e+06	3.40653e+06	3.8683e+06	3.70561e+06	4.41834e+06	5.37182e+06	5.39541e+06	4.2687e+06	2.22639e+06	2.65614e+06	2.41857e+06	1.95517e+06	2.5034e+06	2.04651e+06	1.64371e+06	1.62682e+06	2.39055e+06	1.27955e+06	2.01652e+06	1.45592e+06	1.88054e+06	1.5343e+06	1.87473e+06	871299	1.00933e+06	792794	1.04268e+06	760386	677123	888471	820490	854969	832130	726950	984639	957271	983936	935847	1.0647e+06	934790	919675	1.04154e+06
1891	0	5.69587	Yes	Cj0169 superoxide dismutase (Fe) sodB	32.4669	17% Oxygen	2.5% Oxygen	9.763e+06	9.8237e+06	1.55773e+07	1.33294e+07	1.32661e+07	1.79922e+07	1.65415e+07	2.37167e+07	1.17124e+07	1.09188e+07	1.10036e+07	5.34405e+06	1.14681e+07	5.53285e+06	1.00296e+07	7.13834e+06	1.02718e+07	7.98741e+06	1.25795e+07	1.03294e+07	8.43011e+06	7.18637e+06	9.25153e+06	3.55447e+06	3.36829e+06	4.01705e+06	4.96738e+06	3744658	4.09973e+06	4.01575e+06	5.10494e+06	5.49728e+06	5.45249e+06	4.48959e+06	4.85578e+06	3.95671e+06	2.67175e+06	2.52225e+06	2.7071e+06	3.16507e+06	3.36654e+06	2.72523e+06
1921	0	5.16515	Yes	Cj0921c probable ABC-type amino-acid transporter periplasmic solute-binding protein peb1A	41.6431	10% Oxygen	1.25% Oxygen	2.88974e+07	2.61933e+07	1.49742e+07	1.41799e+07	3.99822e+07	4.76718e+07	4.5383e+07	2.79805e+07	5.12297e+07	5.61275e+07	5.16373e+07	6.23338e+07	5.56827e+07	5.32329e+07	4.59266e+07	5.06213e+07	5.62923e+07	5.57313e+07	6.96346e+07	4.52267e+07	5.39269e+07	5.54855e+07	5.23809e+07	3.46111e+07	3.48015e+07	3.61045e+07	6.79547e+07	32812948	2.72844e+07	3.08927e+07	2.76371e+07	2.72888e+07	2.63523e+07	2.90254e+07	2.22197e+07	1.96096e+07	1.29218e+07	1.06916e+07	1.38713e+07	1.38462e+07	1.07108e+07	1.17442e+07
923	0	4.40774	Yes	Cj0835c Aconitate hydratase; EC=4.2.1.3 acnB	30.0583	7.5% Oxygen	1.25% Oxygen	2.33032e+06	2.28315e+06	1.52654e+06	1.09115e+06	2.71696e+06	3.19182e+06	2.85955e+06	2.50683e+06	3.32862e+06	2.21756e+06	3.14009e+06	2.76122e+06	2.96037e+06	2.87786e+06	4.58574e+06	3.69605e+06	2.64382e+06	4.20756e+06	4.08821e+06	4.81479e+06	2.605e+06	4.39141e+06	3.81255e+06	2.90212e+06	3.2401e+06	3.04293e+06	2.87375e+06	3042286	2.75661e+06	2.63872e+06	4.31928e+06	3.55712e+06	4.00791e+06	3.49734e+06	3.44673e+06	3.32234e+06	1.61704e+06	1.41691e+06	1.48516e+06	932310	1.2234e+06	1.00692e+06
1104	0	4.24527	Yes	Cj0239c nifU protein homolog	27.2611	17% Oxygen	5% Oxygen	4.84205e+06	4.4348e+06	7.219e+06	5.26771e+06	4.63964e+06	5.62926e+06	4.57588e+06	5.08165e+06	2.95579e+06	2.70759e+06	2.75196e+06	3.42528e+06	2.89468e+06	3.27747e+06	2.6521e+06	1.745e+06	2.55642e+06	1.31239e+06	3.13516e+06	1.76571e+06	2.18339e+06	1.61724e+06	2.13945e+06	1.15363e+06	1.13771e+06	1.51923e+06	1.42137e+06	986890	1.06845e+06	1.30552e+06	1.25926e+06	1.03865e+06	1.42968e+06	1.34707e+06	1.32441e+06	1.25093e+06	1.43396e+06	1.05846e+06	1.57856e+06	2.56689e+06	1.7329e+06	2.32919e+06
1512	0	4.16349	Yes	Cj0334 Alkyl hydroperoxide reductase; EC=3.4.-.- ahpC 295	31.2263	17% Oxygen	1.25% Oxygen	1.66252e+06	1.49178e+06	1.7969e+06	2.01519e+06	1.61532e+06	1.86417e+06	1.86657e+06	1.86326e+06	1.14767e+06	1.44578e+06	1.56595e+06	1.44535e+06	1.38216e+06	1.5113e+06	1.08604e+06	950088	1.19692e+06	887630	984422	1.24854e+06	1.22701e+06	930674	1.09824e+06	711346	475272	648454	932144	587122	651327	539929	653108	585497	624175	592547	518560	484948	557930	526457	484948	249175	569911	355215
1448	0	3.91517	Yes	Cj0169 superoxide dismutase (Fe) sodB	20.3686	17% Oxygen	1.88% Oxygen	2.24975e+07	2.1608e+07	2.33386e+07	1.91468e+07	2.0614e+07	2.12657e+07	1.93793e+07	2.40586e+07	1.62767e+07	1.77259e+07	1.61193e+07	1.05861e+07	1.61963e+07	1.1695e+07	1.19854e+07	1.00387e+07	1.42625e+07	1.10442e+07	1.36845e+07	1.25656e+07	1.31718e+07	9.87012e+06	1.39937e+07	6.52753e+06	5.783e+06	6.30951e+06	7.36708e+06	6027720	6.49768e+06	6.75483e+06	5.62702e+06	5.0709e+06	5.70346e+06	6.09768e+06	5.2209e+06	5.88014e+06	6.27245e+06	5.52814e+06	5.96969e+06	4.18523e+06	6.43752e+06	4.10839e+06
1903	0	3.74458	Yes	Cj0087 aspartate ammonia-lyase aspA	33.9916	2.5% Oxygen	10% Oxygen	2.06078e+07	1.83823e+07	1.60767e+07	1.28368e+07	1.58883e+07	1.70531e+07	1.69392e+07	2.12684e+07	1.5665e+07	1.75228e+07	1.61062e+07	1.34463e+07	1.68857e+07	1.37233e+07	1.71449e+07	1.79612e+07	1.457e+07	1.84417e+07	1.83404e+07	1.77604e+07	1.69773e+07	1.84628e+07	1.66177e+07	3.46718e+07	3.4949e+07	3.54146e+07	1.52554e+07	41008373	3.43226e+07	3.63288e+07	3.92762e+07	3.77268e+07	4.45806e+07	3.74957e+07	4.32502e+07	4.70476e+07	6.83669e+07	5.67288e+07	4.96812e+07	6.06477e+07	4.30354e+07	3.78638e+07
1497	0	3.3077	Yes	Cj0073c Conserved domain protein;	35.6742	7.5% Oxygen	1.25% Oxygen	338518	303960	348675	376921	508165	495335	422255	458102	413461	429798	346634	417532	374216	338818	440870	396387	457864	353741	357841	508912	391681	458776	476875	382200	518987	352927	506889	309940	377117	410647	360058	297815	325283	134904	333449	309025	237007	171283	183031	100663	113027	102124
1949	0	3.13922	Yes	Cj0334 alkyl hydroperoxide reductase ahpC	18.6688	17% Oxygen	1.88% Oxygen	3.84142e+07	3.75839e+07	4.07586e+07	3.65546e+07	3.68335e+07	3.94676e+07	4.09575e+07	4.20778e+07	2.90103e+07	2.95405e+07	2.54156e+07	3.31708e+07	2.84925e+07	3.25227e+07	1.99864e+07	1.6801e+07	2.56212e+07	1.84351e+07	2.75389e+07	1.79631e+07	2.05898e+07	1.81411e+07	2.42301e+07	1.81071e+07	1.75591e+07	1.72792e+07	2.44456e+07	18210475	1.43663e+07	1.46765e+07	1.57016e+07	1.54889e+07	1.54446e+07	1.54482e+07	1.35084e+07	1.40765e+07	1.36658e+07	1.21383e+07	1.17113e+07	1.23043e+07	1.30615e+07	1.08789e+07
1231	0	2.44625	Yes	Cj0146c thioredoxin reductase trxB	18.5395	17% Oxygen	1.88% Oxygen	8.73724e+06	8.13725e+06	9.02835e+06	7.19951e+06	7.71802e+06	8.52963e+06	8.2476e+06	1.02451e+07	6.58954e+06	7.45482e+06	6.66636e+06	4.35444e+06	6.53211e+06	5.18621e+06	4.83091e+06	4.48683e+06	6.13835e+06	4.72412e+06	6.42516e+06	4.90197e+06	5.20998e+06	4.78923e+06	5.3455e+06	4.01851e+06	4.03239e+06	3.97153e+06	4.05119e+06	4888030	4.40235e+06	4.93133e+06	3.81989e+06	3.66594e+06	3.75239e+06	3.83546e+06	3.66649e+06	3.86159e+06	3.76147e+06	3.45127e+06	3.6815e+06	2.84896e+06	3.79301e+06	2.77757e+06
569	1.11022e-16	6.63973	Yes	Cj1537c Acetyl-coenzyme A synthetase acsA	61.0149	10% Oxygen	1.88% Oxygen	4.86121e+06	4.65392e+06	2.26165e+06	2.23449e+06	1.05086e+07	1.11574e+07	1.10296e+07	4.2457e+06	1.1573e+07	1.22255e+07	1.11447e+07	1.51308e+07	1.18356e+07	1.29878e+07	1.04897e+07	1.2521e+07	1.22196e+07	1.42745e+07	1.37793e+07	1.02793e+07	1.13101e+07	1.29767e+07	1.02895e+07	5.28517e+06	5.0772e+06	4.93691e+06	1.57494e+07	5309269	4.98473e+06	4.92777e+06	4.60525e+06	4.34421e+06	4.61399e+06	3.57716e+06	3.31987e+06	4.11501e+06	1.50075e+06	2.14978e+06	2.0914e+06	1.72585e+06	1.98678e+06	1.93518e+06
1109	1.11022e-16	2.83042	Yes	Cj0239c nifU protein homolog	26.2176	17% Oxygen	2.5% Oxygen	1.01573e+07	9.8477e+06	1.13144e+07	9.08643e+06	1.07616e+07	1.20549e+07	1.13673e+07	1.1225e+07	7.83858e+06	8.69794e+06	7.51778e+06	8.61407e+06	8.07747e+06	7.84881e+06	4.68491e+06	4.54274e+06	7.67485e+06	3.66925e+06	6.69818e+06	4.53536e+06	6.9259e+06	4.18194e+06	6.31198e+06	4.10193e+06	2.75835e+06	3.57636e+06	5.1489e+06	3716788	3.58157e+06	4.07283e+06	4.30571e+06	3.44476e+06	3.41893e+06	4.26192e+06	4.30052e+06	4.35511e+06	4.38701e+06	3.81656e+06	3.16596e+06	5.03269e+06	4.11425e+06	3.89368e+06
1003	1.11022e-16	2.50513	Yes	Cj0240c Cysteine desulfurase (NifS protein homolog); EC=2.8.1.7 iscS	22.2937	17% Oxygen	1.25% Oxygen	1.3664e+07	1.29031e+07	1.51167e+07	1.22828e+07	1.32577e+07	1.60026e+07	1.58736e+07	1.32589e+07	9.26535e+06	9.93449e+06	8.84111e+06	1.46715e+07	9.13326e+06	1.26562e+07	6.11201e+06	5.86699e+06	8.48262e+06	6.07973e+06	1.0768e+07	6.92565e+06	6.92648e+06	5.91727e+06	7.50141e+06	5.94726e+06	6.1263e+06	6.19413e+06	6.97379e+06	5466796	5.49142e+06	5.63698e+06	5.21841e+06	6.10292e+06	5.7166e+06	6.23268e+06	5.97022e+06	6.01315e+06	6.23746e+06	6.01483e+06	5.62223e+06	8.37094e+06	5.40372e+06	6.53359e+06
659	3.33067e-16	10.3317	Yes	Cj0415 Putative GMC oxidoreductase subunit 909	52.098	17% Oxygen	1.25% Oxygen	1.14762e+06	817290	404655	898335	645895	980338	1.28574e+06	1.16451e+06	435266	641505	448522	397136	624937	692025	245565	292197	388530	325096	358215	322329	385158	262616	231681	173711	161198	130346	160742	118672	46797.7	94372.2	148119	103923	101920	92410.4	185871	115535	237480	95613.2	112776	158851	110070	215019
1198	6.66134e-16	7.68237	Yes	Cj0912c cysteine synthase cysM	40.646	17% Oxygen	2.5% Oxygen	4.61045e+06	4.66825e+06	4.32573e+06	3.24551e+06	3.35399e+06	4.81405e+06	4.26981e+06	5.39271e+06	2.73761e+06	2.53752e+06	2.66664e+06	1.04642e+06	2.57584e+06	1.30043e+06	2.82693e+06	1.6489e+06	1.98165e+06	2.1044e+06	3.10295e+06	3.19215e+06	1.91814e+06	2.04488e+06	2.07186e+06	881841	904228	834076	934300	1024756	782360	843442	1.1822e+06	952694	1.13751e+06	767874	993231	794436	560719	518575	613567	315167	1.0523e+06	294400
653	2.77556e-15	8.6714	Yes	Cj0437 methylmenaquinone: fumarate reductase flavoprotein subunit mfrA	40.8277	2.5% Oxygen	7.5% Oxygen	53558.6	82582.6	63077.7	108732	57799	106625	101033	78305.7	75822.9	33258.1	54564.1	49545.1	23095.2	73276.2	71954	59238.9	25951.3	53535.3	39067.7	49904.9	26327.2	53326.9	31303.7	147683	192549	172045	40039.8	195901	197957	274167	282145	220107	155629	150421	347891	261711	397043	419657	370153	177844	331694	160102
837	4.32987e-15	3.09529	Yes	Cj0087 Aspartate ammonia-lyase; EC=4.3.1.1; aspA 703	23.1244	2.5% Oxygen	10% Oxygen	3.41001e+06	3.09538e+06	3.18824e+06	2.63632e+06	2.37202e+06	2.79622e+06	2.67275e+06	3.94402e+06	3.14917e+06	2.99058e+06	3.04475e+06	2.04804e+06	3.5223e+06	2.17194e+06	3.08437e+06	2.96029e+06	2.55096e+06	2.93449e+06	3.54874e+06	3.44776e+06	2.58364e+06	3.0288e+06	2.74418e+06	4.3493e+06	4.05095e+06	4.07148e+06	2.24991e+06	5066828	4.90498e+06	5.02889e+06	4.37426e+06	4.82694e+06	4.17808e+06	4.82366e+06	4.61051e+06	4.85278e+06	9.94089e+06	9.14207e+06	7.11371e+06	4.07156e+06	6.74765e+06	5.31255e+06
559	7.43849e-15	6.95822	Yes	Cj1537c Acetyl-coenzyme A synthetase acsA	81.4887	10% Oxygen	2.5% Oxygen	732634	718140	355196	499231	1.69024e+06	1.64791e+06	1.65403e+06	652385	2.23968e+06	2.28868e+06	2.16284e+06	3.31084e+06	2.30428e+06	2.88081e+06	2.05911e+06	2.45478e+06	2.03455e+06	2.60848e+06	2.41205e+06	2.00228e+06	1.9187e+06	2.40131e+06	1.77105e+06	825828	753380	633619	3.22583e+06	780244	856357	872728	650772	615132	664639	480757	522707	605922	281969	417588	391752	344114	337312	486353
1283	1.57652e-14	5.71024	Yes	Cj0493 Elongation factor G; Short=EF-G; C-terminal fragment	34.621	7.5% Oxygen	1.25% Oxygen	852816	815852	349912	294867	722424	811650	706751	788235	972942	662679	870845	588422	913016	625589	1.12505e+06	1.21387e+06	1.17974e+06	984619	957134	1.07511e+06	1.35639e+06	1.11547e+06	1.51543e+06	1.01937e+06	612033	560471	436132	752088	785890	795453	1.1547e+06	949001	1.06277e+06	1.19385e+06	806597	891919	441434	390212	405782	289187	260332	312422
1463	1.58762e-14	3.68171	Yes	Cj1476c Pyruvate-flavodoxin oxidoreductase; EC=1.2.7.-;	35.2319	17% Oxygen	1.88% Oxygen	455105	376299	295919	285195	364442	336071	354551	490333	304417	273620	264788	152575	291667	115165	252807	234955	238798	213181	182696	240967	198144	270039	252909	107628	141777	116391	163006	100963	68576.5	195314	133646	99164	151321	62387.2	103847	119933	121411	95103.5	87725.2	83359.5	75835	89535.4
864	2.27596e-14	4.72734	Yes	Cj0518 Chaperone protein htpG;	39.3929	4.3% Oxygen	1.25% Oxygen	568090	535737	471845	384399	630081	513320	554648	527015	691084	719747	737114	491058	820898	489370	918456	1.04372e+06	889860	1.05237e+06	1.01436e+06	947792	965920	1.09389e+06	1.06663e+06	787764	761043	732110	472894	772153	696783	769851	1.07685e+06	987787	1.04172e+06	1.14616e+06	787288	805451	484964	535397	521873	161854	337224	152574
904	3.28626e-14	10.31	Yes	Cj0835c Aconitate hydratase 2; EC=4.2.1.3; C-terminal Half	52.8996	7.5% Oxygen	1.25% Oxygen	163908	164400	99173.6	77048	311367	367139	361428	190080	331541	203435	315374	175865	310505	195445	585088	374060	307819	424723	584332	637895	303753	518169	476648	324304	336642	367196	165814	178975	212579	208404	354914	318571	312121	319937	240094	209998	48583.7	144967	148594	100485	95283.8	115999
1732	4.06342e-14	2.13663	Yes	Cj1086c Putative uncharacterized protein 389	20.7116	1.25% Oxygen	10% Oxygen	893679	772721	1.26109e+06	1.07361e+06	994180	841258	848859	1.02429e+06	787924	993486	730827	989102	794753	1.16239e+06	835692	975146	1.13341e+06	892118	781879	1.00585e+06	862948	1.04267e+06	872839	1.26008e+06	1.01181e+06	1.0092e+06	907427	1163014	1.19253e+06	1.21519e+06	833031	1.01501e+06	922253	1.0999e+06	906894	1.01913e+06	1.92105e+06	1.53968e+06	1.27096e+06	1.69112e+06	1.46971e+06	1.54952e+06
1584	4.19664e-14	6.32384	Yes	Cj1198 S-ribosylhomocysteine lyase; EC=4.4.1.21 luxS 153	48.3487	17% Oxygen	1.25% Oxygen	402207	370554	455885	442280	423880	321912	359509	418881	309933	329743	378136	104031	310041	142996	208776	178856	229093	173541	231453	217739	215857	149581	226918	108319	103250	123349	48681.8	119754	85846.2	41144.7	157777	132964	124775	138570	92235.3	90286.9	84869.5	115537	115421	42034.4	138374	47057.3
1234	6.51701e-14	2.55415	Yes	Cj1267c Ni/Fe-hydrogenase small chain hydA	22.0851	5% Oxygen	7.5% Oxygen	5.68418e+06	5.48677e+06	6.44103e+06	5.69035e+06	4.82119e+06	5.4076e+06	5.03805e+06	6.49357e+06	4.58108e+06	4.43489e+06	4.16704e+06	5.47467e+06	4.42483e+06	5.6656e+06	4.43751e+06	3.32038e+06	4.80881e+06	3.63154e+06	4.59228e+06	4.4325e+06	4.36672e+06	3.35275e+06	6.50688e+06	1.18478e+07	1.15937e+07	1.16149e+07	6.59645e+06	13564814	1.09746e+07	1.21765e+07	5.04858e+06	4.39371e+06	5.77584e+06	4.57197e+06	5.61499e+06	5.5062e+06	7.76275e+06	7.20937e+06	7.12281e+06	1.09873e+07	6.79245e+06	1.07411e+07
1995	1.38112e-13	2.1959	Yes	Cj1598 Histidinol dehydrogenase hisD	27.9995	5% Oxygen	17% Oxygen	5.99604e+06	6.23609e+06	5.69065e+06	4.73587e+06	5.91459e+06	7.4674e+06	7.24334e+06	7.01301e+06	7.74983e+06	8.04804e+06	6.80168e+06	7.43099e+06	7.53804e+06	7.38885e+06	1.02825e+07	8.60024e+06	1.05305e+07	9.03157e+06	1.23861e+07	1.04701e+07	1.02591e+07	9.03802e+06	9.13474e+06	1.56797e+07	1.56688e+07	1.57696e+07	9.10293e+06	14747190	1.25958e+07	1.30772e+07	1.23197e+07	1.20918e+07	1.19713e+07	1.18951e+07	1.17814e+07	1.36061e+07	1.29779e+07	1.28869e+07	1.12149e+07	5.61772e+06	8.00929e+06	5.14358e+06
1440	1.662e-13	15.6029	Yes	Cj0414 putative oxidoreductase subunit	86.3518	17% Oxygen	3.75% Oxygen	1.19757e+06	1.10778e+06	3.10445e+06	2.939e+06	2.13954e+06	2.05643e+06	2.08895e+06	1.31208e+06	512976	780823	592115	1.15618e+06	651297	1.35679e+06	352859	217504	777675	226628	710725	344030	451102	211941	461344	200835	118547	150752	583242	127017	113301	103158	122393	163014	90404.9	139841	143377	112116	94475.5	136324	165263	294328	145548	283948
277	2.13829e-13	4.15848	Yes	Cj0835c Aconitate hydratase 2; EC=4.2.1.3;	63.8162	17% Oxygen	1.88% Oxygen	2.83356e+06	3.21421e+06	2.68395e+06	1.85942e+06	2.71633e+06	3.00425e+06	2.88962e+06	3.86148e+06	858773	1.44945e+06	1.11864e+06	1.1441e+06	1.05262e+06	1.29465e+06	1.32059e+06	1.12201e+06	963416	1.2193e+06	1.88718e+06	1.35974e+06	1.05408e+06	1.13688e+06	1.17011e+06	913762	1.03304e+06	985960	1.02935e+06	1181623	960727	1.01724e+06	2.27411e+06	1.12712e+06	2.33128e+06	778448	2.11392e+06	2.06068e+06	722379	773831	875618	613966	915369	497481
982	3.58269e-13	2.05608	Yes	Cj1110c Putative MCP-type signal transduction protein 952	21.3416	1.25% Oxygen	10% Oxygen	894291	760503	1.00057e+06	874941	737170	678469	734095	1.23912e+06	709657	609976	657457	478524	677883	602280	615719	654670	691914	608244	774855	633603	604877	599389	488602	789815	787424	795564	537399	994759	918435	1.09041e+06	996392	934418	1.09416e+06	959815	1.12247e+06	1.01009e+06	1.09266e+06	1.01372e+06	1.06724e+06	1.31231e+06	1.18282e+06	1.34011e+06
737	3.89688e-13	1.70163	Yes	Cj1516 Putative periplasmic oxidoreductase	15.6281	1.88% Oxygen	10% Oxygen	2.40795e+06	2.37571e+06	2.65463e+06	2.86713e+06	2.82643e+06	2.74531e+06	2.63221e+06	2.56432e+06	2.24097e+06	2.46902e+06	2.07517e+06	2.26751e+06	1.9762e+06	1.91386e+06	1.97835e+06	2.34352e+06	2.25154e+06	2.25716e+06	2.33498e+06	2.05005e+06	2.21424e+06	2.43388e+06	2.39104e+06	2.86664e+06	3.05863e+06	3.14854e+06	2.10875e+06	2983789	2.65047e+06	2.86255e+06	2.70846e+06	2.65797e+06	2.52854e+06	2.85924e+06	2.6452e+06	2.77157e+06	3.11778e+06	3.48125e+06	2.99227e+06	5.06504e+06	3.30963e+06	4.41608e+06
400	3.97682e-13	16.965	Yes	Cj1073c Lon protease lon 591	81.2178	7.5% Oxygen	1.88% Oxygen	51091.4	31888.1	4242.12	11413.8	42845.2	40231.6	34944.8	37177.6	47855.6	52720.4	66216.9	33310.2	45986.2	26195.6	110004	179745	94811	175195	74774.2	126239	204084	161707	132722	82347.2	141387	85929.7	124199	20268	18559.7	130098	112741	90629.6	126550	35935.4	105907	71861.4	17359.7	20203.3	26207.8	6026.31	11891.1	23629.3
1690	1.22136e-12	3.35608	Yes	Cj0427 hypothetical protein Cj0427	33.4753	17% Oxygen	1.88% Oxygen	1.56338e+07	1.48539e+07	8.66998e+06	8.33781e+06	1.2516e+07	1.4438e+07	1.4015e+07	1.8099e+07	1.16191e+07	1.44486e+07	1.22296e+07	6.33468e+06	1.14313e+07	6.11841e+06	9.40766e+06	9.93663e+06	1.19604e+07	1.04222e+07	1.01773e+07	9.8495e+06	1.07402e+07	1.05881e+07	1.08965e+07	7.38609e+06	6.13796e+06	7.5448e+06	7.67025e+06	8512253	6.81832e+06	8.00053e+06	7.22258e+06	7.81264e+06	7.49913e+06	8.16183e+06	6.74671e+06	6.52346e+06	6.58865e+06	6.42447e+06	5.59186e+06	1.88016e+06	4.204e+06	2.14771e+06
1191	1.87583e-12	2.29908	Yes	Cj1478c outer membrane fibronectin-binding protein cadF	30.6055	2.5% Oxygen	7.5% Oxygen	2.99685e+06	2.86758e+06	3.58217e+06	2.41051e+06	2.92699e+06	3.70408e+06	2.94088e+06	3.37702e+06	2.59331e+06	3.06188e+06	2.24992e+06	4.19435e+06	2.61541e+06	4.71692e+06	2.77807e+06	2.71173e+06	3.71835e+06	2.64711e+06	2.85829e+06	2.72835e+06	2.96769e+06	2.78378e+06	3.19261e+06	6.20594e+06	5.56169e+06	6.30737e+06	5.60601e+06	5079640	5.11814e+06	5.25343e+06	4.3273e+06	3.64117e+06	3.84147e+06	3.80388e+06	5.92883e+06	5.39187e+06	7.41326e+06	6.53129e+06	6.27662e+06	7.60533e+06	6.81207e+06	6.22021e+06
1494	3.34022e-12	1.93946	Yes	Cj0538 OORC subunit of 2-oxoglutarate:acceptor oxidoreductase oorC	17.6609	17% Oxygen	1.25% Oxygen	1.30084e+07	1.29259e+07	1.26542e+07	1.02845e+07	1.13869e+07	1.37722e+07	1.30368e+07	1.53988e+07	1.04905e+07	1.08128e+07	1.0021e+07	8.32865e+06	1.0252e+07	7.61698e+06	1.05801e+07	8.71348e+06	1.09317e+07	9.57456e+06	1.05847e+07	9.97559e+06	1.0653e+07	9.43663e+06	1.03825e+07	1.06827e+07	8.65098e+06	1.19023e+07	9.88003e+06	10175077	9.978e+06	8.01166e+06	9.70967e+06	1.05486e+07	9.93668e+06	1.07007e+07	9.35278e+06	8.10005e+06	9.3816e+06	8.05728e+06	7.63624e+06	8.00645e+06	7.4063e+06	6.60119e+06
1605	6.11988e-12	10.1539	Yes	Cj1189c Bipartate energy taxis response protein cetB	115.89	17% Oxygen	4.3% Oxygen	9.55703e+06	8.94191e+06	1.11535e+07	1.17237e+07	1.0143e+07	1.06911e+07	9.21101e+06	1.04226e+07	9.07177e+06	8.23321e+06	7.10819e+06	1.24883e+07	7.50311e+06	1.07245e+07	6.17706e+06	4.3058e+06	9.01071e+06	3.95949e+06	7.73149e+06	6.04603e+06	5.32479e+06	4.18548e+06	6.2988e+06	770138	892688	1.34381e+06	8.48295e+06	1241168	1.783e+06	2.01155e+06	909714	720486	1.73715e+06	662809	876844	2.28292e+06	1.67804e+06	2.38996e+06	2.02131e+06	286570	2.67062e+06	293183
482	1.04301e-11	7.40079	Yes	Cj1476c Pyruvate-flavodoxin oxidoreductase; EC=1.2.7.-; 362 557-1186 C-terminal fragment (Mol Wt 70074 pI 5.57)	58.8702	1.25% Oxygen	7.5% Oxygen	129357	136327	191574	167054	102383	103863	95227.7	137067	59669.3	74531.6	62310.7	169724	35769.6	147849	76377.3	73272.8	56427.2	48280.7	48458.1	67912.6	54048.7	59318	68627.6	102706	81281.3	101741	149713	75969	68730.9	48141.7	96668.4	78376.2	57585.5	71601.4	108052	126865	148892	212747	221417	681385	225849	598885
987	2.63133e-11	4.21858	Yes	Cj1110c Putative MCP-type signal transduction protein	109.413	10% Oxygen	1.25% Oxygen	1.84307e+06	1.46005e+06	1.40739e+06	1.15428e+06	2.87782e+06	3.50427e+06	3.26254e+06	1.63671e+06	3.83012e+06	3.66356e+06	3.55065e+06	6.63731e+06	3.87056e+06	6.12277e+06	4.26349e+06	3.82654e+06	4.20225e+06	3.87038e+06	4.23232e+06	4.41231e+06	4.22571e+06	3.8462e+06	5.11701e+06	2.33921e+06	1.22241e+06	1.17794e+06	7.79608e+06	917622	1.01644e+06	1.41137e+06	1.24798e+06	1.08787e+06	1.64123e+06	1.10363e+06	1.3506e+06	1.33903e+06	1.20126e+06	1.08502e+06	1.18875e+06	1.4043e+06	1.26469e+06	1.11565e+06
1369	3.30727e-11	2.88029	Yes	Cj0536 OORA subunit of 2-oxoglutarate:acceptor oxidoreductase oorA	58.565	4.3% Oxygen	2.5% Oxygen	2.81367e+06	2.65794e+06	1.85877e+06	1.45031e+06	2.25243e+06	2.46843e+06	2.30909e+06	3.27422e+06	2.80333e+06	2.73193e+06	2.67475e+06	2.52451e+06	2.98269e+06	3.0284e+06	3.14453e+06	2.78995e+06	2.40764e+06	3.5334e+06	2.25812e+06	3.65741e+06	2.73124e+06	3.3714e+06	3.25261e+06	3.48689e+06	3.393e+06	3.76881e+06	2.77289e+06	2719492	2.6625e+06	2.7605e+06	3.57491e+06	4.02325e+06	3.84537e+06	4.15544e+06	2.88868e+06	2.82698e+06	1.29874e+06	1.4661e+06	1.29697e+06	2.28871e+06	1.16486e+06	2.35951e+06
1204	3.82457e-11	1.49219	Yes	Cj0532 malate dehydrogenase mdh	14.2604	17% Oxygen	1.88% Oxygen	2.36461e+06	2.18202e+06	2.11473e+06	1.55391e+06	1.94069e+06	2.14538e+06	2.10578e+06	2.41596e+06	1.94976e+06	2.01811e+06	1.81839e+06	2.14751e+06	2.02235e+06	2.44359e+06	1.5361e+06	1.71396e+06	1.9621e+06	1.77331e+06	1.88485e+06	1.63499e+06	1.63436e+06	1.67812e+06	1.70285e+06	2.14606e+06	1.90024e+06	1.93821e+06	2.06979e+06	2151851	2.069e+06	2.03338e+06	1.72948e+06	1.99392e+06	2.42476e+06	1.96869e+06	1.59186e+06	1.69185e+06	1.50103e+06	1.43998e+06	1.55024e+06	1.7927e+06	1.3359e+06	1.50961e+06
1155	7.97654e-11	2.62811	Yes	Cj0559 oxidoreductase	32.4523	17% Oxygen	2.5% Oxygen	6.95857e+06	5.80923e+06	6.09749e+06	4.86502e+06	6.52546e+06	7.32422e+06	7.82386e+06	7.66555e+06	6.33897e+06	6.29894e+06	5.68397e+06	3.55501e+06	6.5009e+06	3.68355e+06	5.96214e+06	5.57116e+06	6.20733e+06	6.36836e+06	7.309e+06	6.40431e+06	6.39381e+06	6.19968e+06	6.48819e+06	4.22231e+06	4.45593e+06	4.52642e+06	3.58557e+06	3773196	3.78982e+06	3.76456e+06	4.21e+06	4.42962e+06	3.89211e+06	4.25292e+06	3.76465e+06	3.62133e+06	2.78839e+06	2.43751e+06	2.34647e+06	1.5954e+06	3.58994e+06	1.30498e+06
1327	1.00235e-10	1.57536	Yes	Cj0410 Fumarate reductase iron-sulfur protein frdB	19.9156	1.25% Oxygen	17% Oxygen	6.19276e+06	5.77112e+06	5.44653e+06	4.22972e+06	5.26664e+06	5.9492e+06	5.85825e+06	5.96384e+06	7.14639e+06	6.32343e+06	5.70493e+06	6.36181e+06	6.40013e+06	6.02581e+06	5.37166e+06	5.61929e+06	6.54442e+06	6.31111e+06	6.27552e+06	5.52946e+06	5.85668e+06	5.84434e+06	5.59836e+06	7.46883e+06	6.68765e+06	7.24972e+06	7.63906e+06	7565379	6.76314e+06	6.94208e+06	7.54603e+06	7.02166e+06	7.60589e+06	7.18289e+06	7.79806e+06	8.01902e+06	8.11009e+06	9.38255e+06	7.7207e+06	1.09432e+07	7.13806e+06	8.83022e+06
993	2.78092e-10	2.93872	Yes	Cj1110c Putative MCP-type signal transduction protein	64.331	10% Oxygen	1.88% Oxygen	2.80449e+06	2.85523e+06	2.8541e+06	1.97484e+06	5.45459e+06	6.1015e+06	5.89067e+06	4.90784e+06	6.92014e+06	7.42653e+06	6.41093e+06	9.69659e+06	7.54594e+06	9.40357e+06	7.36038e+06	5.83631e+06	7.31687e+06	6.51018e+06	7.27333e+06	7.51391e+06	6.43535e+06	6.361e+06	7.67768e+06	2.48733e+06	2.15787e+06	2.48823e+06	8.52609e+06	2769433	2.86359e+06	3.11786e+06	4.0768e+06	2.27124e+06	3.16121e+06	2.42363e+06	3.26259e+06	2.67771e+06	3.12705e+06	3.11839e+06	2.38517e+06	3.20485e+06	2.62624e+06	2.68e+06
570	2.80432e-10	2.06764	Yes	Cj0409, frdA, fumarate reductase flavoprotein subunit	25.9701	3.75% Oxygen	10% Oxygen	1.01479e+07	1.03848e+07	1.1166e+07	7.917e+06	9.22054e+06	1.08684e+07	9.95526e+06	1.05211e+07	8.0821e+06	6.17007e+06	8.49865e+06	9.60507e+06	8.62377e+06	1.04699e+07	9.20073e+06	9.17771e+06	5.72624e+06	9.72898e+06	1.22344e+07	9.00926e+06	5.31354e+06	1.04286e+07	8.10252e+06	1.16949e+07	1.28723e+07	1.10365e+07	1.20358e+07	14098480	1.23047e+07	1.26641e+07	1.47471e+07	1.56739e+07	1.81091e+07	1.27926e+07	1.90333e+07	1.64265e+07	1.37055e+07	1.13918e+07	1.2766e+07	2.38534e+07	1.44671e+07	1.93991e+07
1543	4.28653e-10	2.92418	Yes	Cj1545c MdaB protein homolog	33.3739	7.5% Oxygen	2.5% Oxygen	7.47649e+06	6.75919e+06	8.89657e+06	7.40831e+06	6.58232e+06	7.59297e+06	7.46814e+06	8.49381e+06	7.78517e+06	6.15671e+06	8.23236e+06	3.46723e+06	8.03904e+06	4.05857e+06	9.41843e+06	9.00265e+06	6.88631e+06	1.07211e+07	7.3848e+06	1.01165e+07	7.79929e+06	1.00697e+07	1.00031e+07	4.06823e+06	3.7254e+06	3.86654e+06	5.41856e+06	4931265	4.58303e+06	4.94711e+06	3.60589e+06	3.41824e+06	3.74142e+06	3.8498e+06	3.75104e+06	3.75895e+06	2.68739e+06	2.97365e+06	3.61812e+06	2.19044e+06	5.04384e+06	2.24767e+06
1329	1.13359e-09	1.69958	Yes	Cj1084c Putative ATP/GTP-binding protein 584	14.6214	1.25% Oxygen	17% Oxygen	466575	429230	533650	500310	500286	510042	603389	479215	672654	629216	554448	546393	603728	618391	624568	577702	708762	610637	596418	571444	584350	610103	593675	850311	768148	747359	691334	583186	639179	695252	645912	739842	628519	672901	614605	632052	723555	650447	673114	946146	637417	1.01086e+06
1578	1.83206e-09	2.45759	Yes	Cj1186c Ubiquinol-cytochrome c reductase iron-sulfur subunit; EC=1.10.2.2; petA 136	32.8347	1.88% Oxygen	7.5% Oxygen	398896	463920	498059	472126	402924	382359	345660	475138	320096	345102	328847	474352	280986	478337	302309	232925	171859	263601	202779	283988	247107	231068	287506	442831	384695	398544	429225	396241	430040	432191	405262	401477	402169	439878	430411	450084	600228	586122	623508	909620	559993	752459
2003	2.35173e-09	5.55897	Yes	Cj0780 Periplasmic nitrate reductase; EC=1.7.99.4 napA	46.4576	2.5% Oxygen	17% Oxygen	9.3383e+06	1.11958e+07	4.81127e+06	6.75084e+06	4.27443e+06	4.99069e+06	5.87229e+06	6.86714e+06	1.14405e+07	1.44027e+07	5.78269e+06	8.03168e+06	1.24176e+07	3.19309e+06	1.36698e+07	2.04885e+07	1.29327e+07	2.1943e+07	1.1807e+07	1.33067e+07	1.63187e+07	1.9268e+07	1.23668e+07	2.89296e+07	3.15984e+07	2.83153e+07	1.41271e+07	29509031	9.06235e+06	3.49281e+07	2.89368e+07	1.54798e+07	2.63993e+07	1.1124e+07	3.37941e+07	2.83715e+07	3.0397e+07	4.66069e+07	3.57753e+07	4.08771e+07	1.62092e+07	3.04855e+07
1074	3.19676e-09	2.32764	Yes	Cj0834c Ankyrin repeat-containing putative periplasmic protein 929	41.0098	7.5% Oxygen	1.88% Oxygen	3.20409e+06	3.08664e+06	2.64556e+06	2.36595e+06	3.00882e+06	2.93844e+06	3.36523e+06	3.25743e+06	2.79567e+06	3.41378e+06	3.2654e+06	1.14702e+06	3.51937e+06	1.36723e+06	2.76852e+06	2.95664e+06	2.94838e+06	2.97397e+06	3.13084e+06	2.83252e+06	2.92626e+06	3.089e+06	3.39245e+06	2.02145e+06	1.79937e+06	1.96663e+06	1.66785e+06	2177358	2.18196e+06	2.32943e+06	1.77745e+06	1.91227e+06	2.03182e+06	2.08945e+06	1.88102e+06	1.68629e+06	1.57559e+06	1.22957e+06	1.2579e+06	771604	1.46584e+06	621542
1405	4.43583e-09	1.45015	Yes	Cj0833c oxidoreductase	13.7368	17% Oxygen	1.88% Oxygen	5.38291e+06	5.07114e+06	4.52373e+06	3.6114e+06	4.70434e+06	5.77259e+06	5.20863e+06	5.48511e+06	5.06239e+06	4.16776e+06	4.49357e+06	4.03182e+06	5.36593e+06	4.59977e+06	5.04581e+06	4.56132e+06	4.45625e+06	5.06021e+06	5.37305e+06	5.54353e+06	4.07161e+06	4.72347e+06	4.78664e+06	4.20028e+06	4.26259e+06	4.39401e+06	4.42635e+06	4339018	4.33361e+06	4.49728e+06	4.42165e+06	4.06014e+06	5.54085e+06	4.5841e+06	4.65871e+06	4.48694e+06	4.19449e+06	3.3932e+06	3.44451e+06	2.8257e+06	3.35484e+06	2.74772e+06
695	4.91348e-09	9.5077	Yes	Cj1503c Bifunctional putA protein	76.9061	7.5% Oxygen	1.25% Oxygen	16705.7	18696.2	6770	11004.8	38674.6	9943.68	22184.6	13426.6	33747.3	36223.6	21955.7	37914.9	27500	25949.2	36333.9	56831.8	29355.5	45870	36228.9	29327.9	26615.4	40021.4	51573.5	19589.8	15702.1	20592.8	30972.2	12998	11107.2	8329.97	16973.9	16353.5	10692	10197.6	8792.33	12736.4	2584.57	7500.09	8956.99	5366.93	4308.43	18351.9
1498	5.56415e-09	1.72825	Yes	Cj1725 putative periplasmic protein	24.2649	17% Oxygen	3.75% Oxygen	7.81133e+06	7.46616e+06	7.89066e+06	7.37818e+06	6.00287e+06	6.97513e+06	6.53916e+06	7.40105e+06	6.93339e+06	6.66286e+06	6.32903e+06	3.60822e+06	6.22071e+06	4.28906e+06	6.16308e+06	5.359e+06	7.04556e+06	5.75988e+06	6.61021e+06	6.28573e+06	6.72938e+06	5.71756e+06	7.14349e+06	4.77332e+06	4.71448e+06	4.35229e+06	4.41414e+06	5218641	4.54764e+06	4.60616e+06	4.41591e+06	4.40252e+06	4.47537e+06	4.50614e+06	4.06898e+06	4.24353e+06	5.10707e+06	4.18526e+06	3.92086e+06	4.09032e+06	5.5276e+06	3.54479e+06
262	8.89343e-09	3.01161	Yes	Cj1061c Isoleucyl-tRNA synthetase; EC=6.1.1.5 ileS	32.6064	3.75% Oxygen	1.25% Oxygen	3.88413e+06	3.19288e+06	2.62712e+06	2.92465e+06	3.89185e+06	3.09137e+06	4.06726e+06	3.21506e+06	3.87222e+06	4.35147e+06	3.60922e+06	4.41801e+06	3.89019e+06	3.00727e+06	4.06847e+06	4.21416e+06	3.83146e+06	4.79693e+06	3.96903e+06	4.29173e+06	4.37554e+06	4.4065e+06	3.26392e+06	5.92954e+06	5.31338e+06	4.98587e+06	3.64456e+06	4912358	5.02041e+06	4.77628e+06	6.19533e+06	5.12256e+06	4.96009e+06	4.0152e+06	5.07237e+06	5.72424e+06	2.96643e+06	4.40891e+06	4.14138e+06	2.88928e+06	4.20486e+06	3.13034e+06
1203	8.97226e-09	5.64076	Yes	Cj0604 Polyphosphate kinase 2	55.5794	5% Oxygen	1.25% Oxygen	330145	187693	102835	216752	333019	324444	297994	70340.8	261732	226584	215274	162263	250100	101887	215934	291656	220750	289472	170863	183557	262427	292904	103394	214230	169840	169113	170903	334930	241887	579131	273565	95931.9	161874	92730.1	223533	305699	242128	204539	228189	53496	91945.9	117595
560	1.12793e-08	1.97335	Yes	Cj0409, frdA, fumarate reductase flavoprotein subunit	25.0987	3.75% Oxygen	17% Oxygen	3.14163e+06	3.29772e+06	3.0157e+06	2.20371e+06	2.78564e+06	3.55371e+06	2.84992e+06	2.95049e+06	3.28811e+06	2.01068e+06	3.41943e+06	3.71881e+06	2.95385e+06	4.09959e+06	3.40415e+06	3.47544e+06	1.98533e+06	3.60579e+06	4.16792e+06	3.51313e+06	1.85138e+06	3.62414e+06	2.71942e+06	4.4445e+06	3.94229e+06	3.50855e+06	3.94985e+06	5039212	4.77976e+06	5.27793e+06	5.88312e+06	5.08446e+06	5.89224e+06	4.8737e+06	6.26716e+06	5.47356e+06	5.10657e+06	4.57914e+06	5.22864e+06	5.84441e+06	4.58429e+06	5.85162e+06
820	1.73534e-08	1.41091	Yes	Cj1197c Glu-tRNAGln amidotransferase subunit B gatB	11.0963	1.25% Oxygen	7.5% Oxygen	4.30826e+06	4.27833e+06	4.8806e+06	3.58823e+06	3.51486e+06	4.01909e+06	4.14878e+06	4.58055e+06	4.19501e+06	4.60717e+06	4.52167e+06	4.6585e+06	4.71266e+06	4.66588e+06	3.83573e+06	3.92613e+06	3.63781e+06	4.01932e+06	4.12948e+06	3.72977e+06	3.74701e+06	4.25632e+06	3.64817e+06	4.95766e+06	4.65493e+06	4.83098e+06	4.9172e+06	4908688	4.57715e+06	4.99381e+06	4.37829e+06	4.92434e+06	4.67123e+06	4.94859e+06	4.64936e+06	4.83419e+06	5.1282e+06	5.24455e+06	4.9748e+06	4.65567e+06	4.15971e+06	4.17785e+06
1473	2.10193e-08	1.68194	Yes	Cj0758 GrpE protein (HSP-70 cofactor grpE	37.4243	1.88% Oxygen	17% Oxygen	3.86255e+06	3.57432e+06	4.23299e+06	3.69339e+06	3.39595e+06	3.75291e+06	3.52875e+06	4.00572e+06	3.97841e+06	3.64136e+06	4.12897e+06	3.10334e+06	4.41411e+06	3.86943e+06	3.93223e+06	4.56407e+06	4.83637e+06	3.90467e+06	3.59446e+06	4.06899e+06	4.39642e+06	4.47191e+06	4.82094e+06	5.48187e+06	3.54436e+06	3.90343e+06	4.00168e+06	4856879	4.31679e+06	5.41225e+06	5.48145e+06	5.26363e+06	4.77742e+06	6.72286e+06	5.75629e+06	5.71341e+06	5.79367e+06	5.12716e+06	5.48204e+06	6.95208e+06	5.44553e+06	5.29459e+06
1365	7.8776e-08	1.92182	Yes	Cj0435 3-oxoacyl-[acyl-carrier protein] reductase fabG	26.4369	17% Oxygen	2.5% Oxygen	3.58714e+06	3.55181e+06	4.57185e+06	4.49343e+06	3.78434e+06	3.44283e+06	3.35567e+06	5.02809e+06	3.46845e+06	2.71652e+06	2.40749e+06	3.57208e+06	2.63121e+06	3.16261e+06	3.4422e+06	2.90893e+06	3.48719e+06	2.77044e+06	2.76107e+06	3.86242e+06	3.53686e+06	2.7428e+06	3.45868e+06	1.68726e+06	2.15098e+06	2.24782e+06	3.23263e+06	2445874	1.90991e+06	2.38816e+06	2.17153e+06	1.61355e+06	3.07164e+06	2.23892e+06	2.13534e+06	2.3523e+06	2.37138e+06	1.75594e+06	2.08068e+06	2.28036e+06	2.35908e+06	1.93688e+06
1158	2.25766e-07	2.62474	Yes	Cj0906c Putative uncharacterized protein;	41.0328	10% Oxygen	3.75% Oxygen	968483	993904	1.60925e+06	1.28886e+06	1.38671e+06	1.15383e+06	806558	633595	2.14004e+06	1.94608e+06	1.73495e+06	2.80346e+06	1.48336e+06	2.13939e+06	1.9574e+06	1.80986e+06	2.21527e+06	2.09751e+06	1.39647e+06	1.80036e+06	1.72087e+06	1.55569e+06	2.18883e+06	941864	1.00022e+06	1.079e+06	2.70965e+06	1466059	1.54738e+06	1.77971e+06	388448	862515	914636	1.07717e+06	787511	767851	1.37676e+06	1.2658e+06	1.2633e+06	1.52713e+06	1.30013e+06	1.60063e+06
1659	2.59282e-07	1.6497	Yes	Cj1534c possible bacterioferritin	20.2548	17% Oxygen	5% Oxygen	1.07465e+07	1.00203e+07	8.47189e+06	8.49564e+06	8.77939e+06	9.45857e+06	8.10076e+06	1.37591e+07	8.99123e+06	9.89963e+06	9.62339e+06	8.60931e+06	8.56932e+06	7.04697e+06	5.42131e+06	7.22486e+06	7.76488e+06	7.81759e+06	6.12793e+06	5.75993e+06	6.31807e+06	7.16934e+06	6.48702e+06	5.43016e+06	4.84421e+06	4.56565e+06	6.88069e+06	7085993	5.80246e+06	6.67286e+06	8.81455e+06	9.11988e+06	1.04305e+07	8.92227e+06	8.96219e+06	8.52277e+06	6.95386e+06	5.8169e+06	5.08975e+06	1.18335e+07	6.82979e+06	9.57093e+06
1181	4.10844e-07	1.50231	Yes	Cj0806 dihydrodipicolinate synthase dapA	25.6557	1.25% Oxygen	10% Oxygen	1.55418e+07	1.51397e+07	1.50514e+07	1.14841e+07	1.53618e+07	1.65613e+07	1.55901e+07	1.75666e+07	1.6929e+07	1.21738e+07	1.53307e+07	1.39865e+07	1.49932e+07	1.43284e+07	1.55998e+07	1.50819e+07	1.24586e+07	1.68476e+07	1.81653e+07	1.7597e+07	1.361e+07	1.59278e+07	1.52452e+07	1.79941e+07	1.87888e+07	1.65043e+07	1.49065e+07	20083165	1.59952e+07	1.63463e+07	1.92837e+07	2.00202e+07	2.14383e+07	1.9341e+07	2.21888e+07	2.01849e+07	1.85702e+07	1.74978e+07	1.53804e+07	2.31465e+07	1.80959e+07	1.89171e+07
1132	6.0551e-07	1.39746	Yes	Cj1543 Putative allophanate hydrolase subunit 2	15.0423	17% Oxygen	1.25% Oxygen	6.75641e+06	6.27551e+06	5.81175e+06	4.22288e+06	5.52817e+06	6.82058e+06	6.26146e+06	7.06981e+06	6.00963e+06	5.14842e+06	5.63113e+06	5.99181e+06	5.81608e+06	6.2233e+06	5.74376e+06	5.62815e+06	5.19787e+06	6.53607e+06	6.71044e+06	6.25856e+06	4.51511e+06	6.18839e+06	5.45435e+06	5.78943e+06	5.97858e+06	5.83602e+06	6.09454e+06	5859772	5.24574e+06	5.21422e+06	5.67358e+06	5.96213e+06	6.0586e+06	5.90568e+06	5.96403e+06	5.96154e+06	5.02712e+06	4.25665e+06	4.1994e+06	6.23572e+06	4.0223e+06	5.08804e+06
1105	8.00011e-07	1.54039	Yes	Cj1023c aspartate-semialdehyde dehydrogenase asd	19.3038	1.25% Oxygen	10% Oxygen	5.48936e+06	4.91905e+06	5.77552e+06	4.87456e+06	4.47729e+06	5.37956e+06	5.02673e+06	6.0806e+06	5.21348e+06	4.78892e+06	4.70921e+06	4.65874e+06	5.2507e+06	4.46196e+06	5.16647e+06	5.60476e+06	5.60539e+06	6.13309e+06	6.45507e+06	5.64381e+06	5.26813e+06	6.07489e+06	5.67403e+06	5.57629e+06	5.80329e+06	6.08202e+06	5.17666e+06	6249581	5.50508e+06	5.48497e+06	6.76847e+06	6.22077e+06	6.0277e+06	6.16972e+06	6.61569e+06	6.50606e+06	7.30627e+06	6.44235e+06	5.7832e+06	5.76744e+06	6.82248e+06	4.78478e+06
712	1.02068e-06	1.49266	Yes	Cj1221 60 kD chaperonin (cpn60) groEL	27.981	17% Oxygen	5% Oxygen	5.93031e+07	5.77824e+07	5.70625e+07	5.58405e+07	4.6001e+07	5.19656e+07	5.74053e+07	5.82228e+07	4.24057e+07	4.2505e+07	4.01766e+07	4.89196e+07	4.49815e+07	4.69727e+07	3.79087e+07	3.70271e+07	4.10718e+07	3.41745e+07	4.23686e+07	3.54154e+07	4.05034e+07	3.91115e+07	4.20736e+07	3.94716e+07	3.50254e+07	3.48728e+07	4.10235e+07	40874017	3.41805e+07	3.45822e+07	3.68509e+07	4.51555e+07	3.71049e+07	4.19693e+07	3.79224e+07	4.46607e+07	4.95873e+07	4.53695e+07	3.6216e+07	4.78002e+07	3.82816e+07	4.4738e+07
47	1.17097e-06	3.49602	Yes	Cj0478 DNA-directed RNA polymerase; EC=2.7.7.6 rpoB	46.7781	3.75% Oxygen	1.25% Oxygen	3.29894e+06	3.49711e+06	3.5401e+06	2.55616e+06	2.66059e+06	1.91551e+06	3.01054e+06	2.30089e+06	2.89319e+06	2.16396e+06	2.95208e+06	2.7204e+06	2.86446e+06	2.71314e+06	1.24624e+06	2.23859e+06	1.72556e+06	3.54697e+06	3.21602e+06	1.66094e+06	975280	3.52523e+06	1.37627e+06	1.60612e+06	2.34854e+06	2.25138e+06	1.80998e+06	2835507	2.99592e+06	2.98697e+06	3.23342e+06	4.13054e+06	1.87483e+06	2.5236e+06	2.70096e+06	3.28453e+06	1.28184e+06	1.91751e+06	2.22099e+06	1.56947e+06	1.13356e+06	1.98751e+06
7	1.82719e-06	4.51716	Yes	Cj0478 DNA-directed RNA polymerase subunit beta;	87.6247	1.88% Oxygen	17% Oxygen	41937.5	130670	244729	430084	19305.5	109156	55960.3	324908	656637	196067	392559	486859	387887	455364	697532	563666	366282	726621	319695	556963	341264	618847	471003	818472	787176	706685	468169	711075	574950	726523	305617	498540	327279	513554	306776	232278	403484	492481	455682	1.10326e+06	369297	746059
561	2.16743e-06	8.15043	Yes	Cj1503c Bifunctional putA protein, putative; C-terminal Half	90.7578	7.5% Oxygen	1.88% Oxygen	118503	115836	6043.34	42849.9	293758	204830	246944	110959	120234	88061.8	168672	141981	161682	204111	190818	329098	233251	331903	361448	248138	177373	423205	366981	43060.7	104941	74004.9	118515	67945	78738.1	113479	91096.6	59692.2	98060.8	112088	37569.4	158218	137713	30245.2	324851	35614.1	20740.5	18603.6
1313	2.66414e-06	2.52587	Yes	Cj0534Succinyl-CoA ligase [ADP-forming] subunit alpha sucD	68.1063	17% Oxygen	4.3% Oxygen	3.34095e+06	2.94073e+06	3.91877e+06	4.03187e+06	4.31385e+06	3.32861e+06	2.97154e+06	4.26807e+06	2.67565e+06	2.46412e+06	1.33004e+06	3.4861e+06	1.50536e+06	2.06108e+06	2.90455e+06	3.34594e+06	3.53434e+06	2.63177e+06	3.23759e+06	2.85505e+06	2.68188e+06	2.83806e+06	2.50465e+06	1.01693e+06	1.08924e+06	1.71741e+06	3.35879e+06	2547768	2.07185e+06	2.47688e+06	990114	980903	2.67104e+06	1.12119e+06	1.51951e+06	2.05541e+06	2.39337e+06	1.6231e+06	1.79505e+06	1.08355e+06	1.9034e+06	1.15177e+06
1222	5.34798e-06	1.32721	Yes	Cj0704 glycyl-tRNA synthetase alpha chain glyQ	15.9858	1.88% Oxygen	10% Oxygen	3.49166e+06	3.30871e+06	3.64704e+06	3.42646e+06	3.07074e+06	3.28798e+06	3.42816e+06	3.34838e+06	3.54625e+06	3.47026e+06	3.43449e+06	2.96855e+06	3.45727e+06	3.19863e+06	3.48044e+06	3.47513e+06	3.33106e+06	3.17147e+06	2.76522e+06	2.86746e+06	4.02321e+06	3.41187e+06	3.84422e+06	4.0297e+06	3.00478e+06	3.50758e+06	3.36106e+06	3938663	3.50527e+06	4.09675e+06	3.99673e+06	3.94001e+06	3.78079e+06	4.64512e+06	4.11607e+06	4.39479e+06	4.77502e+06	4.41585e+06	3.81585e+06	4.94408e+06	3.62171e+06	4.16117e+06
1030	7.25111e-06	1.65428	Yes	Cj0536 OORA subunit of 2-oxoglutarate:acceptor oxidoreductase oorA	22.2719	17% Oxygen	2.5% Oxygen	2.13598e+07	2.09635e+07	2.44727e+07	1.61534e+07	1.99557e+07	2.24062e+07	2.15907e+07	2.52055e+07	1.38032e+07	1.35179e+07	1.34636e+07	1.82995e+07	1.36332e+07	1.88894e+07	1.51015e+07	1.17092e+07	1.11383e+07	1.43706e+07	2.07245e+07	1.56774e+07	1.01709e+07	1.45016e+07	1.31407e+07	1.63167e+07	1.86939e+07	1.61245e+07	1.65779e+07	17657472	1.42222e+07	1.46731e+07	1.9387e+07	1.60961e+07	1.93655e+07	1.74545e+07	1.95052e+07	1.75361e+07	1.38152e+07	1.26986e+07	1.25004e+07	1.92708e+07	1.26493e+07	1.54045e+07
971	8.34529e-06	1.89438	Yes	Cj0689 acetate kinase ackA	45.3273	4.3% Oxygen	2.5% Oxygen	8.00648e+06	7.52167e+06	5.95158e+06	4.47826e+06	6.29569e+06	7.92146e+06	6.75338e+06	1.34254e+07	5.44348e+06	5.47904e+06	5.31089e+06	5.69451e+06	5.17117e+06	6.14258e+06	7.41141e+06	5.65996e+06	4.72688e+06	6.43577e+06	6.95857e+06	8.52362e+06	4.76059e+06	7.2389e+06	5.41512e+06	5.96361e+06	6.52688e+06	6.2236e+06	5.22023e+06	7090322	6.63598e+06	6.2356e+06	9.17259e+06	6.74731e+06	8.85909e+06	6.58936e+06	8.50836e+06	7.08647e+06	4.55401e+06	3.97458e+06	3.89037e+06	3.72933e+06	5.10219e+06	2.43493e+06
[truncated: 24 more columns]

## Sheet: Mean spot volumes
				Normalized Volume (means from all gels at each oxygen condition)
				8	6	9	7				13					Tags
Profile	Spot #	Identification	Comment	17% Oxygen	10% Oxygen	7.5% Oxygen	5% Oxygen	4.38% Oxygen	3.75% Oxygen	2.5% Oxygen	1.88% Oxygen	1.25% Oxygen	17% Oxygen_x000D_V_x000D_10% Oxygen	10% Oxygen V 7.5% Oxygen	7.5% Oxygen V 5% Oxygen	Highly Significant (p<10e-5) between 1.88%, 7.5% and 17%	Edited	Not used in analysis	Highly Significant (p<10e-5) between 1.88%, and 7.5%	Highly Significant (p<10e-5) between 7.5%, and 17%	>2 fold and Highly Significant (p<10e-5) between 1.88%, and 7.5%	>2 fold and Highly Significant (p<10e-5) between 7.5% and 17%	>2 fold and Highly Significant (p<10e-5) between 1.88% 7.5% and 17%	Highly Significant (p<10e-5) between 1.88% and 17%	>2 fold and Highly Significant (p<10e-5) between 1.88% and 17%	Highly Significant (p<10e-5) All
	679	Cj0437 methlymenaquinone: fumarate reductase flavoprotein subunit mfrA		335416	254400	352270	2.8484e+06	4.90229e+06	6.70441e+06	4.83428e+06	6.15932e+06	1.02955e+07	1.31846	0.722175	0.123673	x			x		x		x	x	x	x
	1238	Cj0438 methlymenaquinone: fumarate reductase iron sulfur protein subunit mfrB		568430	450657	625903	3.10749e+06	5.00541e+06	6.59738e+06	5.96062e+06	5.68895e+06	8.75441e+06	1.26134	0.72001	0.201417	x			x		x		x	x	x	x
	661	Cj0437 methlymenaquinone: fumarate reductase flavoprotein subunit mfrA		478279	390942	428361	1.92492e+06	2.6917e+06	4.09949e+06	3.67471e+06	3.24551e+06	4.22039e+06	1.2234	0.912647	0.222534	x			x		x		x	x	x	x
	1547	Cj0779 probable thiol peroxidase tpx		1.90441e+07	1.13862e+07	8.00331e+06	2.55983e+06	2.17541e+06	1.96601e+06	2.46461e+06	2.20707e+06	1.89435e+06	1.67256	1.42269	3.1265	x			x	x	x	x	x	x	x	x
	1585	Cj1420c Putative methyltransferase 222	1- 156 N-terminal region Theoretical pI/Mw: 6.59 / 18133.59	168145	212027	313555	189744	247650	167218	85597.4	46099.1	31722.7	0.793034	0.676203	1.65252	x			x		x		x	x	x	x
	1688	Cj0283c Purine-binding chemotaxis protein CheW;		428369	511758	831325	453498	597915	251173	104584	93119.2	127696	0.837054	0.615592	1.83314	x			x		x		x	x	x	x
	1889	Cj0169 superoxide dismutase (Fe) sodB		9.73807e+06	5.45031e+06	3.85883e+06	2.022e+06	1.55482e+06	1.29315e+06	1.15186e+06	1.15908e+06	1.2425e+06	1.7867	1.41242	1.90842	x			x		x		x	x	x	x
	1455	Cj0533 Succinyl-CoA synthase, beta subunit sucC N-terminal fragment		1.90593e+06	2.00598e+06	1.91041e+06	2.49117e+06	2.68572e+06	1.90956e+06	1.09412e+06	531862	333773	0.950125	1.05003	0.766875	x			x		x		x	x	x	x
	1982	Cj1259 major outer membrane protein porA		8.01384e+07	3.37314e+07	4.90077e+07	6.04551e+07	5.04293e+07	6.34709e+07	8.73639e+07	1.99188e+08	2.70292e+08	2.37578	0.688288	0.810647	x			x		x		x	x	x	x
	1890	Cj0169 superoxide dismutase (Fe) sodB		2.84324e+06	1.96456e+06	1.16475e+06	603592	815189	471224	518942	631574	477443	1.44727	1.68669	1.92969	x			x	x		x	x	x	x	x
	1554	Cj0779 probable thiol peroxidase tpx		4.17083e+07	2.88491e+07	1.86502e+07	8.67961e+06	8.57989e+06	7.13234e+06	6.5547e+06	7.05156e+06	7.03483e+06	1.44574	1.54685	2.14874	x			x	x	x	x	x	x	x	x
	1224	Cj0146c thioredoxin reductase trxB		1.20289e+06	679064	449523	256327	269906	263441	268559	189341	189764	1.77139	1.51063	1.75371	x			x	x	x	x	x	x	x	x
	1457	Cj0921c probable ABC-type amino-acid transporter periplasmic solute-binding protein peb1A		2.19118e+06	3.74876e+06	4.39789e+06	2.33829e+06	1.91754e+06	1.17482e+06	933321	1.04673e+06	693293	0.584508	0.8524	1.88081	x			x		x		x			x
	1996	Cj0779 probable thiol peroxidase tpx		4.31407e+06	2.30103e+06	1.74474e+06	863154	808635	975282	994828	981208	755746	1.87484	1.31884	2.02135	x	x			x		x	x	x	x	x
	1891	Cj0169 superoxide dismutase (Fe) sodB		1.50012e+07	9.32998e+06	9.24489e+06	3.96676e+06	5.13607e+06	3.82808e+06	2.6337e+06	3.26479e+06	2.77594e+06	1.60785	1.0092	2.33059	x			x		x		x	x	x	x
	1921	Cj0921c probable ABC-type amino-acid transporter periplasmic solute-binding protein peb1A		3.06578e+07	5.50407e+07	5.3914e+07	3.77803e+07	2.75759e+07	1.82504e+07	1.24949e+07	1.13266e+07	1.06562e+07	0.557002	1.0209	1.42704	x			x		x		x	x	x	x
	923	Cj0835c Aconitate hydratase; EC=4.2.1.3 acnB		2.31329e+06	2.88095e+06	3.87168e+06	2.92807e+06	3.84541e+06	2.79537e+06	1.50637e+06	1.03753e+06	878381	0.802959	0.74411	1.32226	x			x		x		x	x	x	x
	1104	Cj0239c nifU protein homolog		5.21125e+06	3.00213e+06	2.12298e+06	1.22754e+06	1.26867e+06	1.33643e+06	1.35699e+06	2.00888e+06	2.19232e+06	1.73585	1.41411	1.72946	x				x		x	x	x	x	x
	1512	Cj0334 Alkyl hydroperoxide reductase; EC=3.4.-.- ahpC 295		1.77196e+06	1.41637e+06	1.06773e+06	649371	613832	520480	523112	494630	425596	1.25106	1.32652	1.64426	x			x	x	x		x	x	x	x
	1448	Cj0169 superoxide dismutase (Fe) sodB		2.14885e+07	1.47665e+07	1.22907e+07	6.46676e+06	5.62477e+06	5.79116e+06	5.92343e+06	5.48853e+06	6.09508e+06	1.45522	1.20144	1.9006	x			x	x	x		x	x	x	x
	1903	Cj0087 aspartate ammonia-lyase aspA		1.73816e+07	1.55582e+07	1.73641e+07	3.31358e+07	3.97698e+07	5.28882e+07	5.8259e+07	4.24624e+07	5.42908e+07	1.1172	0.896001	0.524027	x			x		x		x	x	x	x
	1497	Cj0073c Conserved domain protein;		406491	386743	426994	408387	279515	293161	197107	140970	129091	1.05106	0.905734	1.04556	x			x		x		x	x	x	x
	1949	Cj0334 alkyl hydroperoxide reductase ahpC		3.9081e+07	2.9692e+07	2.10341e+07	1.78063e+07	1.55208e+07	1.37502e+07	1.25051e+07	1.24492e+07	1.26107e+07	1.31621	1.41162	1.18127	x			x	x			x	x	x	x
	1231	Cj0146c thioredoxin reductase trxB		8.48034e+06	6.13058e+06	5.20578e+06	4.3279e+06	3.76842e+06	3.76318e+06	3.63141e+06	3.46666e+06	3.88522e+06	1.38328	1.17765	1.20284	x			x	x			x	x	x	x
	569	Cj1537c Acetyl-coenzyme A synthetase acsA		6.36908e+06	1.24829e+07	1.20155e+07	6.61007e+06	4.28515e+06	2.97854e+06	1.91398e+06	1.88003e+06	2.51497e+06	0.510224	1.0389	1.81776	x			x		x		x			x
	1109	Cj0239c nifU protein homolog		1.07268e+07	8.09911e+06	5.46945e+06	3.85096e+06	3.85783e+06	4.34755e+06	3.78984e+06	4.5404e+06	4.49073e+06	1.32445	1.48079	1.42028	x				x		x	x	x	x	x
	1003	Cj0240c Cysteine desulfurase (NifS protein homolog); EC=2.8.1.7 iscS		1.40449e+07	1.07503e+07	7.17558e+06	5.97667e+06	5.81765e+06	6.07361e+06	5.95817e+06	5.89425e+06	5.60648e+06	1.30647	1.49818	1.2006	x				x		x	x	x	x	x
	659	Cj0415 Putative GMC oxidoreductase subunit 909		918048	539899	312376	126548	111593	179629	148623	142074	88857.8	1.70041	1.72836	2.46843	x				x		x	x	x	x	x
	1198	Cj0912c cysteine synthase cysM		4.33506e+06	2.14408e+06	2.32132e+06	886429	1.01007e+06	782795	564287	739928	776939	2.02188	0.923646	2.61873	x			x		x		x	x	x	x
	653	Cj0437 methylmenaquinone: fumarate reductase flavoprotein subunit mfrA		81464.3	51593.6	45623.3	174334	202075	335548	395618	253060	252136	1.57896	1.13086	0.2617	x			x		x		x	x	x	x
	837	Cj0087 Aspartate ammonia-lyase; EC=4.3.1.1; aspA 703		3.01437e+06	2.82113e+06	2.98703e+06	4.24605e+06	4.55074e+06	6.46806e+06	8.73222e+06	5.74415e+06	7.8257e+06	1.0685	0.944461	0.703484	x			x					x		x
	559	Cj1537c Acetyl-coenzyme A synthetase acsA		993721	2.53119e+06	2.1847e+06	1.13543e+06	602825	470199	363770	379970	517905	0.392591	1.1586	1.92412	x			x		x		x			x
	1283	Cj0493 Elongation factor G; Short=EF-G; C-terminal fragment		667813	772249	1.1692e+06	708776	1.09008e+06	713317	412476	306530	204755	0.864764	0.660493	1.64961	x			x		x		x			x
	1463	Cj1476c Pyruvate-flavodoxin oxidoreductase; EC=1.2.7.-;		369740	233706	231611	127665	111630	115063	101413	100426	105160	1.58207	1.00905	1.81421	x			x		x		x	x	x	x
	864	Cj0518 Chaperone protein htpG;		523142	658212	999222	713228	1.06313e+06	692568	514078	283228	224889	0.794793	0.658724	1.40099	x			x	x	x		x			x
	904	Cj0835c Aconitate hydratase 2; EC=4.2.1.3; C-terminal Half		216818	255361	468054	256273	326386	166225	114048	76845.4	45397.9	0.849066	0.545579	1.82639	x			x		x		x			x
	1732	Cj1086c Putative uncharacterized protein 389		963712	909747	933617	1.10847e+06	967549	1.28236e+06	1.57723e+06	1.6901e+06	1.94379e+06	1.05932	0.974433	0.842261	x			x					x		x
	1584	Cj1198 S-ribosylhomocysteine lyase; EC=4.4.1.21 luxS 153		399388	262480	203535	90049.3	138521	89130.6	105276	72512.8	63156	1.5216	1.28961	2.26026	x			x	x	x	x	x	x	x	x
	1234	Cj1267c Ni/Fe-hydrogenase small chain hydA		5.63284e+06	4.79135e+06	4.38326e+06	1.11955e+07	4.94752e+06	6.29465e+06	7.36498e+06	8.2293e+06	1.00549e+07	1.17563	1.0931	0.391519	x			x							x
	1995	Cj1598 Histidinol dehydrogenase hisD		6.28712e+06	7.4929e+06	9.97034e+06	1.38059e+07	1.20695e+07	1.27884e+07	1.23599e+07	7.23049e+06	8.08779e+06	0.839077	0.75152	0.722181	x	x			x		x	x			x
	1440	Cj0414 putative oxidoreductase subunit		1.99323e+06	841697	417090	199550	128913	116656	132021	327127	390478	2.3681	2.01802	2.09015	x				x		x	x	x	x	x
	277	Cj0835c Aconitate hydratase 2; EC=4.2.1.3;		2.88285e+06	1.15304e+06	1.24814e+06	1.01739e+06	1.62774e+06	1.63233e+06	790609	693247	1.09244e+06	2.50022	0.923802	1.22681	x			x	x		x	x	x	x	x
	982	Cj1110c Putative MCP-type signal transduction protein 952		864895	622629	630208	844829	996196	1.07507e+06	1.05787e+06	1.19179e+06	1.28017e+06	1.3891	0.987974	0.745959	x			x							x
	737	Cj1516 Putative periplasmic oxidoreductase		2.63421e+06	2.15712e+06	2.25053e+06	2.81134e+06	2.68855e+06	2.84485e+06	3.1971e+06	3.67063e+06	3.19134e+06	1.22117	0.958495	0.800519	x			x							x
	400	Cj1073c Lon protease lon 591		31729.3	45380.8	139920	86112.6	91464.1	65042.6	21256.9	8247.56	8284.01	0.69918	0.324334	1.62485	x			x		x		x			x
	1690	Cj0427 hypothetical protein Cj0427		1.33204e+07	1.03636e+07	1.04421e+07	7.4386e+06	7.67404e+06	6.61961e+06	6.20166e+06	3.96904e+06	4.63443e+06	1.28531	0.992488	1.40377	x			x		x		x	x	x	x
	1191	Cj1478c outer membrane fibronectin-binding protein cadF		3.10076e+06	3.23863e+06	2.93178e+06	5.59032e+06	3.90346e+06	6.24466e+06	6.74039e+06	5.46556e+06	5.39905e+06	0.957429	1.10467	0.524438	x			x					x		x
	1494	Cj0538 OORC subunit of 2-oxoglutarate:acceptor oxidoreductase oorC		1.28085e+07	9.58698e+06	1.00925e+07	9.89726e+06	1.02239e+07	8.94481e+06	8.35837e+06	7.26859e+06	6.60412e+06	1.33603	0.949915	1.01972	x			x					x		x
	1605	Cj1189c Bipartate energy taxis response protein cetB		1.02305e+07	9.18819e+06	5.89329e+06	2.36076e+06	1.00754e+06	1.6126e+06	2.02977e+06	1.41516e+06	1.03116e+06	1.11344	1.55909	2.49636	x							x	x	x	x
	482	Cj1476c Pyruvate-flavodoxin oxidoreductase; EC=1.2.7.-; 362	557-1186 C-terminal fragment (Mol Wt 70074 pI 5.57)	132857	91642.3	61413.7	89754.6	76057.9	127936	194352	340900	454509	1.44973	1.49221	0.684239	x			x	x	x	x	x			x
	987	Cj1110c Putative MCP-type signal transduction protein		2.14327e+06	4.61249e+06	4.2218e+06	2.26872e+06	1.27018e+06	1.29696e+06	1.15834e+06	1.18285e+06	1.09338e+06	0.464665	1.09254	1.86087	x			x		x		x			x
	1369	Cj0536 OORA subunit of 2-oxoglutarate:acceptor oxidoreductase oorA		2.38561e+06	2.79093e+06	3.01625e+06	3.08058e+06	3.89974e+06	2.33813e+06	1.35394e+06	1.38872e+06	2.1248e+06	0.85477	0.925298	0.979118	x			x		x		x			x
	1204	Cj0532 malate dehydrogenase mdh		2.10289e+06	2.06662e+06	1.72452e+06	2.04408e+06	2.02921e+06	1.59491e+06	1.49708e+06	1.40926e+06	1.5552e+06	1.01755	1.19838	0.843665	x								x		x
	1155	Cj0559 oxidoreductase		6.63368e+06	5.34356e+06	6.32266e+06	4.01683e+06	4.19616e+06	3.39146e+06	2.52412e+06	2.85808e+06	3.0743e+06	1.24143	0.845143	1.57404	x			x		x		x	x	x	x
	1327	Cj0410 Fumarate reductase iron-sulfur protein frdB		5.58476e+06	6.32709e+06	5.88343e+06	7.18798e+06	7.33912e+06	7.97572e+06	8.40445e+06	8.16662e+06	8.79802e+06	0.882675	1.07541	0.818509	x			x					x		x
	993	Cj1110c Putative MCP-type signal transduction protein		4.10541e+06	7.90062e+06	6.92055e+06	3.4872e+06	2.98322e+06	3.02245e+06	2.87687e+06	2.68845e+06	3.08198e+06	0.519631	1.14162	1.98456	x			x		x		x			x
	570	Cj0409, frdA, fumarate reductase flavoprotein subunit		1.00226e+07	8.57493e+06	8.76912e+06	1.23867e+07	1.53307e+07	1.63884e+07	1.26211e+07	1.60196e+07	1.72604e+07	1.16883	0.977856	0.707948	x			x							x
	1543	Cj1545c MdaB protein homolog		7.58473e+06	6.28985e+06	9.04465e+06	4.50573e+06	3.65384e+06	3.39913e+06	3.09305e+06	4.21798e+06	4.83913e+06	1.20587	0.695422	2.00737	x			x		x		x			x
	1329	Cj1084c Putative ATP/GTP-binding protein 584		502837	604138	608629	710681	671794	656737	682372	756446	854610	0.832321	0.992622	0.856402	x								x		x
	1578	Cj1186c Ubiquinol-cytochrome c reductase iron-sulfur subunit; EC=1.10.2.2; petA 136		429885	371287	247016	416252	412197	493574	603286	607063	471640	1.15783	1.50309	0.593428	x			x	x	x		x			x
	2003	Cj0780 Periplasmic nitrate reductase; EC=1.7.99.4 napA		6.7626e+06	9.21137e+06	1.5789e+07	2.521e+07	2.0485e+07	3.08542e+07	3.75931e+07	2.42009e+07	2.11399e+07	0.734157	0.583404	0.6263	x	x						x	x	x	x
	1074	Cj0834c Ankyrin repeat-containing putative periplasmic protein 929		2.98402e+06	2.58475e+06	3.00206e+06	2.02058e+06	1.95275e+06	1.7143e+06	1.35436e+06	1.28975e+06	1.38259e+06	1.15447	0.860989	1.48575	x			x		x		x	x	x	x
	1405	Cj0833c oxidoreductase		4.96998e+06	4.62021e+06	4.84688e+06	4.35045e+06	4.65168e+06	4.44671e+06	3.6774e+06	3.42722e+06	3.52594e+06	1.0757	0.953234	1.11411	x			x					x		x
	695	Cj1503c Bifunctional putA protein, putative;		17175.8	30548.5	39128.7	17041.7	13554.3	8037.75	6347.22	9161.02	4115.47	0.562247	0.780717	2.29605	x			x		x		x			x
	1498	Cj1725 putative periplasmic protein		7.18307e+06	5.67388e+06	6.31265e+06	4.66095e+06	4.44998e+06	4.47319e+06	4.40439e+06	4.49565e+06	4.80147e+06	1.26599	0.89881	1.35437	x								x		x
	262	Cj1061c Isoleucyl-tRNA synthetase; EC=6.1.1.5 ileS		3.36179e+06	3.85806e+06	4.1353e+06	4.94034e+06	5.07329e+06	4.58768e+06	3.83891e+06	2.76663e+06	1.7925e+06	0.871368	0.932958	0.837048											x
	1203	Cj0604 Polyphosphate kinase 2		232903	202973	225662	268576	156025	257120	224952	69405.4	47613.5	1.14746	0.899457	0.840216	x			x		x		x			x
	560	Cj0409, frdA, fumarate reductase flavoprotein subunit		2.97481e+06	3.24841e+06	3.14963e+06	4.4203e+06	5.43338e+06	5.61576e+06	4.97145e+06	4.89721e+06	4.9675e+06	0.915775	1.03136	0.712539	x								x		x
	820	Cj1197c Glu-tRNAGln amidotransferase subunit B gatB		4.16484e+06	4.56015e+06	3.88108e+06	4.83435e+06	4.73061e+06	4.87058e+06	5.11585e+06	4.64121e+06	5.47585e+06	0.913311	1.17497	0.802814											x
	1473	Cj0758 GrpE protein (HSP-70 cofactor grpE		3.75582e+06	3.85594e+06	4.28778e+06	4.50246e+06	5.56134e+06	5.75445e+06	5.46762e+06	6.31707e+06	5.35558e+06	0.974036	0.899285	0.952319	x			x					x		x
	1365	Cj0435 3-oxoacyl-[acyl-carrier protein] reductase fabG		3.97689e+06	2.99306e+06	3.21895e+06	2.29466e+06	2.27391e+06	2.28634e+06	2.06933e+06	2.61417e+06	2.29687e+06	1.32871	0.929824	1.4028	x										x
	1158	Cj0906c Putative uncharacterized protein;		1.10515e+06	2.04121e+06	1.86025e+06	1.50341e+06	810692	977373	1.30195e+06	1.43002e+06	1.10627e+06	0.541418	1.09728	1.23735											x
	1659	Cj1534c possible bacterioferritin		9.72902e+06	8.78998e+06	6.67677e+06	5.89743e+06	9.3218e+06	8.14627e+06	5.9535e+06	7.7003e+06	6.54598e+06	1.10683	1.3165	1.13215											x
	1181	Cj0806 dihydrodipicolinate synthase dapA		1.52871e+07	1.46236e+07	1.56148e+07	1.72312e+07	2.00208e+07	2.03146e+07	1.71495e+07	1.93437e+07	2.19692e+07	1.04537	0.936523	0.906194											x
	1132	Cj1543 Putative allophanate hydrolase subunit 2		6.09332e+06	5.8034e+06	5.80363e+06	5.7169e+06	5.89999e+06	5.6509e+06	4.49439e+06	4.51606e+06	4.36029e+06	1.04996	0.999959	1.01517											x
	1105	Cj1023c aspartate-semialdehyde dehydrogenase asd		5.25283e+06	4.84717e+06	5.73618e+06	5.69684e+06	6.29667e+06	6.80934e+06	6.51061e+06	6.43845e+06	7.46655e+06	1.08369	0.845017	1.00691											x
	712	Cj1221 60 kD chaperonin (cpn60) groEL		5.54479e+07	4.43269e+07	3.88505e+07	3.71472e+07	4.02702e+07	4.40568e+07	4.37243e+07	4.25021e+07	5.1096e+07	1.25089	1.14096	1.04585	x				x						x
	47	Cj0478 DNA-directed RNA polymerase; EC=2.7.7.6 rpoB		2.84748e+06	2.71787e+06	2.1679e+06	2.40492e+06	2.9406e+06	2.42244e+06	1.80678e+06	1.37253e+06	856044	1.04769	1.25369	0.901445											x
	7	Cj0478 DNA-directed RNA polymerase subunit beta;		169594	429229	517986	684721	411247	314179	450549	766082	546923	0.395112	0.82865	0.756491	x							x			x
	561	Cj1503c Bifunctional putA protein, putative; C-terminal Half		142465	147457	295802	85811.8	90234.3	111167	164270	36292.8	39818.7	0.966149	0.498499	3.4471	x			x		x		x			x
	1313	Cj0534Succinyl-CoA ligase [ADP-forming] subunit alpha sucD		3.6393e+06	2.25373e+06	2.9482e+06	2.03984e+06	1.44081e+06	1.98943e+06	1.93717e+06	1.514e+06	1.91647e+06	1.61479	0.764441	1.44531	x			x				x	x	x	x
	1222	Cj0704 glycyl-tRNA synthetase alpha chain glyQ		3.37614e+06	3.34591e+06	3.37445e+06	3.63483e+06	4.09066e+06	4.42863e+06	4.33557e+06	4.44071e+06	4.15089e+06	1.00904	0.99154	0.928367											x
	1030	Cj0536 OORA subunit of 2-oxoglutarate:acceptor oxidoreductase oorA		2.15134e+07	1.52678e+07	1.40594e+07	1.63237e+07	1.80758e+07	1.69522e+07	1.30047e+07	1.49544e+07	1.62701e+07	1.40907	1.08595	0.861289											x
	971	Cj0689 acetate kinase ackA		7.54424e+06	5.54028e+06	6.34787e+06	6.27089e+06	7.84209e+06	6.71628e+06	4.13965e+06	4.1802e+06	5.68401e+06	1.36171	0.872777	1.01228											x
